# Supplementary material for: Crystal structure of a methanol solvate of a macrocycle bearing two flexible side-arms
Source: Acta Crystallogr E Crystallogr Commun. 2021 Feb 5;77(Pt 3):233–6. doi: 10.1107/S2056989021001067 (PMC8061102; doi:10.1107/S2056989021001067)
Supplement: Supplementary file 1 [file e-77-00233-sup1.cif]

##############################################################################
#                                                                            #
# This CIF contains the data in a paper accepted for publication in          #
# Acta Crystallographica Section E. It conforms to the requirements of       #
# Notes for Authors for Acta Crystallographica Section E, and has been       #
# peer reviewed under the auspices of the IUCr Commission on Journals.       #
#                                                                            #
# Full details of the Crystallographic Information File format               #
# are given in the paper "The Crystallographic Information File (CIF):       #
# a New Standard Archive File for Crystallography" by S. R. Hall, F. H.      #
# Allen and I. D. Brown [Acta Cryst. (1991), A47, 655-685].                  #
#                                                                            #
# The current version of the core CIF dictionary is obtainable from          #
# ftp://ftp.iucr.org/pub/cif_core.dic.                                       #
#                                                                            #
# Software is freely available for graphical display of the structure(s)     #
# in this CIF. For information consult the CIF software page                 #
# http://www.iucr.org/resources/cif/software.                                #
#                                                                            #
# This file may be used for bona fide research purposes within the           #
# scientific community so long as proper attribution is given to the journal # 
# article from which it was obtained.                                        #
#                                                                            #
##############################################################################
data_I
_audit_creation_method     'SHELXL-2018/3'
_chemical_name_systematic
;\
Di-<i>tert</i>-butyl
<i>N</i>,<i>N</i>'-{[13,15,28,30,31,33-hexaethyl-3,10,18,25,32,34-\
hexaazapentacyclo[25.3.1.1^5,8^.1^12,16^.1^20,23^]tetratriaconta-\
1(31),3,5,7,9,12(33),13,15,18,20,22,24,27,29-tetradecaene-14,29-diyl]\
bis(methylene)}dicarbamate methanol disolvate
;
_chemical_name_common     ?
_chemical_formula_moiety     'C52 H72 N8 O4, 2(C H4 O)'
_chemical_formula_sum     'C54 H80 N8 O6'
_chemical_formula_iupac     'C52 H72 N8 O4, 2C H4 O'
_chemical_formula_weight     937.26
_chemical_melting_point     ?
_space_group_crystal_system     monoclinic
_space_group_name_H-M_alt     'P 21/c'
_space_group_name_Hall     '-P 2ybc'
loop_
    _space_group_symop_operation_xyz
    'x, y, z'
    '-x, y+1/2, -z+1/2'
    '-x, -y, -z'
    'x, -y-1/2, z-1/2'
_cell_length_a     13.8395(9)
_cell_length_b     20.0443(19)
_cell_length_c     9.6347(9)
_cell_angle_alpha     90
_cell_angle_beta     102.800(3)
_cell_angle_gamma     90
_cell_volume     2606.3(4)
_cell_formula_units_Z     2
_cell_measurement_reflns_used     4018
_cell_measurement_theta_min     2.56
_cell_measurement_theta_max     30.14
_cell_measurement_temperature     100(2)
_exptl_crystal_description     piece
_exptl_crystal_colour     colorless
_exptl_crystal_size_max     0.350
_exptl_crystal_size_mid     0.310
_exptl_crystal_size_min     0.210
_exptl_crystal_density_diffrn     1.194
_exptl_crystal_density_meas     ?
_exptl_crystal_density_method     ?
_exptl_crystal_F_000     1016
_exptl_absorpt_coefficient_mu     0.078
_exptl_absorpt_correction_type     none
_exptl_absorpt_process_details     ?
_exptl_absorpt_correction_T_min     ?
_exptl_absorpt_correction_T_max     ?
_diffrn_ambient_temperature     100(2)
_diffrn_source     ?
_diffrn_radiation_type     MoK\a
_diffrn_radiation_wavelength     0.71073
_diffrn_measurement_device_type     'Bruker APEXII CCD'
_diffrn_measurement_method     '\f and \w scans'
_diffrn_detector_area_resol_mean     ?
_diffrn_reflns_number     35355
_diffrn_reflns_av_R_equivalents     0.0361
_diffrn_reflns_av_unetI/netI     0.0236
_diffrn_reflns_theta_min     3.076
_diffrn_reflns_theta_max     25.998
_diffrn_reflns_theta_full     25.242
_diffrn_measured_fraction_theta_max     0.997
_diffrn_measured_fraction_theta_full     0.997
_diffrn_reflns_limit_h_min     -17
_diffrn_reflns_limit_h_max     16
_diffrn_reflns_limit_k_min     -24
_diffrn_reflns_limit_k_max     24
_diffrn_reflns_limit_l_min     -11
_diffrn_reflns_limit_l_max     11
_refine_special_details     ?
_reflns_number_total     5099
_reflns_number_gt     4185
_reflns_threshold_expression     'I > 2\s(I)'
_refine_ls_structure_factor_coef     Fsqd
_refine_ls_matrix_type     full
_refine_ls_R_factor_all     0.0503
_refine_ls_R_factor_gt     0.0384
_refine_ls_wR_factor_gt     0.0951
_refine_ls_wR_factor_ref     0.1030
_refine_ls_goodness_of_fit_ref     1.019
_refine_ls_restrained_S_all     1.019
_refine_ls_number_reflns     5099
_refine_ls_number_parameters     326
_refine_ls_number_restraints     0
_refine_ls_hydrogen_treatment     mixed
_refine_ls_weighting_scheme     calc
_refine_ls_weighting_details
              'w=1/[\s^2^(Fo^2^)+(0.0490P)^2^+1.1359P] where P=(Fo^2^+2Fc^2^)/3'
_atom_sites_solution_hydrogens     mixed
_atom_sites_solution_primary     ?
_atom_sites_solution_secondary     ?
_refine_ls_shift/su_max     0.000
_refine_ls_shift/su_mean     0.000
_refine_diff_density_max     0.323
_refine_diff_density_min     -0.241
_refine_ls_extinction_method     none
_refine_ls_extinction_coef     .
loop_
    _atom_type_symbol
    _atom_type_description
    _atom_type_scat_dispersion_real
    _atom_type_scat_dispersion_imag
    _atom_type_scat_source
    'C' 'C' 0.0033 0.0016
                         'International Tables Vol C Tables 4.2.6.8 and 6.1.1.4'
    'H' 'H' 0.0000 0.0000
                         'International Tables Vol C Tables 4.2.6.8 and 6.1.1.4'
    'N' 'N' 0.0061 0.0033
                         'International Tables Vol C Tables 4.2.6.8 and 6.1.1.4'
    'O' 'O' 0.0106 0.0060
                         'International Tables Vol C Tables 4.2.6.8 and 6.1.1.4'
_computing_data_collection
;
APEX2 (Bruker, 2007)
;
_computing_cell_refinement
;
SAINT (Bruker, 2007)
;
_computing_data_reduction
;
SAINT (Bruker, 2007)
;
_computing_structure_solution
;
SIR2014 (Burla <i>et al.</i>, 2015)
;
_computing_structure_refinement
;
<i>SHELXL2018/3</i> (Sheldrick, 2015)
;
_computing_molecular_graphics
;
XP (Sheldrick, 2008)
;
_computing_publication_material
;
<i>WinGX</i> (Farrugia, 2012), <i>publCIF</i> (Westrip, 2010)
and <i>shelXle</i>
(H\"ubschle <i>et al.</i>,  2011)
;
loop_
    _atom_site_type_symbol
    _atom_site_label
    _atom_site_fract_x
    _atom_site_fract_y
    _atom_site_fract_z
    _atom_site_U_iso_or_equiv
    _atom_site_adp_type
    _atom_site_calc_flag
    _atom_site_occupancy
    _atom_site_disorder_assembly
    _atom_site_disorder_group
    O O1 -0.05242(7) 0.39730(5) 0.44678(10) 0.0227(2) Uani d 1 . .
    O O2 -0.09351(7) 0.36986(5) 0.21095(10) 0.0239(2) Uani d 1 . .
    N N1 0.05622(9) 0.34295(6) 0.35075(14) 0.0234(3) Uani d 1 . .
    H H1 0.0950(13) 0.3465(9) 0.437(2) 0.033(5) Uiso d 1 . .
    N N2 0.52052(8) 0.30374(6) 0.43228(12) 0.0185(3) Uani d 1 . .
    N N3 0.65652(8) 0.34838(6) 0.69247(12) 0.0161(2) Uani d 1 . .
    H H3 0.6091(13) 0.3752(9) 0.6721(18) 0.026(4) Uiso d 1 . .
    N N4 0.30737(8) 0.53752(6) 0.13277(12) 0.0176(2) Uani d 1 . .
    C C1 0.19144(10) 0.33253(7) 0.21758(14) 0.0171(3) Uani d 1 . .
    C C2 0.27938(10) 0.29697(7) 0.27053(14) 0.0167(3) Uani d 1 . .
    C C3 0.36923(10) 0.32070(7) 0.24387(14) 0.0163(3) Uani d 1 . .
    C C4 0.37244(10) 0.38170(7) 0.17394(14) 0.0163(3) Uani d 1 . .
    C C5 0.28382(10) 0.41619(7) 0.11840(14) 0.0163(3) Uani d 1 . .
    C C6 0.19328(10) 0.39170(7) 0.13994(14) 0.0164(3) Uani d 1 . .
    C C7 0.09242(10) 0.30690(7) 0.24027(15) 0.0210(3) Uani d 1 . .
    H H7A 0.042489 0.310462 0.149465 0.025 Uiso calc 1 . .
    H H7B 0.099383 0.259096 0.266375 0.025 Uiso calc 1 . .
    C C8 -0.03567(10) 0.37006(7) 0.32635(15) 0.0196(3) Uani d 1 . .
    C C9 -0.14526(10) 0.43525(7) 0.44325(15) 0.0210(3) Uani d 1 . .
    C C10 -0.14381(12) 0.49841(8) 0.35766(17) 0.0267(3) Uani d 1 . .
    H H10A -0.205587 0.523136 0.352617 0.040 Uiso calc 1 . .
    H H10B -0.137439 0.486846 0.261267 0.040 Uiso calc 1 . .
    H H10C -0.087481 0.526152 0.403679 0.040 Uiso calc 1 . .
    C C11 -0.23587(11) 0.39246(8) 0.38596(18) 0.0286(4) Uani d 1 . .
    H H11A -0.293766 0.412140 0.413275 0.043 Uiso calc 1 . .
    H H11B -0.224754 0.347377 0.425669 0.043 Uiso calc 1 . .
    H H11C -0.247562 0.390231 0.281954 0.043 Uiso calc 1 . .
    C C12 -0.13747(12) 0.45120(8) 0.59929(16) 0.0293(4) Uani d 1 . .
    H H12A -0.195568 0.477016 0.609754 0.044 Uiso calc 1 . .
    H H12B -0.077292 0.477311 0.635484 0.044 Uiso calc 1 . .
    H H12C -0.134509 0.409572 0.653418 0.044 Uiso calc 1 . .
    C C13 0.27834(11) 0.23254(7) 0.35348(15) 0.0214(3) Uani d 1 . .
    H H13A 0.226010 0.235333 0.408604 0.026 Uiso calc 1 . .
    H H13B 0.342760 0.227356 0.421925 0.026 Uiso calc 1 . .
    C C14 0.25964(12) 0.17120(7) 0.25671(17) 0.0271(3) Uani d 1 . .
    H H14A 0.261688 0.130930 0.314968 0.041 Uiso calc 1 . .
    H H14B 0.310878 0.168419 0.201165 0.041 Uiso calc 1 . .
    H H14C 0.194388 0.174963 0.192008 0.041 Uiso calc 1 . .
    C C15 0.46409(10) 0.28110(7) 0.29158(15) 0.0195(3) Uani d 1 . .
    H H15A 0.447814 0.233201 0.296730 0.023 Uiso calc 1 . .
    H H15B 0.505554 0.286256 0.220681 0.023 Uiso calc 1 . .
    C C16 0.60090(9) 0.27313(7) 0.48501(15) 0.0167(3) Uani d 1 . .
    H H16 0.618598 0.236102 0.434316 0.020 Uiso calc 1 . .
    C C17 0.66663(9) 0.29172(6) 0.61784(14) 0.0166(3) Uani d 1 . .
    C C18 0.75267(10) 0.25976(7) 0.68732(15) 0.0199(3) Uani d 1 . .
    H H18 0.778419 0.219307 0.658912 0.024 Uiso calc 1 . .
    C C19 0.79463(10) 0.29810(7) 0.80710(15) 0.0199(3) Uani d 1 . .
    H H19 0.853574 0.288089 0.875574 0.024 Uiso calc 1 . .
    C C20 0.73443(9) 0.35328(7) 0.80740(14) 0.0170(3) Uani d 1 . .
    C C21 0.47064(10) 0.41122(7) 0.15895(16) 0.0216(3) Uani d 1 . .
    H H21A 0.523104 0.396530 0.240640 0.026 Uiso calc 1 . .
    H H21B 0.466421 0.460458 0.163095 0.026 Uiso calc 1 . .
    C C22 0.50054(12) 0.39142(8) 0.02052(18) 0.0296(4) Uani d 1 . .
    H H22A 0.565586 0.410479 0.019496 0.044 Uiso calc 1 . .
    H H22B 0.451306 0.408436 -0.061002 0.044 Uiso calc 1 . .
    H H22C 0.503828 0.342693 0.014619 0.044 Uiso calc 1 . .
    C C23 0.28733(10) 0.48040(7) 0.03607(14) 0.0188(3) Uani d 1 . .
    H H23A 0.339825 0.477093 -0.018671 0.023 Uiso calc 1 . .
    H H23B 0.223203 0.487046 -0.032276 0.023 Uiso calc 1 . .
    C C24 0.25124(10) 0.58827(7) 0.10195(14) 0.0171(3) Uani d 1 . .
    H H24 0.199470 0.587758 0.018667 0.021 Uiso calc 1 . .
    C C25 0.09723(10) 0.42735(7) 0.07478(15) 0.0199(3) Uani d 1 . .
    H H25A 0.110589 0.475578 0.067138 0.024 Uiso calc 1 . .
    H H25B 0.050286 0.422131 0.138050 0.024 Uiso calc 1 . .
    C C26 0.04981(11) 0.39996(8) -0.07290(16) 0.0262(3) Uani d 1 . .
    H H26A -0.013369 0.422704 -0.109625 0.039 Uiso calc 1 . .
    H H26B 0.038118 0.351973 -0.066133 0.039 Uiso calc 1 . .
    H H26C 0.094315 0.407676 -0.137487 0.039 Uiso calc 1 . .
    O O1A 0.45908(8) 0.40005(6) 0.59724(13) 0.0377(3) Uani d 1 . .
    H H1A 0.4690(17) 0.3687(12) 0.527(3) 0.067(7) Uiso d 1 . .
    C C1A 0.39245(13) 0.44958(9) 0.5307(2) 0.0403(4) Uani d 1 . .
    H H1AA 0.384837 0.483417 0.600927 0.060 Uiso calc 1 . .
    H H1AB 0.327948 0.429211 0.490507 0.060 Uiso calc 1 . .
    H H1AC 0.418223 0.470560 0.454430 0.060 Uiso calc 1 . .
loop_
    _atom_site_aniso_label
    _atom_site_aniso_U_11
    _atom_site_aniso_U_22
    _atom_site_aniso_U_33
    _atom_site_aniso_U_12
    _atom_site_aniso_U_13
    _atom_site_aniso_U_23
    O1 0.0201(5) 0.0302(6) 0.0185(5) 0.0035(4) 0.0054(4) 0.0017(4)
    O2 0.0177(5) 0.0318(6) 0.0213(5) -0.0018(4) 0.0021(4) -0.0011(4)
    N1 0.0182(6) 0.0332(7) 0.0186(6) 0.0026(5) 0.0037(5) 0.0022(5)
    N2 0.0162(6) 0.0177(6) 0.0209(6) 0.0009(5) 0.0023(5) -0.0014(5)
    N3 0.0137(5) 0.0144(6) 0.0198(6) 0.0022(5) 0.0025(5) 0.0023(5)
    N4 0.0176(6) 0.0165(6) 0.0187(6) -0.0022(5) 0.0041(5) 0.0010(5)
    C1 0.0167(6) 0.0190(7) 0.0159(6) -0.0021(5) 0.0044(5) -0.0035(5)
    C2 0.0204(7) 0.0160(7) 0.0134(6) -0.0005(5) 0.0031(5) -0.0022(5)
    C3 0.0171(6) 0.0168(7) 0.0141(6) 0.0003(5) 0.0017(5) -0.0042(5)
    C4 0.0153(6) 0.0177(7) 0.0160(6) -0.0019(5) 0.0035(5) -0.0051(5)
    C5 0.0191(7) 0.0157(7) 0.0137(6) -0.0007(5) 0.0029(5) -0.0031(5)
    C6 0.0160(6) 0.0180(7) 0.0147(6) 0.0006(5) 0.0022(5) -0.0031(5)
    C7 0.0194(7) 0.0211(7) 0.0234(7) -0.0015(6) 0.0067(6) 0.0011(6)
    C8 0.0181(7) 0.0213(7) 0.0205(7) -0.0035(5) 0.0067(6) 0.0028(6)
    C9 0.0172(7) 0.0228(7) 0.0240(7) 0.0024(6) 0.0069(6) 0.0028(6)
    C10 0.0291(8) 0.0247(8) 0.0264(8) -0.0013(6) 0.0065(6) 0.0024(6)
    C11 0.0207(7) 0.0263(8) 0.0413(9) -0.0016(6) 0.0124(7) -0.0009(7)
    C12 0.0296(8) 0.0366(9) 0.0241(8) 0.0057(7) 0.0107(6) 0.0029(7)
    C13 0.0223(7) 0.0211(7) 0.0210(7) 0.0006(6) 0.0048(6) 0.0041(6)
    C14 0.0307(8) 0.0193(7) 0.0310(8) -0.0022(6) 0.0059(7) 0.0015(6)
    C15 0.0191(7) 0.0186(7) 0.0200(7) 0.0018(5) 0.0028(6) -0.0026(6)
    C16 0.0160(7) 0.0130(6) 0.0226(7) -0.0007(5) 0.0075(5) -0.0001(5)
    C17 0.0158(6) 0.0133(6) 0.0214(7) 0.0003(5) 0.0055(5) 0.0024(5)
    C18 0.0185(7) 0.0148(7) 0.0268(8) 0.0029(5) 0.0055(6) 0.0024(6)
    C19 0.0152(6) 0.0193(7) 0.0237(7) 0.0011(5) 0.0007(5) 0.0056(6)
    C20 0.0144(6) 0.0175(7) 0.0188(7) -0.0021(5) 0.0033(5) 0.0047(5)
    C21 0.0167(7) 0.0200(7) 0.0285(8) -0.0033(5) 0.0055(6) -0.0026(6)
    C22 0.0273(8) 0.0273(8) 0.0401(9) -0.0041(6) 0.0198(7) -0.0029(7)
    C23 0.0196(7) 0.0191(7) 0.0172(7) -0.0012(5) 0.0031(5) -0.0004(5)
    C24 0.0150(6) 0.0190(7) 0.0171(7) -0.0028(5) 0.0032(5) 0.0043(5)
    C25 0.0173(7) 0.0198(7) 0.0224(7) 0.0019(6) 0.0038(5) 0.0030(6)
    C26 0.0203(7) 0.0320(9) 0.0241(8) 0.0010(6) 0.0000(6) 0.0044(6)
    O1A 0.0296(6) 0.0436(7) 0.0353(7) 0.0168(5) -0.0027(5) -0.0147(6)
    C1A 0.0345(9) 0.0347(10) 0.0494(11) 0.0118(8) 0.0046(8) -0.0090(8)
_geom_special_details
;
 All esds (except the esd in the dihedral angle between two l.s. planes)
 are estimated using the full covariance matrix.  The cell esds are taken
 into account individually in the estimation of esds in distances, angles
 and torsion angles; correlations between esds in cell parameters are only
 used when they are defined by crystal symmetry.  An approximate (isotropic)
 treatment of cell esds is used for estimating esds involving l.s. planes.
;
loop_
    _geom_bond_atom_site_label_1
    _geom_bond_atom_site_label_2
    _geom_bond_site_symmetry_2
    _geom_bond_distance
    _geom_bond_publ_flag
    O1 C8 . 1.3481(17) ?
    O1 C9 . 1.4871(16) ?
    O2 C8 . 1.2176(17) ?
    N1 C8 . 1.3548(18) ?
    N1 C7 . 1.4636(19) ?
    N1 H1 . 0.886(19) ?
    N2 C16 . 1.2733(17) ?
    N2 C15 . 1.4780(17) ?
    N3 C20 . 1.3671(17) ?
    N3 C17 . 1.3679(18) ?
    N3 H3 . 0.838(18) ?
    N4 C24 . 1.2744(17) ?
    N4 C23 . 1.4632(17) ?
    C1 C2 . 1.4052(19) ?
    C1 C6 . 1.4054(19) ?
    C1 C7 . 1.5239(18) ?
    C2 C3 . 1.4071(19) ?
    C2 C13 . 1.5204(19) ?
    C3 C4 . 1.4014(19) ?
    C3 C15 . 1.5158(18) ?
    C4 C5 . 1.4065(19) ?
    C4 C21 . 1.5182(18) ?
    C5 C6 . 1.4033(19) ?
    C5 C23 . 1.5183(19) ?
    C6 C25 . 1.5173(18) ?
    C7 H7A . 0.9900 ?
    C7 H7B . 0.9900 ?
    C9 C10 . 1.513(2) ?
    C9 C12 . 1.517(2) ?
    C9 C11 . 1.519(2) ?
    C10 H10A . 0.9800 ?
    C10 H10B . 0.9800 ?
    C10 H10C . 0.9800 ?
    C11 H11A . 0.9800 ?
    C11 H11B . 0.9800 ?
    C11 H11C . 0.9800 ?
    C12 H12A . 0.9800 ?
    C12 H12B . 0.9800 ?
    C12 H12C . 0.9800 ?
    C13 C14 . 1.530(2) ?
    C13 H13A . 0.9900 ?
    C13 H13B . 0.9900 ?
    C14 H14A . 0.9800 ?
    C14 H14B . 0.9800 ?
    C14 H14C . 0.9800 ?
    C15 H15A . 0.9900 ?
    C15 H15B . 0.9900 ?
    C16 C17 . 1.4451(19) ?
    C16 H16 . 0.9500 ?
    C17 C18 . 1.3868(19) ?
    C18 C19 . 1.401(2) ?
    C18 H18 . 0.9500 ?
    C19 C20 . 1.3851(19) ?
    C19 H19 . 0.9500 ?
    C20 C24 3_666 1.4486(19) ?
    C21 C22 . 1.534(2) ?
    C21 H21A . 0.9900 ?
    C21 H21B . 0.9900 ?
    C22 H22A . 0.9800 ?
    C22 H22B . 0.9800 ?
    C22 H22C . 0.9800 ?
    C23 H23A . 0.9900 ?
    C23 H23B . 0.9900 ?
    C24 H24 . 0.9500 ?
    C25 C26 . 1.531(2) ?
    C25 H25A . 0.9900 ?
    C25 H25B . 0.9900 ?
    C26 H26A . 0.9800 ?
    C26 H26B . 0.9800 ?
    C26 H26C . 0.9800 ?
    O1A C1A . 1.409(2) ?
    O1A H1A . 0.96(3) ?
    C1A H1AA . 0.9800 ?
    C1A H1AB . 0.9800 ?
    C1A H1AC . 0.9800 ?
loop_
    _geom_angle_atom_site_label_1
    _geom_angle_atom_site_label_2
    _geom_angle_atom_site_label_3
    _geom_angle_site_symmetry_1
    _geom_angle_site_symmetry_3
    _geom_angle
    _geom_angle_publ_flag
    C8 O1 C9 . . 120.00(11) ?
    C8 N1 C7 . . 122.09(12) ?
    C8 N1 H1 . . 118.8(11) ?
    C7 N1 H1 . . 119.1(12) ?
    C16 N2 C15 . . 117.09(11) ?
    C20 N3 C17 . . 109.34(11) ?
    C20 N3 H3 . . 125.5(12) ?
    C17 N3 H3 . . 125.2(12) ?
    C24 N4 C23 . . 117.16(11) ?
    C2 C1 C6 . . 120.32(12) ?
    C2 C1 C7 . . 120.73(12) ?
    C6 C1 C7 . . 118.93(12) ?
    C1 C2 C3 . . 119.44(12) ?
    C1 C2 C13 . . 120.89(12) ?
    C3 C2 C13 . . 119.66(12) ?
    C4 C3 C2 . . 120.41(12) ?
    C4 C3 C15 . . 119.01(12) ?
    C2 C3 C15 . . 120.58(12) ?
    C3 C4 C5 . . 119.60(12) ?
    C3 C4 C21 . . 120.68(12) ?
    C5 C4 C21 . . 119.72(12) ?
    C6 C5 C4 . . 120.24(12) ?
    C6 C5 C23 . . 120.46(12) ?
    C4 C5 C23 . . 119.30(12) ?
    C5 C6 C1 . . 119.74(12) ?
    C5 C6 C25 . . 120.21(12) ?
    C1 C6 C25 . . 120.01(12) ?
    N1 C7 C1 . . 113.67(12) ?
    N1 C7 H7A . . 108.8 ?
    C1 C7 H7A . . 108.8 ?
    N1 C7 H7B . . 108.8 ?
    C1 C7 H7B . . 108.8 ?
    H7A C7 H7B . . 107.7 ?
    O2 C8 O1 . . 125.71(13) ?
    O2 C8 N1 . . 123.99(13) ?
    O1 C8 N1 . . 110.30(12) ?
    O1 C9 C10 . . 108.95(11) ?
    O1 C9 C12 . . 102.34(11) ?
    C10 C9 C12 . . 110.92(13) ?
    O1 C9 C11 . . 111.04(11) ?
    C10 C9 C11 . . 112.58(12) ?
    C12 C9 C11 . . 110.54(12) ?
    C9 C10 H10A . . 109.5 ?
    C9 C10 H10B . . 109.5 ?
    H10A C10 H10B . . 109.5 ?
    C9 C10 H10C . . 109.5 ?
    H10A C10 H10C . . 109.5 ?
    H10B C10 H10C . . 109.5 ?
    C9 C11 H11A . . 109.5 ?
    C9 C11 H11B . . 109.5 ?
    H11A C11 H11B . . 109.5 ?
    C9 C11 H11C . . 109.5 ?
    H11A C11 H11C . . 109.5 ?
    H11B C11 H11C . . 109.5 ?
    C9 C12 H12A . . 109.5 ?
    C9 C12 H12B . . 109.5 ?
    H12A C12 H12B . . 109.5 ?
    C9 C12 H12C . . 109.5 ?
    H12A C12 H12C . . 109.5 ?
    H12B C12 H12C . . 109.5 ?
    C2 C13 C14 . . 112.48(12) ?
    C2 C13 H13A . . 109.1 ?
    C14 C13 H13A . . 109.1 ?
    C2 C13 H13B . . 109.1 ?
    C14 C13 H13B . . 109.1 ?
    H13A C13 H13B . . 107.8 ?
    C13 C14 H14A . . 109.5 ?
    C13 C14 H14B . . 109.5 ?
    H14A C14 H14B . . 109.5 ?
    C13 C14 H14C . . 109.5 ?
    H14A C14 H14C . . 109.5 ?
    H14B C14 H14C . . 109.5 ?
    N2 C15 C3 . . 111.32(11) ?
    N2 C15 H15A . . 109.4 ?
    C3 C15 H15A . . 109.4 ?
    N2 C15 H15B . . 109.4 ?
    C3 C15 H15B . . 109.4 ?
    H15A C15 H15B . . 108.0 ?
    N2 C16 C17 . . 123.50(12) ?
    N2 C16 H16 . . 118.2 ?
    C17 C16 H16 . . 118.2 ?
    N3 C17 C18 . . 107.86(12) ?
    N3 C17 C16 . . 124.20(12) ?
    C18 C17 C16 . . 127.81(13) ?
    C17 C18 C19 . . 107.40(12) ?
    C17 C18 H18 . . 126.3 ?
    C19 C18 H18 . . 126.3 ?
    C20 C19 C18 . . 107.46(12) ?
    C20 C19 H19 . . 126.3 ?
    C18 C19 H19 . . 126.3 ?
    N3 C20 C19 . . 107.93(12) ?
    N3 C20 C24 . 3_666 121.63(12) ?
    C19 C20 C24 . 3_666 130.17(12) ?
    C4 C21 C22 . . 113.67(12) ?
    C4 C21 H21A . . 108.8 ?
    C22 C21 H21A . . 108.8 ?
    C4 C21 H21B . . 108.8 ?
    C22 C21 H21B . . 108.8 ?
    H21A C21 H21B . . 107.7 ?
    C21 C22 H22A . . 109.5 ?
    C21 C22 H22B . . 109.5 ?
    H22A C22 H22B . . 109.5 ?
    C21 C22 H22C . . 109.5 ?
    H22A C22 H22C . . 109.5 ?
    H22B C22 H22C . . 109.5 ?
    N4 C23 C5 . . 110.74(11) ?
    N4 C23 H23A . . 109.5 ?
    C5 C23 H23A . . 109.5 ?
    N4 C23 H23B . . 109.5 ?
    C5 C23 H23B . . 109.5 ?
    H23A C23 H23B . . 108.1 ?
    N4 C24 C20 . 3_666 120.67(12) ?
    N4 C24 H24 . . 119.7 ?
    C20 C24 H24 3_666 . 119.7 ?
    C6 C25 C26 . . 111.82(11) ?
    C6 C25 H25A . . 109.3 ?
    C26 C25 H25A . . 109.3 ?
    C6 C25 H25B . . 109.3 ?
    C26 C25 H25B . . 109.3 ?
    H25A C25 H25B . . 107.9 ?
    C25 C26 H26A . . 109.5 ?
    C25 C26 H26B . . 109.5 ?
    H26A C26 H26B . . 109.5 ?
    C25 C26 H26C . . 109.5 ?
    H26A C26 H26C . . 109.5 ?
    H26B C26 H26C . . 109.5 ?
    C1A O1A H1A . . 108.8(14) ?
    O1A C1A H1AA . . 109.5 ?
    O1A C1A H1AB . . 109.5 ?
    H1AA C1A H1AB . . 109.5 ?
    O1A C1A H1AC . . 109.5 ?
    H1AA C1A H1AC . . 109.5 ?
    H1AB C1A H1AC . . 109.5 ?
loop_
    _geom_torsion_atom_site_label_1
    _geom_torsion_atom_site_label_2
    _geom_torsion_atom_site_label_3
    _geom_torsion_atom_site_label_4
    _geom_torsion_site_symmetry_1
    _geom_torsion_site_symmetry_2
    _geom_torsion_site_symmetry_3
    _geom_torsion_site_symmetry_4
    _geom_torsion
    _geom_torsion_publ_flag
    C6 C1 C2 C3 . . . . -0.68(19) ?
    C7 C1 C2 C3 . . . . 177.90(12) ?
    C6 C1 C2 C13 . . . . -179.41(12) ?
    C7 C1 C2 C13 . . . . -0.82(19) ?
    C1 C2 C3 C4 . . . . 4.51(19) ?
    C13 C2 C3 C4 . . . . -176.74(12) ?
    C1 C2 C3 C15 . . . . -176.11(12) ?
    C13 C2 C3 C15 . . . . 2.64(18) ?
    C2 C3 C4 C5 . . . . -6.00(19) ?
    C15 C3 C4 C5 . . . . 174.61(12) ?
    C2 C3 C4 C21 . . . . 173.35(12) ?
    C15 C3 C4 C21 . . . . -6.04(18) ?
    C3 C4 C5 C6 . . . . 3.67(19) ?
    C21 C4 C5 C6 . . . . -175.69(12) ?
    C3 C4 C5 C23 . . . . -176.83(11) ?
    C21 C4 C5 C23 . . . . 3.82(18) ?
    C4 C5 C6 C1 . . . . 0.12(19) ?
    C23 C5 C6 C1 . . . . -179.38(12) ?
    C4 C5 C6 C25 . . . . -177.44(12) ?
    C23 C5 C6 C25 . . . . 3.06(19) ?
    C2 C1 C6 C5 . . . . -1.61(19) ?
    C7 C1 C6 C5 . . . . 179.77(12) ?
    C2 C1 C6 C25 . . . . 175.95(12) ?
    C7 C1 C6 C25 . . . . -2.66(19) ?
    C8 N1 C7 C1 . . . . 126.91(14) ?
    C2 C1 C7 N1 . . . . 103.94(15) ?
    C6 C1 C7 N1 . . . . -77.45(16) ?
    C9 O1 C8 O2 . . . . -4.7(2) ?
    C9 O1 C8 N1 . . . . 174.71(11) ?
    C7 N1 C8 O2 . . . . -3.8(2) ?
    C7 N1 C8 O1 . . . . 176.84(12) ?
    C8 O1 C9 C10 . . . . -67.15(15) ?
    C8 O1 C9 C12 . . . . 175.36(12) ?
    C8 O1 C9 C11 . . . . 57.39(16) ?
    C1 C2 C13 C14 . . . . 88.14(16) ?
    C3 C2 C13 C14 . . . . -90.59(15) ?
    C16 N2 C15 C3 . . . . 178.58(12) ?
    C4 C3 C15 N2 . . . . 85.09(15) ?
    C2 C3 C15 N2 . . . . -94.30(14) ?
    C15 N2 C16 C17 . . . . 176.64(12) ?
    C20 N3 C17 C18 . . . . 0.28(15) ?
    C20 N3 C17 C16 . . . . -175.81(12) ?
    N2 C16 C17 N3 . . . . -8.3(2) ?
    N2 C16 C17 C18 . . . . 176.45(14) ?
    N3 C17 C18 C19 . . . . 0.42(15) ?
    C16 C17 C18 C19 . . . . 176.32(13) ?
    C17 C18 C19 C20 . . . . -0.95(16) ?
    C17 N3 C20 C19 . . . . -0.87(15) ?
    C17 N3 C20 C24 . . . 3_666 173.72(12) ?
    C18 C19 C20 N3 . . . . 1.12(15) ?
    C18 C19 C20 C24 . . . 3_666 -172.86(13) ?
    C3 C4 C21 C22 . . . . 92.25(16) ?
    C5 C4 C21 C22 . . . . -88.41(16) ?
    C24 N4 C23 C5 . . . . -131.22(12) ?
    C6 C5 C23 N4 . . . . 93.52(14) ?
    C4 C5 C23 N4 . . . . -85.98(15) ?
    C23 N4 C24 C20 . . . 3_666 179.56(11) ?
    C5 C6 C25 C26 . . . . 91.00(15) ?
    C1 C6 C25 C26 . . . . -86.55(15) ?
loop_
    _geom_hbond_atom_site_label_D
    _geom_hbond_atom_site_label_H
    _geom_hbond_atom_site_label_A
    _geom_hbond_site_symmetry_A
    _geom_hbond_distance_DH
    _geom_hbond_distance_HA
    _geom_hbond_distance_DA
    _geom_hbond_angle_DHA
    _geom_hbond_publ_flag
    O1A H1A N2 . 0.96(3) 1.82(3) 2.7521(16) 163(2) yes
    N3 H3 O1A . 0.838(18) 2.100(18) 2.8757(16) 153.6(16) yes
    C7 H7A O2 . 0.99 2.41 2.8234(17) 104.4 yes
    C10 H10C O1 3_566 0.98 2.63 3.6094(19) 172.9 yes
    C10 H10B O2 . 0.98 2.50 3.0916(19) 118.9 yes
    C11 H11C O2 . 0.98 2.41 2.8986(18) 110.0 yes
    C18 H18 O2 4_666 0.95 2.49 3.3345(17) 148.3 yes
    C22 H22A N4 3_665 0.98 2.73 3.6080(18) 148.8 yes
    C24 H24 O2 3_565 0.95 2.52 3.4120(17) 157.3 yes
    C25 H25B O2 . 0.99 2.48 3.3988(17) 153.5 yes
    C25 H25B N1 . 0.99 2.58 3.3049(19) 130.1 yes
    C12 H12C Cg2 1_455 0.98 3.00 3.7759(18) 137 yes
    C16 H16 Cg2 4_565 0.95 2.88 3.7173(15) 147 yes
_shelx_space_group_comment
;
The symmetry employed for this shelxl refinement is uniquely defined
by the following loop, which should always be used as a source of
symmetry information in preference to the above space-group names.
They are only intended as comments.
;
_shelx_estimated_absorpt_T_min     0.973
_shelx_estimated_absorpt_T_max     0.984
_shelx_hkl_file
;
   0   0   1   -0.18    0.02
   0   0  -1   -0.19    0.03
   0   0  -1   -0.19    0.02
   0   0  -1   -0.15    0.03
   0   0   1   -0.20    0.02
   0   0   1   -0.18    0.03
   0   0  -2  120.21    2.96
   0   0   2  120.01    2.94
   0   0  -2  121.39    2.95
   0   0   2  120.12    2.96
   0   0   3   -0.07    0.13
   0   0  -3   -0.01    0.16
   0   0  -3   -0.18    0.14
   0   0   3   -0.18    0.13
   0   0  -4   44.49    1.30
   0   0   4   43.89    1.29
   0   0  -4   44.66    1.31
   0   0  -5   -0.14    0.19
   0   0   5   -0.24    0.16
   0   0  -5    0.13    0.21
   0   0  -6    3.55    0.43
   0   0   6    3.78    0.40
   0   0  -6    3.88    0.42
   0   0  -7   -0.18    0.25
   0   0   7    0.10    0.25
   0   0  -7    0.09    0.27
   0   0  -8    0.83    0.37
   0   0   8    0.25    0.30
   0   0  -8    0.73    0.32
   0   0   9    0.01    0.31
   0   0  -9    0.07    0.32
   0   0  -9   -0.44    0.26
   0   0 -10    0.66    0.37
   0   0 -10    1.06    0.43
   0   0  10    0.87    0.40
   0   0 -11   -0.19    0.36
   0   0  11   -0.34    0.33
   0   0  12    1.37    0.50
   0   0 -12    1.31    0.52
   0   0 -13   -0.49    0.50
   0   0  13   -0.12    0.36
   0   1   0    0.00    0.00
   0   1   0   -0.01    0.00
   0   1   0    0.00    0.00
   0   1   0    0.00    0.00
   0  -1   0    0.00    0.01
   0  -1   0    0.00    0.00
   0  -1   0    0.01    0.00
   0  -1   0    0.00    0.00
   0   1   1   -1.08    0.03
   0   1   1   -1.08    0.02
   0   1   1   -1.02    0.03
   0   1  -1   -1.05    0.04
   0   1  -1   -0.97    0.03
   0   1   1   -1.10    0.03
   0  -1   1   -1.11    0.03
   0  -1   1   -1.06    0.03
   0  -1  -1   -1.05    0.04
   0  -1  -1   -0.97    0.04
   0  -1   1   -1.07    0.04
   0  -1   1   -1.06    0.03
   0  -1  -1   -1.07    0.03
   0   1  -2   14.36    0.49
   0   1   2   14.00    0.47
   0   1   2   14.37    0.49
   0   1  -2   14.59    0.50
   0  -1   2   13.98    0.48
   0  -1  -2   14.68    0.49
   0  -1   2   14.82    0.48
   0  -1  -2   14.94    0.50
   0   1  -3   21.73    0.72
   0   1   3   21.42    0.71
   0   1   3   21.37    0.71
   0   1  -3   22.02    0.73
   0  -1   3   23.46    0.73
   0  -1   3   22.42    0.72
   0  -1  -3   23.24    0.73
   0  -1  -3   21.13    0.72
   0   1  -4   47.62    1.40
   0   1   4   46.21    1.37
   0   1  -4   47.97    1.39
   0  -1  -4   48.94    1.40
   0  -1  -4   47.08    1.38
   0  -1   4   49.20    1.39
   0   1  -5   17.51    0.71
   0   1  -5   17.30    0.73
   0   1   5   17.63    0.72
   0  -1  -5   17.18    0.70
   0  -1   5   17.79    0.72
   0  -1  -5   17.97    0.75
   0   1  -6    3.83    0.39
   0   1   6    5.43    0.47
   0   1  -6    4.39    0.45
   0  -1   6    4.21    0.42
   0  -1  -6    3.86    0.41
   0  -1  -6    4.16    0.43
   0   1  -7    0.71    0.32
   0   1  -7    0.88    0.32
   0   1   7    0.93    0.30
   0  -1   7    0.44    0.27
   0  -1  -7    1.01    0.31
   0  -1  -7    1.00    0.34
   0   1  -8    3.14    0.45
   0   1  -8    1.59    0.41
   0   1   8    2.42    0.43
   0   1   8    1.84    0.39
   0  -1  -8    2.80    0.47
   0  -1   8    2.18    0.41
   0  -1  -8    2.59    0.42
   0   1  -9    2.14    0.44
   0   1  -9    1.73    0.43
   0   1   9    2.81    0.46
   0  -1  -9    3.23    0.48
   0  -1   9    2.24    0.47
   0  -1  -9    3.71    0.54
   0   1  10    1.83    0.45
   0   1 -10    2.08    0.46
   0   1 -10    2.00    0.46
   0  -1  10    2.37    0.48
   0  -1 -10    1.93    0.47
   0  -1 -10    2.64    0.50
   0   1 -11   -0.11    0.37
   0   1  11    0.54    0.39
   0  -1  11    0.51    0.39
   0  -1 -11    0.25    0.41
   0   1 -12    3.33    0.64
   0   1  12    3.14    0.62
   0  -1  12    3.23    0.60
   0  -1 -12    2.81    0.58
   0   1 -13    0.36    0.55
   0   1  13    0.05    0.41
   0  -1 -13    0.40    0.60
   0  -1  13   -0.07    0.39
   0   2   0   -0.63    0.03
   0   2   0   -0.63    0.02
   0   2   0   -0.61    0.02
   0  -2   0   -0.61    0.03
   0  -2   0   -0.61    0.03
   0  -2   0   -0.63    0.02
   0  -2   0   -0.62    0.03
   0   2  -1  197.18    4.54
   0   2   1  179.49    4.57
   0  -2  -1  193.51    4.34
   0  -2  -1  194.29    4.46
   0  -2   1  150.48    4.43
   0   2   2  705.98   17.48
   0   2  -2  690.41   17.26
   0   2   2  709.98   16.95
   0   2  -2  726.99   17.35
   0   2   2  736.94   17.94
   0  -2  -2  715.64   17.16
   0  -2   2  747.05   18.30
   0  -2  -2  682.59   17.16
   0  -2   2  699.90   17.46
   0  -2   2  731.75   17.26
   0  -2  -2  730.25   18.05
   0   2  -3    5.91    0.37
   0   2   3    5.27    0.31
   0   2  -3    4.97    0.33
   0   2   3    5.73    0.34
   0  -2  -3    5.81    0.36
   0  -2   3    6.19    0.34
   0  -2   3    6.10    0.33
   0  -2  -3    5.79    0.34
   0   2   4  147.38    3.69
   0   2   4  141.98    3.76
   0   2  -4  142.26    3.69
   0   2  -4  152.74    3.71
   0  -2  -4  148.55    3.69
   0  -2  -4  145.87    3.69
   0  -2   4  143.03    3.69
   0   2   5   14.22    0.64
   0   2  -5   13.66    0.63
   0   2   5   14.14    0.62
   0   2  -5   13.50    0.66
   0  -2   5   13.65    0.63
   0  -2  -5   13.67    0.65
   0  -2  -5   13.73    0.63
   0   2   6    0.62    0.24
   0   2  -6    0.36    0.24
   0   2  -6    0.28    0.25
   0   2   6   -0.04    0.20
   0  -2   6    0.21    0.22
   0  -2  -6    0.53    0.25
   0  -2  -6    0.32    0.25
   0   2   7    9.26    0.64
   0   2   7   10.79    0.66
   0   2  -7    9.54    0.65
   0   2  -7   10.32    0.70
   0  -2  -7   10.25    0.70
   0  -2   7   11.09    0.68
   0  -2  -7    9.51    0.65
   0   2   8    0.79    0.32
   0   2  -8    0.04    0.28
   0   2  -8    0.95    0.36
   0   2   8    0.16    0.28
   0  -2  -8    0.81    0.34
   0  -2   8    0.63    0.31
   0  -2  -8    0.55    0.33
   0   2   9   17.45    0.97
   0   2  -9   18.48    1.00
   0   2  -9   18.03    0.95
   0  -2  -9   18.92    1.01
   0  -2   9   18.02    0.98
   0  -2  -9   18.06    0.95
   0   2  10    1.50    0.42
   0   2 -10    1.83    0.45
   0   2 -10    1.36    0.42
   0  -2  10    1.74    0.45
   0  -2 -10    1.60    0.45
   0  -2 -10    1.80    0.49
   0   2 -11    6.77    0.76
   0   2  11    7.15    0.77
   0  -2  11    7.64    0.82
   0  -2 -11    8.74    0.89
   0   2 -12    0.56    0.44
   0   2 -12    0.41    0.51
   0   2  12    0.18    0.40
   0  -2  12    1.37    0.48
   0  -2 -12    0.23    0.44
   0   2  13    2.76    0.61
   0   2 -13    2.99    0.67
   0  -2 -13    2.69    0.78
   0  -2  13    3.89    0.73
   0   3   0   -0.09    0.08
   0   3   0   -0.10    0.08
   0   3   0   -0.14    0.07
   0  -3   0   -0.12    0.05
   0  -3   0   -0.14    0.06
   0  -3   0   -0.25    0.06
   0   3   1   17.88    0.52
   0   3  -1   17.56    0.53
   0   3   1   16.64    0.52
   0   3   1   16.75    0.49
   0  -3   1   17.20    0.53
   0  -3   1   17.05    0.52
   0  -3  -1   16.64    0.53
   0  -3  -1   17.07    0.49
   0  -3  -1   16.01    0.52
   0  -3   1   15.44    0.55
   0   3  -2   97.44    2.41
   0   3   2   91.54    2.39
   0   3   2   93.00    2.44
   0   3   2   94.72    2.34
   0   3  -2  100.02    2.41
   0  -3  -2   96.80    2.40
   0  -3   2   96.60    2.51
   0  -3  -2   92.35    2.34
   0  -3   2   95.25    2.40
   0  -3  -2   95.61    2.45
   0  -3   2   94.07    2.40
   0   3   3   15.81    0.58
   0   3  -3   15.95    0.60
   0   3   3   15.20    0.57
   0   3  -3   15.49    0.59
   0  -3   3   15.85    0.58
   0  -3   3   15.93    0.65
   0  -3  -3   15.68    0.58
   0  -3   3   15.71    0.59
   0   3   4   20.46    0.74
   0   3   4   19.72    0.73
   0   3  -4   19.09    0.75
   0   3  -4   19.52    0.73
   0  -3   4   19.62    0.80
   0  -3  -4   20.21    0.75
   0  -3   4   20.73    0.73
   0  -3  -4   20.71    0.74
   0   3  -5   15.43    0.69
   0   3   5   16.13    0.70
   0   3   5   17.44    0.72
   0  -3   5   17.90    0.79
   0  -3  -5   15.95    0.72
   0  -3   5   17.22    0.70
   0  -3  -5   16.02    0.70
   0   3  -6    2.34    0.39
   0   3  -6    2.63    0.37
   0   3   6    2.23    0.35
   0   3   6    2.39    0.35
   0  -3  -6    2.27    0.35
   0  -3  -6    2.43    0.37
   0  -3   6    2.35    0.40
   0  -3   6    1.88    0.33
   0   3   7    2.44    0.41
   0   3  -7    2.53    0.42
   0   3  -7    2.94    0.47
   0   3   7    2.28    0.38
   0  -3  -7    2.96    0.45
   0  -3  -7    2.92    0.43
   0  -3   7    2.27    0.37
   0  -3   7    2.23    0.42
   0   3   8   -0.10    0.26
   0   3   8    0.06    0.26
   0   3  -8    0.06    0.30
   0   3  -8   -0.42    0.24
   0  -3   8   -0.16    0.29
   0  -3   8   -0.41    0.25
   0  -3  -8   -0.18    0.32
   0  -3  -8    0.22    0.29
   0   3  -9    4.51    0.60
   0   3  -9    3.68    0.53
   0   3   9    3.38    0.51
   0  -3  -9    3.52    0.51
   0  -3  -9    4.22    0.59
   0  -3   9    3.94    0.53
   0   3  10    3.61    0.53
   0   3 -10    3.62    0.58
   0   3 -10    3.43    0.54
   0  -3  10    4.07    0.60
   0  -3 -10    3.89    0.58
   0  -3 -10    4.08    0.60
   0   3  11   -0.16    0.34
   0   3 -11   -0.32    0.34
   0  -3 -11   -0.30    0.36
   0  -3  11    0.17    0.35
   0   3 -12   -0.25    0.36
   0   3  12    0.19    0.39
   0   3 -12   -0.29    0.46
   0  -3  12    0.66    0.44
   0  -3 -12    0.27    0.43
   0   3 -13    0.46    0.50
   0   3  13    0.68    0.48
   0  -3  13    1.22    0.53
   0   4   0  410.60   10.38
   0   4   0  396.25    9.96
   0   4   0  418.92   10.47
   0  -4   0  403.39    9.99
   0  -4   0  419.48   10.52
   0  -4   0  401.00   10.09
   0   4   1   12.73    0.49
   0   4   1   13.17    0.41
   0   4  -1   12.75    0.50
   0   4  -1   12.83    0.46
   0   4   1   13.58    0.46
   0   4   1   13.29    0.45
   0  -4   1   13.13    0.46
   0  -4   1   12.75    0.51
   0  -4  -1   13.19    0.46
   0  -4  -1   13.37    0.48
   0  -4   1   13.49    0.50
   0  -4  -1   12.81    0.42
   0   4  -2   27.67    0.84
   0   4   2   26.06    0.81
   0   4   2   26.83    0.81
   0   4  -2   26.81    0.82
   0   4   2   26.10    0.78
   0  -4   2   27.47    0.82
   0  -4  -2   27.79    0.83
   0  -4   2   26.47    0.88
   0  -4   2   26.73    0.82
   0  -4  -2   27.16    0.82
   0  -4  -2   27.04    0.79
   0   4  -3    6.80    0.40
   0   4   3    7.30    0.39
   0   4   3    7.62    0.39
   0   4  -3    7.35    0.40
   0  -4  -3    7.13    0.38
   0  -4   3    7.19    0.39
   0  -4  -3    7.05    0.39
   0  -4   3    6.92    0.43
   0  -4  -3    7.09    0.39
   0  -4   3    6.01    0.38
   0   4  -4    7.97    0.46
   0   4   4    6.96    0.43
   0   4   4    7.73    0.42
   0   4  -4    8.03    0.46
   0  -4   4    7.43    0.51
   0  -4  -4    8.06    0.47
   0  -4   4    8.06    0.45
   0  -4  -4    8.08    0.45
   0   4   5   24.86    0.92
   0   4  -5   26.77    0.97
   0   4  -5   26.71    0.95
   0   4   5   25.87    0.94
   0  -4  -5   24.52    0.93
   0  -4   5   26.14    0.94
   0  -4  -5   25.20    0.93
   0  -4   5   26.03    1.03
   0   4   6    0.95    0.26
   0   4  -6    1.28    0.34
   0   4  -6    1.49    0.32
   0   4   6    0.85    0.26
   0  -4  -6    0.84    0.29
   0  -4  -6    0.64    0.28
   0  -4   6    0.81    0.30
   0  -4   6    0.66    0.26
   0   4  -7   30.05    1.19
   0   4   7   30.11    1.17
   0   4  -7   30.50    1.22
   0   4   7   31.27    1.17
   0  -4   7   29.35    1.29
   0  -4  -7   31.41    1.19
   0  -4  -7   28.89    1.20
   0  -4   7   31.98    1.20
   0   4  -8   12.01    0.80
   0   4   8   10.92    0.71
   0   4   8   12.01    0.76
   0   4  -8   11.44    0.75
   0  -4  -8   12.09    0.79
   0  -4   8   11.65    0.77
   0  -4   8   11.44    0.86
   0  -4  -8   11.65    0.75
   0   4  -9    1.14    0.38
   0   4  -9    1.73    0.42
   0   4   9    0.64    0.36
   0  -4  -9    1.21    0.38
   0  -4  -9    1.49    0.40
   0  -4   9    1.26    0.38
   0   4 -10    1.41    0.46
   0   4  10    1.10    0.41
   0   4 -10    0.56    0.39
   0  -4  10    0.94    0.41
   0  -4 -10    0.83    0.39
   0  -4 -10    0.82    0.38
   0   4 -11   -0.11    0.37
   0   4  11    0.22    0.36
   0  -4 -11    0.24    0.37
   0  -4  11    0.72    0.42
   0   4 -12    0.90    0.49
   0   4 -12    1.83    0.52
   0   4  12    0.73    0.45
   0  -4  12    0.91    0.44
   0  -4 -12    1.81    0.56
   0   4  13    0.89    0.46
   0   4 -13    0.44    0.52
   0  -4  13    1.37    0.54
   0   5   0   -0.06    0.16
   0   5   0   -0.05    0.15
   0   5   0   -0.19    0.17
   0  -5   0   -0.10    0.15
   0  -5   0   -0.05    0.18
   0  -5   0    0.06    0.17
   0   5   1  102.93    2.45
   0   5  -1  104.63    2.68
   0   5  -1  104.44    2.57
   0   5   1  103.44    2.62
   0   5   1  102.34    2.56
   0   5   1   99.22    2.66
   0  -5  -1  102.16    2.56
   0  -5  -1   97.80    2.66
   0  -5   1  106.05    2.64
   0  -5  -1  101.54    2.62
   0  -5   1   98.66    2.67
   0  -5   1  100.47    2.56
   0  -5  -1  101.46    2.46
   0   5   2    5.40    0.31
   0   5   2    4.63    0.32
   0   5  -2    5.77    0.34
   0  -5   2    5.25    0.31
   0  -5   2    5.19    0.39
   0  -5  -2    5.12    0.32
   0  -5   2    4.99    0.33
   0  -5  -2    5.41    0.30
   0  -5  -2    4.95    0.30
   0   5   3   43.26    1.29
   0   5  -3   44.54    1.29
   0   5  -3   45.91    1.32
   0   5   3   44.39    1.29
   0  -5  -3   45.12    1.26
   0  -5   3   43.66    1.29
   0  -5   3   44.44    1.38
   0  -5   3   44.64    1.31
   0  -5  -3   43.96    1.28
   0  -5  -3   45.66    1.32
   0   5   4   24.90    0.86
   0   5  -4   24.75    0.88
   0   5   4   23.17    0.83
   0   5  -4   23.93    0.86
   0  -5   4   23.33    0.85
   0  -5  -4   22.37    0.85
   0  -5   4   24.32    0.94
   0  -5  -4   23.61    0.85
   0   5  -5    0.64    0.24
   0   5   5    0.33    0.19
   0   5  -5    0.71    0.24
   0   5   5    0.46    0.21
   0  -5   5    0.28    0.20
   0  -5   5    0.40    0.26
   0  -5  -5    0.38    0.22
   0  -5  -5    0.67    0.26
   0   5  -6    8.57    0.58
   0   5   6    9.38    0.58
   0   5   6    8.61    0.58
   0   5  -6    8.84    0.62
   0  -5  -6    8.24    0.58
   0  -5   6    9.04    0.59
   0  -5  -6    8.69    0.62
   0  -5   6    8.93    0.65
   0   5  -7    4.25    0.50
   0   5   7    4.65    0.47
   0   5   7    4.19    0.49
   0   5  -7    4.65    0.55
   0  -5  -7    4.29    0.51
   0  -5  -7    4.00    0.50
   0  -5   7    5.75    0.63
   0  -5   7    4.80    0.51
   0   5  -8    2.48    0.43
   0   5  -8    2.06    0.46
   0   5   8    2.74    0.45
   0   5   8    2.25    0.39
   0  -5  -8    2.55    0.43
   0  -5  -8    2.64    0.46
   0  -5   8    1.86    0.41
   0   5  -9    2.26    0.45
   0   5  -9    3.49    0.56
   0   5   9    1.25    0.38
   0  -5  -9    3.61    0.51
   0  -5   9    2.74    0.47
   0  -5  -9    2.86    0.52
   0   5 -10    5.44    0.69
   0   5 -10    7.22    0.74
   0   5  10    5.90    0.68
   0  -5 -10    6.01    0.71
   0  -5 -10    6.52    0.68
   0  -5  10    6.82    0.72
   0   5 -11    0.53    0.42
   0   5 -11    0.54    0.43
   0   5  11    0.28    0.38
   0  -5 -11    0.67    0.44
   0  -5  11    1.21    0.44
   0   5 -12    2.81    0.60
   0   5  12    2.35    0.56
   0   5 -12    3.38    0.65
   0  -5  12    2.94    0.59
   0  -5 -12    2.09    0.59
   0   5  13    3.38    0.68
   0   5 -13    1.52    0.55
   0  -5  13    1.94    0.56
   0   6   0   96.11    2.45
   0   6   0   91.86    2.49
   0   6   0   94.44    2.39
   0  -6   0   93.13    2.39
   0  -6   0   92.54    2.45
   0  -6   0   94.21    2.49
   0   6   1   55.38    1.41
   0   6   1   57.35    1.55
   0   6  -1   57.41    1.60
   0   6   1   56.68    1.59
   0   6  -1   57.34    1.52
   0   6   1   54.12    1.51
   0  -6   1   56.03    1.57
   0  -6   1   54.89    1.51
   0  -6  -1   55.64    1.42
   0  -6  -1   57.26    1.51
   0  -6  -1   55.78    1.55
   0  -6  -1   54.47    1.58
   0  -6   1   55.72    1.59
   0   6  -2  340.57    8.40
   0   6   2  355.17    8.58
   0   6   2  359.59    8.71
   0   6  -2  356.62    8.42
   0  -6   2  344.42    8.71
   0  -6  -2  345.17    8.41
   0  -6   2  339.73    8.37
   0  -6   2  346.96    8.41
   0  -6  -2  349.83    8.58
   0  -6  -2  348.69    8.18
   0   6   3   45.63    1.33
   0   6   3   44.56    1.31
   0   6  -3   42.79    1.31
   0  -6   3   45.14    1.41
   0  -6  -3   45.62    1.33
   0  -6  -3   45.78    1.34
   0  -6  -3   44.88    1.27
   0  -6   3   46.37    1.33
   0   6  -4  110.41    2.88
   0   6   4  106.04    2.89
   0   6   4  111.50    2.87
   0   6  -4  110.76    2.87
   0  -6  -4  109.24    2.80
   0  -6  -4  105.16    2.90
   0  -6   4  107.48    2.87
   0  -6   4  103.79    3.00
   0  -6  -4  109.06    2.86
   0   6   5  126.25    3.31
   0   6  -5  124.55    3.31
   0   6  -5  124.45    3.33
   0   6   5  120.15    3.33
   0  -6   5  121.82    3.47
   0  -6   5  128.86    3.33
   0  -6  -5  125.10    3.30
   0  -6  -5  125.39    3.30
   0   6  -6    1.63    0.34
   0   6   6    1.13    0.28
   0   6   6    2.21    0.36
   0   6  -6    1.77    0.37
   0  -6   6    1.48    0.38
   0  -6   6    1.71    0.34
   0  -6  -6    1.72    0.34
   0  -6  -6    1.74    0.38
   0   6  -7    2.02    0.43
   0   6   7    2.62    0.39
   0   6  -7    2.97    0.45
   0   6   7    3.19    0.45
   0  -6  -7    3.09    0.44
   0  -6   7    2.80    0.43
   0  -6  -7    3.40    0.53
   0  -6   7    3.53    0.55
   0   6  -8    1.09    0.38
   0   6   8    1.47    0.35
   0   6  -8    0.95    0.35
   0   6   8    1.01    0.34
   0  -6  -8    1.62    0.42
   0  -6  -8    0.76    0.33
   0  -6   8    2.01    0.42
   0   6   9    3.75    0.55
   0   6  -9    3.57    0.56
   0   6  -9    3.54    0.56
   0  -6  -9    3.21    0.53
   0  -6  -9    3.60    0.52
   0  -6   9    2.97    0.50
   0   6 -10    2.75    0.53
   0   6  10    2.57    0.50
   0   6 -10    2.48    0.48
   0   6 -10    3.07    0.54
   0  -6 -10    3.29    0.59
   0  -6 -10    2.37    0.47
   0  -6  10    2.63    0.52
   0   6 -11    1.61    0.48
   0   6 -11    2.07    0.48
   0   6  11    2.55    0.55
   0  -6 -11    1.50    0.50
   0  -6  11    2.07    0.50
   0   6 -12   -0.12    0.38
   0   6 -12   -0.10    0.40
   0   6  12    0.38    0.43
   0  -6 -12    0.21    0.44
   0  -6  12    0.34    0.44
   0   6  13    0.23    0.46
   0   7   0    0.06    0.16
   0   7   0   -0.32    0.12
   0   7   0    0.12    0.17
   0  -7   0    0.13    0.18
   0  -7   0    0.07    0.14
   0  -7   0   -0.17    0.15
   0   7  -1    1.59    0.25
   0   7   1    1.35    0.22
   0   7  -1    1.29    0.22
   0   7  -1    1.33    0.21
   0   7   1    1.77    0.22
   0   7   1    1.98    0.25
   0  -7  -1    1.36    0.23
   0  -7  -1    1.70    0.24
   0  -7   1    1.88    0.23
   0  -7  -1    1.67    0.18
   0  -7   1    1.91    0.28
   0  -7  -1    1.32    0.21
   0  -7   1    1.83    0.24
   0   7  -2    4.20    0.34
   0   7   2    3.26    0.30
   0   7   2    3.69    0.33
   0   7  -2    3.43    0.33
   0   7   2    3.31    0.29
   0  -7   2    3.16    0.30
   0  -7  -2    4.53    0.35
   0  -7  -2    4.05    0.27
   0  -7   2    3.64    0.34
   0  -7   2    4.41    0.36
   0  -7  -2    3.63    0.31
   0  -7   2    3.80    0.31
   0   7  -3  104.15    2.74
   0   7   3  108.33    2.78
   0   7  -3  103.72    2.58
   0   7   3   97.88    2.71
   0  -7  -3  104.75    2.78
   0  -7   3  103.22    2.88
   0  -7  -3  104.27    2.64
   0  -7   3  108.78    2.75
   0  -7  -3  101.28    2.73
   0   7  -4   50.12    1.58
   0   7   4   51.83    1.57
   0   7  -4   53.57    1.57
   0   7   4   53.26    1.55
   0  -7  -4   50.18    1.55
   0  -7   4   54.74    1.58
   0  -7  -4   52.13    1.51
   0  -7  -4   51.39    1.57
   0  -7   4   53.18    1.67
   0   7  -5   28.40    1.08
   0   7  -5   29.16    1.06
   0   7   5   27.73    1.04
   0   7   5   28.59    1.04
   0  -7  -5   26.81    1.04
   0  -7  -5   28.70    1.05
   0  -7   5   28.75    1.14
   0  -7   5   30.01    1.07
   0   7   6    9.41    0.61
   0   7  -6   10.34    0.63
   0   7   6    9.42    0.61
   0   7  -6   10.02    0.68
   0  -7  -6    8.42    0.62
   0  -7   6   10.04    0.77
   0  -7   6    9.58    0.63
   0  -7  -6    9.76    0.63
   0   7  -7   32.92    1.33
   0   7  -7   36.21    1.32
   0   7   7   33.59    1.27
   0   7   7   32.89    1.29
   0  -7  -7   33.03    1.32
   0  -7   7   35.56    1.33
   0  -7   7   32.69    1.41
   0  -7  -7   33.43    1.28
   0   7   8    2.70    0.45
   0   7  -8    2.30    0.44
   0   7  -8    3.05    0.48
   0   7   8    2.93    0.43
   0  -7  -8    2.52    0.42
   0  -7  -8    2.64    0.46
   0  -7   8    2.42    0.44
   0   7  -9    3.95    0.57
   0   7  -9    6.21    0.67
   0   7   9    5.14    0.60
   0  -7  -9    5.53    0.65
   0  -7  -9    4.25    0.56
   0  -7   9    5.84    0.67
   0   7  10    1.18    0.40
   0   7 -10    1.38    0.46
   0   7 -10    1.02    0.37
   0   7 -10    0.36    0.37
   0  -7  10    0.56    0.36
   0  -7 -10    0.93    0.41
   0  -7 -10    0.99    0.38
   0   7 -11    2.50    0.57
   0   7 -11    1.66    0.46
   0   7  11    1.08    0.45
   0  -7  11    1.78    0.48
   0  -7 -11    1.47    0.50
   0   7  12    0.35    0.45
   0   7 -12    0.83    0.48
   0  -7  12    0.42    0.44
   0  -7 -12    0.48    0.44
   0   8   0    1.87    0.24
   0   8   0    1.46    0.24
   0   8   0    1.85    0.25
   0  -8   0    1.43    0.22
   0  -8   0    2.10    0.28
   0  -8   0    2.10    0.26
   0   8  -1   48.89    1.47
   0   8  -1   51.70    1.44
   0   8   1   50.85    1.47
   0   8   1   50.63    1.50
   0   8   1   51.80    1.44
   0   8  -1   48.67    1.51
   0  -8  -1   49.72    1.33
   0  -8   1   49.70    1.48
   0  -8   1   50.33    1.43
   0  -8   1   49.14    1.52
   0  -8  -1   51.88    1.44
   0  -8  -1   52.32    1.48
   0  -8  -1   48.76    1.50
   0   8   2    0.26    0.19
   0   8   2    0.40    0.16
   0   8  -2    0.77    0.21
   0   8   2    0.26    0.18
   0   8  -2    0.18    0.20
   0  -8  -2    0.49    0.18
   0  -8   2    0.45    0.19
   0  -8  -2    0.56    0.19
   0  -8   2    0.52    0.23
   0  -8  -2    0.58    0.17
   0  -8   2    0.11    0.19
   0   8   3    3.10    0.33
   0   8  -3    4.62    0.39
   0   8   3    3.76    0.35
   0   8  -3    3.31    0.18
   0  -8  -3    4.12    0.37
   0  -8  -3    2.85    0.32
   0  -8   3    4.49    0.40
   0  -8  -3    4.75    0.36
   0  -8   3    3.86    0.39
   0   8  -4   14.96    0.69
   0   8   4   14.63    0.66
   0   8   4   14.06    0.66
   0   8  -4   14.41    0.50
   0  -8  -4   14.17    0.65
   0  -8  -4   15.05    0.68
   0  -8   4   14.11    0.67
   0  -8  -4   14.11    0.63
   0  -8   4   14.22    0.75
   0   8  -5    2.02    0.25
   0   8  -5    1.73    0.35
   0   8  -5    2.17    0.35
   0   8   5    2.37    0.35
   0   8   5    2.40    0.33
   0  -8  -5    1.82    0.33
   0  -8  -5    3.02    0.37
   0  -8   5    2.91    0.43
   0  -8   5    2.25    0.35
   0   8   6   93.56    2.72
   0   8  -6   95.70    2.72
   0   8   6   97.50    2.72
   0   8  -6   91.18    2.73
   0  -8  -6   95.11    2.72
   0  -8   6   94.15    2.88
   0  -8   6   99.43    2.75
   0  -8  -6   94.44    2.70
   0   8   7    3.11    0.43
   0   8  -7    4.36    0.53
   0   8  -7    3.35    0.51
   0   8   7    2.69    0.45
   0  -8   7    3.27    0.50
   0  -8  -7    3.06    0.48
   0  -8   7    3.88    0.58
   0  -8  -7    3.67    0.48
   0   8   8    5.20    0.57
   0   8  -8    6.09    0.52
   0   8   8    5.07    0.53
   0   8  -8    5.81    0.67
   0   8  -8    7.04    0.65
   0  -8  -8    6.74    0.65
   0  -8  -8    5.26    0.60
   0  -8   8    6.01    0.62
   0   8  -9    1.24    0.43
   0   8  -9    1.85    0.39
   0   8   9    2.59    0.49
   0   8  -9    2.49    0.49
   0  -8  -9    2.78    0.52
   0  -8   9    1.73    0.45
   0  -8  -9    1.78    0.43
   0   8 -10    1.48    0.49
   0   8  10    1.81    0.49
   0   8 -10    0.93    0.43
   0   8 -10    1.38    0.39
   0  -8  10    1.52    0.45
   0  -8 -10    1.62    0.48
   0  -8 -10    2.06    0.45
   0   8 -11    1.41    0.55
   0   8  11    0.53    0.42
   0  -8  11    0.90    0.46
   0  -8 -11    1.23    0.47
   0   8 -12    0.19    0.46
   0   8  12    0.64    0.48
   0  -8  12    1.04    0.50
   0  -8 -12    0.76    0.46
   0   9   0    0.17    0.18
   0   9   0    0.23    0.18
   0   9   0    0.03    0.17
   0  -9   0   -0.01    0.16
   0  -9   0   -0.02    0.19
   0  -9   0    0.22    0.20
   0   9  -1    4.10    0.34
   0   9  -1    3.31    0.33
   0   9  -1    4.55    0.40
   0   9   1    3.63    0.35
   0   9   1    3.76    0.33
   0   9   1    4.86    0.40
   0  -9  -1    4.20    0.37
   0  -9  -1    4.57    0.28
   0  -9   1    4.75    0.38
   0  -9  -1    4.00    0.37
   0  -9  -1    4.34    0.35
   0  -9   1    4.35    0.37
   0  -9   1    3.15    0.34
   0   9   2    1.31    0.25
   0   9  -2    1.21    0.26
   0   9   2    1.80    0.27
   0   9  -2    1.60    0.27
   0   9   2    1.53    0.26
   0  -9  -2    1.86    0.23
   0  -9   2    0.93    0.26
   0  -9   2    1.93    0.28
   0  -9  -2    1.86    0.26
   0  -9  -2    1.25    0.23
   0  -9   2    1.67    0.28
   0   9   3    0.56    0.25
   0   9  -3    0.22    0.22
   0   9  -3    0.71    0.24
   0   9   3    0.43    0.19
   0  -9  -3    0.42    0.22
   0  -9  -3    0.83    0.21
   0  -9   3    0.92    0.26
   0  -9  -3    1.27    0.23
   0  -9   3    0.44    0.26
   0  -9   3    0.78    0.28
   0   9  -4    6.33    0.47
   0   9   4    5.59    0.45
   0   9  -4    6.00    0.28
   0  -9  -4    5.74    0.47
   0  -9   4    7.02    0.48
   0  -9   4    5.40    0.51
   0  -9  -4    6.87    0.45
   0  -9  -4    5.72    0.47
   0   9  -5    1.06    0.33
   0   9  -5    1.25    0.20
   0   9  -5    1.10    0.32
   0   9   5    0.74    0.26
   0   9   5    0.93    0.29
   0  -9  -5    0.82    0.30
   0  -9  -5    0.88    0.29
   0  -9   5    1.34    0.34
   0  -9  -5    0.94    0.28
   0  -9   5    1.44    0.31
   0   9   6   66.77    2.07
   0   9  -6   69.05    2.10
   0   9   6   67.75    2.09
   0   9  -6   67.96    1.90
   0  -9   6   65.65    2.23
   0  -9   6   71.11    2.13
   0  -9  -6   68.53    2.09
   0   9   7    7.41    0.61
   0   9  -7    6.72    0.67
   0   9  -7    6.61    0.49
   0   9  -7    6.80    0.64
   0   9   7    6.92    0.64
   0  -9   7    6.24    0.59
   0  -9  -7    5.55    0.56
   0  -9   7    5.41    0.63
   0  -9  -7    5.77    0.61
   0   9   8    6.88    0.64
   0   9  -8    7.10    0.54
   0   9  -8    6.43    0.65
   0   9  -8    6.41    0.65
   0   9   8    6.49    0.63
   0  -9   8    7.61    0.71
   0  -9  -8    6.32    0.62
   0  -9  -8    6.91    0.69
   0   9  -9   13.90    0.78
   0   9   9   15.58    0.94
   0   9  -9   11.42    0.94
   0   9  -9   13.05    0.87
   0  -9   9   13.87    0.93
   0  -9  -9   13.85    0.88
   0  -9  -9   13.42    0.93
   0   9 -10    1.97    0.51
   0   9 -10    2.27    0.51
   0   9  10    1.23    0.44
   0  -9 -10    1.81    0.53
   0  -9  10    0.81    0.43
   0   9  11    0.86    0.43
   0   9 -11    0.73    0.45
   0  -9 -11    0.72    0.46
   0  -9  11    1.43    0.52
   0   9  12   -0.06    0.42
   0  -9  12    0.98    0.50
   0  10   0  137.05    3.73
   0  10   0  142.57    3.81
   0  10   0  143.07    3.66
   0 -10   0  139.48    3.46
   0 -10   0  143.61    3.75
   0 -10   0  144.23    3.65
   0 -10   0  145.42    3.81
   0  10  -1    1.76    0.29
   0  10   1    1.99    0.29
   0  10   1    1.93    0.28
   0  10   1    2.44    0.30
   0  10  -1    2.58    0.33
   0  10  -1    2.24    0.30
   0 -10  -1    2.50    0.25
   0 -10   1    2.70    0.32
   0 -10  -1    2.33    0.29
   0 -10   1    2.37    0.33
   0 -10   1    2.52    0.31
   0 -10  -1    2.56    0.32
   0 -10  -1    2.44    0.32
   0  10   2   17.16    0.71
   0  10   2   16.61    0.69
   0  10   2   15.94    0.74
   0  10  -2   16.69    0.78
   0  10  -2   17.31    0.71
   0 -10  -2   17.47    0.70
   0 -10  -2   16.81    0.61
   0 -10   2   16.62    0.74
   0 -10   2   15.44    0.77
   0 -10  -2   15.94    0.72
   0 -10   2   17.36    0.72
   0  10   3   21.07    0.90
   0  10   3   20.97    0.85
   0  10   3   22.68    0.87
   0  10  -3   22.26    0.88
   0  10  -3   18.69    0.91
   0 -10  -3   21.72    0.86
   0 -10  -3   22.28    0.78
   0 -10   3   22.74    0.91
   0 -10   3   21.44    0.93
   0 -10   3   24.26    0.89
   0 -10  -3   22.32    0.87
   0  10  -4    6.83    0.53
   0  10  -4    6.59    0.26
   0  10   4    6.96    0.53
   0  10   4    8.13    0.62
   0 -10   4    7.06    0.58
   0 -10  -4    6.25    0.50
   0 -10   4    7.19    0.52
   0 -10  -4    6.77    0.53
   0 -10  -4    7.19    0.47
   0 -10   4    7.18    0.62
   0  10   5    4.89    0.48
   0  10  -5    4.87    0.31
   0  10  -5    6.67    0.60
   0  10  -5    5.38    0.53
   0  10   5    5.74    0.52
   0 -10  -5    4.85    0.46
   0 -10   5    6.83    0.64
   0 -10  -5    6.33    0.53
   0 -10   5    4.63    0.49
   0 -10  -5    5.92    0.51
   0  10  -6   28.54    0.94
   0  10   6   30.77    1.19
   0  10  -6   28.65    1.19
   0  10   6   28.91    1.15
   0 -10  -6   27.56    1.17
   0 -10   6   28.95    1.30
   0 -10  -6   29.49    1.16
   0 -10   6   28.93    1.19
   0  10   7   12.44    0.75
   0  10  -7   13.93    0.84
   0  10  -7   13.97    0.63
   0  10   7   12.90    0.80
   0 -10  -7   12.81    0.80
   0 -10   7   14.62    0.82
   0 -10  -7   13.24    0.84
   0  10  -8    7.12    0.51
   0  10   8    6.82    0.68
   0  10  -8    6.45    0.66
   0 -10   8    6.01    0.66
   0 -10  -8    4.76    0.59
   0 -10  -8    6.28    0.63
   0  10  -9    0.10    0.35
   0  10   9    1.08    0.40
   0  10  -9    1.24    0.45
   0 -10   9    0.65    0.39
   0 -10  -9    0.58    0.40
   0 -10  -9    1.02    0.40
   0  10  10    2.81    0.52
   0  10 -10    2.61    0.56
   0  10 -10    3.05    0.56
   0 -10  10    3.25    0.59
   0 -10 -10    2.88    0.56
   0  10 -11    2.97    0.63
   0  10  11    4.79    0.71
   0 -10  11    4.72    0.73
   0 -10 -11    5.46    0.76
   0  10  12    0.20    0.44
   0 -10  12   -0.59    0.39
   0  11   0    0.07    0.20
   0  11   0    0.24    0.23
   0  11   0    0.40    0.23
   0 -11   0    0.11    0.21
   0 -11   0    0.31    0.14
   0 -11   0    0.14    0.20
   0 -11   0   -0.20    0.21
   0  11  -1   18.24    0.77
   0  11  -1   19.76    0.85
   0  11   1   19.63    0.79
   0  11   1   18.98    0.79
   0  11   1   18.61    0.83
   0  11  -1   20.74    0.82
   0 -11  -1   19.83    0.79
   0 -11   1   19.87    0.79
   0 -11   1   18.96    0.81
   0 -11  -1   20.46    0.68
   0 -11   1   19.75    0.84
   0 -11  -1   17.42    0.79
   0 -11  -1   19.23    0.84
   0  11   2    0.11    0.23
   0  11  -2    0.88    0.28
   0  11   2    0.04    0.21
   0  11   2    0.28    0.22
   0  11  -2    0.11    0.21
   0 -11   2    0.47    0.24
   0 -11   2    0.14    0.21
   0 -11  -2    0.49    0.23
   0 -11  -2    0.28    0.18
   0 -11  -2    0.07    0.21
   0 -11   2    0.37    0.26
   0  11   3    1.91    0.31
   0  11   3    2.03    0.34
   0  11  -3    2.50    0.35
   0  11   3    1.62    0.32
   0  11  -3    2.18    0.36
   0 -11  -3    2.00    0.33
   0 -11   3    2.43    0.38
   0 -11   3    2.04    0.34
   0 -11   3    2.48    0.34
   0 -11  -3    2.05    0.33
   0 -11  -3    2.51    0.30
   0  11  -4    0.84    0.30
   0  11   4    0.77    0.31
   0  11  -4    0.06    0.09
   0  11   4    0.84    0.26
   0 -11   4    0.45    0.33
   0 -11  -4    0.53    0.27
   0 -11  -4    0.08    0.23
   0 -11  -4    0.69    0.28
   0 -11   4    0.32    0.27
   0 -11   4    0.55    0.33
   0  11   5    5.17    0.49
   0  11   5    6.46    0.61
   0  11  -5    6.06    0.30
   0  11  -5    7.06    0.62
   0  11  -5    6.61    0.58
   0 -11   5    6.94    0.60
   0 -11  -5    6.84    0.56
   0 -11  -5    6.57    0.55
   0 -11   5    5.06    0.54
   0 -11  -5    7.68    0.62
   0 -11   5    6.89    0.64
   0  11  -6   14.23    0.81
   0  11  -6   14.76    0.57
   0  11   6   13.46    0.78
   0  11   6   15.06    0.83
   0 -11   6   16.48    0.87
   0 -11  -6   13.45    0.81
   0 -11  -6   13.61    0.80
   0 -11   6   14.65    0.94
   0  11   7   -0.03    0.26
   0  11   7    0.80    0.34
   0  11  -7    0.00    0.32
   0  11  -7   -0.28    0.17
   0 -11   7    0.07    0.30
   0 -11  -7   -0.09    0.30
   0 -11  -7   -0.36    0.28
   0  11  -8   14.96    0.92
   0  11   8   14.97    0.89
   0 -11  -8   14.00    0.87
   0 -11  -8   13.84    0.91
   0 -11   8   16.87    0.97
   0  11  -9    3.77    0.55
   0  11   9    4.70    0.62
   0 -11  -9    5.04    0.61
   0 -11  -9    4.73    0.65
   0 -11   9    3.92    0.60
   0  11  10    2.39    0.54
   0  11 -10    3.53    0.62
   0 -11  10    3.02    0.60
   0 -11 -10    3.26    0.61
   0  11  11    2.61    0.58
   0 -11 -11    2.26    0.60
   0 -11  11    2.95    0.65
   0  11  12   -0.24    0.42
   0 -11  12   -0.16    0.41
   0  12   0    0.18    0.26
   0  12   0    0.04    0.21
   0  12   0    0.38    0.25
   0 -12   0    0.21    0.22
   0 -12   0    0.00    0.23
   0 -12   0    0.48    0.23
   0 -12   0    0.23    0.15
   0  12   1   39.65    1.38
   0  12  -1   40.69    1.41
   0  12   1   39.63    1.31
   0  12   1   40.16    1.35
   0  12  -1   40.64    1.36
   0  12  -1   39.75    1.32
   0 -12  -1   40.30    1.17
   0 -12  -1   39.75    1.35
   0 -12   1   39.79    1.37
   0 -12   1   37.91    1.38
   0 -12  -1   42.60    1.32
   0 -12  -1   38.00    1.37
   0 -12   1   38.20    1.30
   0  12  -2    0.63    0.28
   0  12   2    1.54    0.31
   0  12   2    0.99    0.27
   0  12  -2    0.94    0.30
   0  12   2    1.15    0.30
   0 -12   2    0.28    0.29
   0 -12  -2    0.77    0.28
   0 -12   2    1.02    0.32
   0 -12  -2    1.27    0.29
   0 -12  -2    1.34    0.24
   0 -12   2    0.92    0.28
   0  12  -3    3.88    0.50
   0  12  -3    4.65    0.47
   0  12   3    2.96    0.43
   0  12   3    3.15    0.41
   0  12   3    3.43    0.41
   0 -12  -3    2.97    0.35
   0 -12   3    3.96    0.45
   0 -12   3    2.78    0.39
   0 -12  -3    3.22    0.41
   0 -12  -3    3.17    0.38
   0 -12   3    3.04    0.43
   0  12   4    1.58    0.34
   0  12  -4    2.01    0.39
   0  12   4    2.31    0.42
   0  12   4    1.83    0.38
   0 -12   4    2.45    0.45
   0 -12  -4    1.90    0.33
   0 -12   4    2.10    0.39
   0 -12  -4    1.66    0.32
   0 -12   4    2.74    0.46
   0 -12  -4    2.36    0.38
   0  12  -5    0.66    0.23
   0  12  -5    1.26    0.38
   0  12   5    1.30    0.34
   0  12   5    1.92    0.43
   0 -12  -5    1.54    0.36
   0 -12  -5    0.98    0.34
   0 -12  -5    2.11    0.37
   0 -12   5    1.28    0.37
   0 -12   5    1.44    0.38
   0 -12   5    1.44    0.42
   0  12  -6    2.62    0.45
   0  12   6    2.96    0.43
   0 -12  -6    2.95    0.44
   0 -12   6    3.77    0.54
   0 -12   6    3.65    0.50
   0 -12  -6    3.17    0.46
   0 -12   6    2.64    0.48
   0  12   7    3.39    0.47
   0  12   7    3.57    0.50
   0  12  -7    4.66    0.59
   0 -12   7    4.80    0.58
   0 -12  -7    4.71    0.58
   0  12  -8   -0.09    0.31
   0  12   8    0.40    0.34
   0 -12   8   -0.29    0.32
   0 -12  -8    0.37    0.34
   0 -12  -8    0.61    0.40
   0  12  -9    6.58    0.71
   0  12   9    5.89    0.71
   0 -12  -9    5.50    0.66
   0 -12   9    3.74    0.61
   0 -12  -9    3.87    0.60
   0  12  10    2.05    0.53
   0 -12  10    3.58    0.65
   0 -12 -10    2.88    0.58
   0  12  11   -0.25    0.38
   0 -12 -11    0.24    0.44
   0 -12  11    0.07    0.42
   0  12  12    0.60    0.50
   0 -12  12    1.09    0.53
   0  13   0    0.36    0.27
   0  13   0    0.12    0.28
   0  13   0    0.00    0.23
   0 -13   0    0.12    0.22
   0 -13   0   -0.03    0.15
   0 -13   0    0.15    0.27
   0 -13   0   -0.05    0.22
   0  13   1    1.27    0.32
   0  13  -1    0.74    0.30
   0  13  -1    0.79    0.28
   0  13   1    1.39    0.32
   0  13   1    1.41    0.32
   0  13  -1    1.17    0.35
   0 -13   1    1.19    0.29
   0 -13   1    0.78    0.29
   0 -13   1    1.41    0.36
   0 -13  -1    0.59    0.27
   0 -13  -1    1.09    0.31
   0 -13  -1    1.08    0.23
   0 -13  -1    0.72    0.30
   0  13   2    3.08    0.42
   0  13  -2    3.36    0.45
   0  13  -2    3.85    0.45
   0  13   2    3.11    0.42
   0  13   2    2.49    0.39
   0 -13  -2    3.03    0.33
   0 -13   2    3.13    0.46
   0 -13   2    2.79    0.39
   0 -13  -2    2.51    0.37
   0 -13  -2    2.66    0.39
   0 -13   2    2.98    0.41
   0  13   3    9.93    0.65
   0  13   3    8.28    0.64
   0  13  -3    9.77    0.72
   0  13  -3    9.38    0.66
   0  13   3    8.85    0.63
   0 -13   3    9.37    0.66
   0 -13  -3   10.20    0.64
   0 -13   3    7.39    0.64
   0 -13  -3    9.21    0.63
   0 -13  -3    9.47    0.53
   0 -13   3    9.82    0.61
   0  13   4   23.34    1.09
   0  13   4   23.30    0.99
   0  13  -4   22.59    1.00
   0  13   4   24.22    1.01
   0 -13   4   24.80    1.15
   0 -13  -4   25.15    0.93
   0 -13   4   23.25    1.09
   0 -13  -4   22.40    1.00
   0 -13   4   22.89    1.03
   0 -13  -4   22.45    0.99
   0  13   5   41.37    1.53
   0  13   5   44.91    1.64
   0  13   5   43.92    1.55
   0  13  -5   45.63    1.57
   0 -13  -5   44.00    1.55
   0 -13   5   41.86    1.66
   0 -13  -5   40.98    1.42
   0 -13   5   44.06    1.62
   0 -13   5   46.70    1.59
   0 -13  -5   44.26    1.55
   0  13   6    7.29    0.64
   0  13  -6    6.66    0.65
   0 -13   6    6.74    0.64
   0 -13   6    8.59    0.73
   0 -13  -6    7.97    0.68
   0 -13  -6    8.02    0.67
   0  13  -7    6.82    0.69
   0 -13   7    8.91    0.76
   0 -13  -7    6.28    0.63
   0 -13  -7    8.37    0.73
   0  13  -8    1.37    0.45
   0 -13  -8    1.35    0.42
   0 -13  -8    1.69    0.47
   0 -13   8    2.54    0.51
   0  13   9    1.74    0.49
   0  13  -9    1.60    0.47
   0 -13   9    1.26    0.48
   0 -13  -9    0.50    0.37
   0 -13  -9    1.40    0.44
   0  13  10    0.17    0.40
   0 -13  10    0.53    0.40
   0 -13 -10    1.11    0.45
   0  13  11    0.25    0.44
   0 -13 -11    0.62    0.49
   0 -13  11    0.28    0.43
   0  14   0    5.23    0.50
   0  14   0    5.44    0.54
   0  14   0    6.07    0.59
   0 -14   0    5.69    0.39
   0 -14   0    4.85    0.49
   0 -14   0    4.56    0.47
   0 -14   0    6.51    0.62
   0  14  -1   25.65    1.12
   0  14   1   23.93    1.09
   0  14   1   25.36    1.07
   0  14  -1   24.34    1.03
   0  14   1   24.59    1.03
   0 -14  -1   23.94    1.08
   0 -14  -1   24.76    1.00
   0 -14   1   26.45    1.04
   0 -14  -1   25.97    1.07
   0 -14   1   25.10    1.09
   0 -14  -1   25.89    0.87
   0 -14   1   25.59    1.06
   0  14   2    2.79    0.45
   0  14   2    3.43    0.46
   0  14   2    2.02    0.40
   0  14  -2    2.49    0.43
   0  14  -2    2.60    0.44
   0 -14   2    2.11    0.39
   0 -14  -2    3.01    0.44
   0 -14  -2    3.00    0.41
   0 -14   2    2.51    0.43
   0 -14   2    2.82    0.42
   0 -14  -2    2.95    0.33
   0  14   3    9.09    0.63
   0  14   3    8.88    0.68
   0  14  -3    8.27    0.71
   0  14  -3    9.64    0.65
   0  14   3    8.49    0.66
   0 -14   3    9.26    0.68
   0 -14   3    8.99    0.61
   0 -14   3    8.75    0.71
   0 -14  -3    7.03    0.59
   0 -14  -3    9.52    0.65
   0 -14  -3    7.69    0.51
   0  14   4   -0.24    0.27
   0  14   4   -0.10    0.27
   0  14  -4    0.09    0.31
   0  14   4    0.52    0.32
   0  14  -4    0.17    0.30
   0 -14  -4   -0.22    0.26
   0 -14  -4   -0.04    0.25
   0 -14   4    0.70    0.39
   0 -14   4    0.07    0.36
   0 -14   4   -0.05    0.28
   0 -14  -4    1.18    0.36
   0  14   5    3.19    0.44
   0  14  -5    4.19    0.56
   0  14   5    2.97    0.45
   0 -14  -5    4.24    0.51
   0 -14  -5    3.42    0.44
   0 -14   5    3.50    0.51
   0 -14   5    3.79    0.56
   0 -14  -5    3.12    0.44
   0 -14   5    3.56    0.56
   0  14   6    3.03    0.50
   0  14  -6    3.14    0.48
   0 -14  -6    4.02    0.52
   0 -14  -6    3.14    0.47
   0 -14   6    3.03    0.49
   0 -14   6    3.16    0.50
   0  14  -7    1.14    0.41
   0 -14  -7    1.41    0.39
   0 -14   7    1.20    0.42
   0 -14  -7    1.36    0.38
   0  14  -8   11.75    0.95
   0 -14  -8    9.88    0.91
   0 -14   8    9.98    0.87
   0 -14  -8    9.66    0.81
   0  14  -9    8.01    0.81
   0 -14  -9    8.79    0.86
   0 -14   9    8.66    0.86
   0 -14  10    6.07    0.83
   0 -14 -10    4.54    0.72
   0 -14  11    5.43    0.78
   0  15   0    0.33    0.29
   0  15   0   -0.36    0.27
   0  15   0   -0.20    0.30
   0 -15   0   -0.11    0.15
   0 -15   0   -0.11    0.19
   0 -15   0   -0.10    0.29
   0 -15   0   -0.07    0.25
   0 -15   0   -0.18    0.27
   0  15   1    7.74    0.69
   0  15  -1    6.90    0.66
   0  15  -1    6.58    0.60
   0  15   1    6.88    0.62
   0  15   1    6.33    0.59
   0 -15   1    6.50    0.59
   0 -15  -1    7.99    0.65
   0 -15  -1    5.94    0.43
   0 -15  -1    6.51    0.57
   0 -15   1    5.44    0.55
   0 -15   1    7.74    0.67
   0 -15  -1    6.14    0.60
   0  15  -2    0.46    0.32
   0  15  -2    0.57    0.35
   0  15   2    0.82    0.36
   0  15   2    0.22    0.29
   0  15   2    0.66    0.33
   0 -15  -2    1.35    0.27
   0 -15   2   -0.04    0.33
   0 -15  -2    0.57    0.32
   0 -15   2    0.60    0.33
   0 -15   2    0.26    0.34
   0 -15  -2    0.82    0.31
   0  15   3    1.09    0.38
   0  15   3    1.34    0.37
   0  15   3    1.37    0.37
   0  15  -3    2.17    0.45
   0  15  -3    1.36    0.39
   0 -15  -3    1.03    0.34
   0 -15  -3    1.56    0.31
   0 -15   3    1.30    0.38
   0 -15   3    1.25    0.39
   0 -15   3    1.31    0.38
   0 -15  -3    1.26    0.33
   0  15   4    6.26    0.64
   0  15  -4    8.66    0.70
   0  15   4    9.82    0.72
   0  15  -4    4.84    0.61
   0  15   4    9.18    0.72
   0 -15  -4    8.49    0.67
   0 -15   4    7.94    0.67
   0 -15  -4    8.89    0.57
   0 -15   4    8.51    0.74
   0 -15  -4    8.89    0.64
   0 -15   4    7.24    0.69
   0  15  -5    5.23    0.60
   0  15   5    4.66    0.56
   0  15   5    5.90    0.59
   0 -15  -5    5.21    0.55
   0 -15  -5    5.07    0.51
   0 -15   5    5.14    0.60
   0 -15  -5    5.89    0.60
   0 -15   5    4.56    0.55
   0  15  -6    5.41    0.62
   0  15   6    4.83    0.60
   0 -15  -6    6.29    0.64
   0 -15  -6    4.09    0.54
   0 -15   6    5.75    0.63
   0 -15  -6    4.41    0.54
   0  15   7    5.66    0.65
   0  15  -7    3.66    0.58
   0 -15  -7    4.04    0.55
   0 -15  -7    4.47    0.58
   0 -15   7    4.90    0.61
   0  15  -8    0.06    0.38
   0 -15  -8    1.04    0.42
   0 -15   8    1.19    0.42
   0  15  -9    0.39    0.41
   0 -15  -9    0.89    0.45
   0 -15   9    0.10    0.37
   0 -15  10    0.28    0.43
   0 -15 -10   -0.09    0.41
   0 -15  11   10.51    1.10
   0  16   0   23.29    1.05
   0  16   0   22.16    1.08
   0  16   0   24.97    1.08
   0 -16   0   24.10    1.09
   0 -16   0   23.62    1.12
   0 -16   0   22.21    0.84
   0 -16   0   22.82    0.75
   0 -16   0   23.17    1.03
   0  16   1    2.41    0.43
   0  16   1    2.01    0.43
   0  16   1    2.76    0.48
   0  16  -1    3.39    0.53
   0  16  -1    2.62    0.44
   0 -16  -1    3.03    0.35
   0 -16   1    2.55    0.50
   0 -16  -1    3.33    0.48
   0 -16  -1    2.87    0.46
   0 -16   1    2.78    0.45
   0 -16   1    2.85    0.44
   0 -16  -1    3.50    0.47
   0  16  -2    5.10    0.60
   0  16   2    5.32    0.59
   0  16   2    5.70    0.60
   0  16   2    5.24    0.57
   0  16  -2    5.72    0.60
   0 -16  -2    4.17    0.50
   0 -16   2    6.04    0.66
   0 -16  -2    4.96    0.55
   0 -16  -2    5.26    0.45
   0 -16   2    4.66    0.59
   0 -16   2    4.73    0.54
   0  16  -3    2.51    0.49
   0  16   3    2.57    0.42
   0  16   3    2.36    0.44
   0 -16   3    2.34    0.45
   0 -16  -3    2.26    0.44
   0 -16   3    2.90    0.46
   0 -16   3    1.59    0.42
   0 -16  -3    2.43    0.36
   0 -16  -3    2.46    0.46
   0  16   4   10.17    0.78
   0  16  -4   10.22    0.76
   0  16   4   10.96    0.76
   0 -16  -4   11.00    0.73
   0 -16   4   10.72    0.77
   0 -16   4    8.98    0.79
   0 -16   4   10.68    0.76
   0 -16  -4   10.84    0.63
   0 -16  -4   11.22    0.75
   0  16  -5    3.40    0.53
   0  16   5    3.48    0.52
   0 -16   5    3.73    0.54
   0 -16  -5    3.50    0.51
   0 -16  -5    2.60    0.40
   0 -16  -5    2.55    0.43
   0  16  -6    0.68    0.40
   0  16   6    0.80    0.38
   0 -16   6    0.97    0.39
   0 -16  -6    0.96    0.35
   0 -16  -6    0.75    0.37
   0 -16  -6    1.00    0.37
   0  16   7    2.33    0.51
   0  16  -7    2.71    0.52
   0 -16  -7    3.91    0.58
   0 -16   7    3.35    0.58
   0  16   8    2.14    0.54
   0  16  -8    2.01    0.54
   0 -16  -8    1.76    0.48
   0 -16   8    2.00    0.51
   0  16  -9    0.30    0.42
   0 -16   9    1.13    0.46
   0 -16  -9    0.76    0.47
   0 -16 -10    3.05    0.67
   0 -16  10    2.75    0.64
   0  17   0   -0.31    0.30
   0  17   0    0.49    0.38
   0  17   0   -0.58    0.26
   0 -17   0    0.23    0.16
   0 -17   0    0.00    0.31
   0 -17   0   -0.18    0.32
   0 -17   0    0.05    0.28
   0 -17   0   -0.05    0.21
   0  17  -1    7.50    0.67
   0  17   1    6.85    0.67
   0  17   1    7.96    0.69
   0 -17   1    6.73    0.48
   0 -17   1    6.86    0.64
   0 -17  -1    7.21    0.64
   0 -17  -1    6.82    0.63
   0 -17  -1    5.74    0.61
   0 -17  -1    7.29    0.49
   0 -17   1    7.77    0.74
   0 -17   1    8.31    0.68
   0  17   2    1.23    0.41
   0  17   2    2.08    0.46
   0  17  -2    1.99    0.44
   0 -17  -2    1.96    0.32
   0 -17  -2    1.88    0.41
   0 -17   2    1.11    0.37
   0 -17  -2    1.33    0.39
   0 -17   2    1.27    0.40
   0 -17   2    0.85    0.36
   0  17   3   -0.31    0.31
   0  17  -3    0.16    0.32
   0 -17   3    0.15    0.33
   0 -17  -3    0.06    0.26
   0 -17   3    0.20    0.32
   0 -17   3   -0.41    0.29
   0 -17  -3    0.03    0.22
   0 -17  -3    0.03    0.30
   0  17  -4   -0.13    0.30
   0  17   4    0.19    0.32
   0 -17   4   -0.02    0.29
   0 -17  -4   -0.04    0.24
   0 -17  -4    0.49    0.33
   0 -17   4    0.34    0.33
   0 -17  -4    0.69    0.32
   0  17   5    0.09    0.35
   0  17  -5    0.11    0.34
   0 -17  -5    0.40    0.33
   0 -17   5    0.01    0.34
   0 -17  -5   -0.16    0.31
   0 -17  -5    0.47    0.31
   0  17  -6    1.81    0.49
   0  17   6    1.13    0.42
   0 -17  -6    1.42    0.41
   0 -17   6    0.81    0.37
   0 -17  -6    0.50    0.34
   0  17   7    2.79    0.54
   0  17  -7    1.38    0.44
   0 -17  -7    0.79    0.42
   0 -17   7    1.18    0.43
   0  17   8   -0.15    0.39
   0  17  -8   -0.06    0.38
   0 -17   8   -0.52    0.33
   0 -17  -8    0.13    0.35
   0  17   9   -0.39    0.41
   0 -17  -9    0.07    0.41
   0 -17   9   -0.28    0.41
   0  17  10    2.33    0.63
   0 -17  10    1.86    0.57
   0  18   0    1.56    0.42
   0 -18   0    1.59    0.38
   0 -18   0    1.40    0.29
   0 -18   0    1.54    0.40
   0 -18   0    1.47    0.41
   0  18   1   17.09    0.94
   0  18  -1   17.64    0.94
   0 -18   1   15.26    0.88
   0 -18  -1   16.54    0.71
   0 -18  -1   14.29    0.94
   0 -18   1   16.31    0.92
   0 -18   1   16.81    0.99
   0 -18  -1   15.69    0.67
   0 -18  -1   16.80    0.89
   0 -18  -1   14.09    0.90
   0 -18   1   14.51    0.69
   0  18   2    2.60    0.48
   0  18  -2    2.62    0.49
   0 -18  -2    2.29    0.35
   0 -18  -2    1.95    0.40
   0 -18   2    2.23    0.46
   0 -18   2    2.80    0.47
   0 -18   2    1.94    0.44
   0 -18  -2    2.26    0.42
   0  18   3    4.21    0.56
   0  18  -3    3.43    0.51
   0 -18   3    3.45    0.52
   0 -18  -3    3.09    0.48
   0 -18   3    2.32    0.46
   0 -18  -3    3.50    0.40
   0 -18  -3    2.34    0.42
   0  18  -4    0.64    0.38
   0  18   4   -0.06    0.35
   0 -18   4    0.85    0.38
   0 -18  -4    0.89    0.31
   0 -18  -4    0.46    0.34
   0 -18  -4    0.51    0.34
   0  18   5    3.08    0.53
   0  18  -5    2.20    0.49
   0 -18   5    1.92    0.46
   0 -18  -5    2.66    0.47
   0 -18  -5    2.88    0.45
   0  18  -6    1.50    0.45
   0  18   6    2.57    0.53
   0 -18   6    0.85    0.42
   0 -18  -6    1.35    0.38
   0 -18  -6    1.58    0.46
   0  18   7    0.47    0.39
   0  18  -7    0.09    0.39
   0 -18   7    0.24    0.37
   0 -18  -7   -0.28    0.33
   0  18  -8    2.77    0.62
   0  18   8    3.32    0.64
   0 -18   8    2.51    0.57
   0  18   9    5.47    0.77
   0 -18  -9    5.42    0.82
   0 -18   9    5.08    0.75
   0  18  10    0.53    0.53
   0 -18  10    0.02    0.49
   0  19   0   -0.25    0.32
   0 -19   0   -0.42    0.28
   0 -19   0   -0.33    0.26
   0 -19   0   -0.33    0.18
   0 -19   0    0.17    0.32
   0  19   1   24.41    1.15
   0  19  -1   23.01    1.10
   0 -19   1   22.68    1.19
   0 -19  -1   22.65    0.84
   0 -19   1   24.08    1.12
   0 -19  -1   22.91    1.09
   0 -19  -1   25.63    1.21
   0 -19  -1   22.09    0.89
   0 -19   1   21.91    1.14
   0 -19   1   22.64    0.90
   0 -19  -1   21.84    1.10
   0  19  -2    2.38    0.48
   0  19   2    2.38    0.47
   0 -19  -2    3.38    0.40
   0 -19   2    3.19    0.52
   0 -19  -2    2.42    0.45
   0 -19  -2    2.03    0.43
   0  19  -3    5.76    0.65
   0  19   3    6.72    0.69
   0 -19   3    5.43    0.64
   0 -19  -3    5.62    0.63
   0 -19  -3    5.94    0.65
   0 -19  -3    5.81    0.52
   0  19   4   -0.17    0.32
   0  19  -4    0.49    0.38
   0 -19   4   -0.15    0.36
   0 -19  -4    0.41    0.33
   0 -19  -4    0.37    0.27
   0  19  -5    8.31    0.80
   0  19   5    7.91    0.81
   0 -19  -5    9.34    0.71
   0 -19  -5    9.72    0.85
   0 -19   5    7.74    0.78
   0  19  -6    1.61    0.49
   0  19   6    0.96    0.46
   0 -19  -6    1.60    0.45
   0 -19  -6    1.58    0.41
   0 -19   6    3.16    0.60
   0  19  -7   -0.20    0.38
   0  19   7    0.24    0.43
   0 -19   7    0.09    0.36
   0 -19  -7   -0.11    0.33
   0  19   8    1.04    0.51
   0 -19   8    0.78    0.45
   0  19   9    2.84    0.66
   0 -19  -9    2.27    0.58
   0 -19   9    4.14    0.72
   0  20   0   11.17    0.88
   0 -20   0    9.88    0.58
   0 -20   0   10.92    0.85
   0  20  -1    5.08    0.64
   0  20   1    5.86    0.67
   0 -20  -1    4.83    0.59
   0 -20  -1    4.99    0.47
   0 -20   1    5.28    0.48
   0 -20   1    4.56    0.59
   0  20   2    0.64    0.39
   0  20  -2    1.04    0.41
   0 -20   2    0.29    0.32
   0 -20  -2    0.72    0.29
   0 -20  -2    0.70    0.38
   0 -20  -2    0.16    0.26
   0  20  -3    7.09    0.75
   0  20   3    5.56    0.67
   0 -20   3    6.81    0.72
   0 -20  -3    6.11    0.66
   0 -20  -3    6.35    0.55
   0  20   4    8.78    0.83
   0  20  -4    9.69    0.87
   0 -20   4    8.28    0.81
   0 -20  -4    8.64    0.77
   0 -20  -4    8.66    0.63
   0  20  -5    0.31    0.42
   0  20   5    0.50    0.41
   0 -20  -5    1.01    0.40
   0 -20  -5    0.39    0.30
   0 -20   5    1.23    0.45
   0  20  -6    0.92    0.43
   0  20   6   -0.28    0.36
   0 -20  -6   -0.44    0.33
   0 -20  -6   -0.01    0.38
   0 -20   6    0.16    0.36
   0  20  -7    4.88    0.71
   0  20   7    3.69    0.67
   0 -20  -7    4.43    0.66
   0 -20   7    4.12    0.65
   0  20   8    0.42    0.52
   0  20  -8    1.24    0.53
   0 -20   8    1.39    0.54
   0  20   9   -0.08    0.43
   0 -20   9   -0.35    0.43
   0  21   0    0.06    0.34
   0 -21   0    0.23    0.24
   0 -21   0    0.22    0.32
   0  21   1    3.58    0.56
   0  21  -1    3.18    0.57
   0 -21  -1    3.75    0.56
   0 -21   1    4.80    0.49
   0 -21  -1    4.01    0.45
   0 -21   1    2.90    0.50
   0  21   2    0.29    0.39
   0  21  -2    0.33    0.38
   0 -21  -2    0.09    0.33
   0 -21   2    0.17    0.36
   0 -21   2    0.63    0.28
   0 -21  -2    0.25    0.25
   0  21   3    2.85    0.56
   0  21  -3    1.17    0.46
   0 -21   3    1.25    0.45
   0 -21  -3    1.42    0.38
   0 -21  -3    1.55    0.43
   0 -21  -3    1.02    0.36
   0  21  -4    0.99    0.44
   0  21   4    0.86    0.46
   0 -21   4   -0.04    0.37
   0 -21  -4    0.45    0.35
   0  21   5    0.53    0.46
   0  21  -5    0.48    0.43
   0 -21   5    0.91    0.45
   0 -21  -5    0.82    0.40
   0  21   6    3.52    0.67
   0  21  -6    3.32    0.62
   0 -21   6    3.07    0.60
   0 -21  -6    3.20    0.58
   0  21  -7    1.94    0.55
   0  21   7    1.75    0.55
   0 -21   7    1.54    0.51
   0  21   8    2.80    0.68
   0 -21   8    3.17    0.67
   0 -21  -9   -0.02    0.52
   0  22   0    0.00    0.39
   0 -22   0    0.25    0.38
   0  22   1    7.13    0.76
   0  22  -1    8.22    0.80
   0 -22   1    7.18    0.76
   0 -22   1    7.56    0.61
   0 -22  -1    7.94    0.78
   0  22   2    0.26    0.40
   0  22  -2   -0.46    0.36
   0 -22   2    0.54    0.39
   0 -22  -2   -0.10    0.31
   0 -22   2    0.22    0.26
   0  22   3    4.61    0.69
   0  22  -3    5.14    0.71
   0 -22  -3    5.51    0.68
   0 -22   3    4.13    0.63
   0  22  -4    0.26    0.40
   0  22   4    0.13    0.41
   0 -22  -4    0.29    0.33
   0 -22   4   -0.07    0.36
   0 -22  -4   -0.34    0.32
   0  22   5    3.96    0.67
   0  22  -5    2.26    0.55
   0 -22   5    3.55    0.62
   0 -22  -5    3.23    0.59
   0 -22  -5    4.03    0.60
   0  22   6    0.30    0.44
   0  22  -6    0.43    0.42
   0 -22   6    0.02    0.40
   0 -22  -6    0.39    0.41
   0  22   7    6.86    0.90
   0  22  -7    5.71    0.82
   0 -22  -7    3.77    0.68
   0 -22   7    6.16    0.84
   0  22   8    5.04    0.79
   0 -22  -8    3.62    0.73
   0 -22   8    4.56    0.75
   0  23   0   -0.14    0.41
   0 -23   0   -0.16    0.33
   0  23  -1    0.68    0.41
   0  23   1    0.78    0.47
   0 -23   1    0.34    0.38
   0 -23  -1    0.86    0.41
   0  23  -2    3.17    0.62
   0  23   2    2.11    0.56
   0 -23   2    2.41    0.54
   0 -23  -2    2.94    0.55
   0  23  -3    2.07    0.56
   0  23   3    2.29    0.55
   0 -23  -3    2.17    0.48
   0 -23   3    1.65    0.49
   0  23   4    0.03    0.45
   0  23  -4    0.22    0.46
   0 -23  -4    0.36    0.40
   0 -23   4    0.37    0.42
   0  23  -5    1.50    0.54
   0  23   5    1.55    0.55
   0 -23  -5    1.22    0.45
   0 -23   5    1.29    0.51
   0 -23  -5    2.00    0.52
   0  23  -6    0.93    0.51
   0  23   6    0.84    0.54
   0 -23   6    0.28    0.40
   0 -23  -6    0.42    0.43
   0  23   7    3.84    0.73
   0 -23  -7    2.69    0.62
   0 -23   7    3.91    0.74
   0  24   0   -0.23    0.37
   0 -24   0   -0.14    0.33
   0  24  -1    0.77    0.48
   0  24   1    1.06    0.50
   0 -24  -1    0.59    0.42
   0 -24   1    0.52    0.44
   0  24   2   14.68    1.15
   0  24  -2   12.12    1.03
   0 -24   2   12.42    1.04
   0 -24  -2   13.16    1.05
   0  24  -3   12.90    1.13
   0  24   3   15.94    1.21
   0 -24   3   12.33    1.05
   0 -24  -3   13.03    1.06
   0  24   4    3.65    0.72
   0  24  -4    4.98    0.74
   0 -24   4    4.88    0.74
   0 -24  -4    4.26    0.66
   0  24  -5    4.51    0.73
   0  24   5    4.88    0.76
   0 -24  -5    4.84    0.70
   0 -24   5    3.75    0.67
   0  24  -6   -0.39    0.45
   0  24   6    0.17    0.48
   0 -24   6   -0.10    0.44
   0  24   7    3.94    0.80
   0 -24  -7    4.24    0.71
   0 -24   7    3.94    0.75
   0  25   0   -0.35    0.40
   0 -25   0   -0.50    0.36
   0  25  -1    0.62    0.50
   0  25   1    0.71    0.48
   0 -25   1    0.19    0.41
   0 -25  -1    1.15    0.49
   0  25  -2    3.78    0.71
   0  25   2    3.00    0.65
   0 -25  -2    4.20    0.68
   0 -25   2    2.80    0.61
   0  25   3    0.49    0.51
   0  25  -3    0.75    0.52
   0 -25  -3    0.17    0.40
   0 -25   3    0.41    0.45
   0  25   4   -0.01    0.46
   0  25  -4    1.06    0.56
   0 -25   4    0.79    0.51
   0 -25  -4    0.52    0.43
   0  25  -5   -0.08    0.47
   0  25   5    0.72    0.53
   0 -25   5    1.20    0.53
   0  25   6   -0.09    0.46
   0  25  -6   -0.13    0.47
   0 -25   6   -0.17    0.42
   0  26   0    1.48    0.59
   0 -26   0    2.02    0.54
   0  26  -1   -0.10    0.46
   0  26   1   -0.61    0.40
   0 -26  -1    0.05    0.45
   0 -26   1   -0.15    0.39
   0  26   2   -0.43    0.44
   0  26  -2   -0.19    0.45
   0 -26   2   -0.10    0.42
   0 -26  -2    0.46    0.44
   0  26  -3    3.40    0.72
   0  26   3    4.87    0.80
   0 -26  -3    2.03    0.56
   0 -26   3    3.29    0.66
   0  26   4    5.98    0.85
   0  26  -4    6.85    0.92
   0 -26   4    4.18    0.73
   0 -26  -4    4.77    0.76
   0  26   5    0.87    0.57
   0  26  -5    1.68    0.61
   0 -26   5    2.28    0.63
   0  27   0   -0.16    0.45
   0 -27   0   -0.35    0.40
   0  27   1   -0.45    0.46
   0  27  -1   -0.62    0.46
   0 -27   1    0.30    0.42
   0 -27  -1    0.32    0.43
   0  27   2    0.06    0.48
   0  27  -2    0.48    0.51
   0 -27   2   -0.23    0.41
   0 -27  -2   -0.13    0.42
   0  27   3    0.41    0.51
   0  27  -3    0.76    0.54
   0 -27   3   -0.38    0.43
   0  27   4    0.55    0.55
   0  27  -4    0.28    0.55
   0 -27   4    0.66    0.47
   0  28   0    0.14    0.51
   0 -28   0    0.37    0.43
   0  28  -1    0.36    0.55
   0  28   1    0.44    0.56
   0 -28   1    1.42    0.55
   0 -28  -1    0.72    0.48
   0  28   2   -0.07    0.47
   0  28  -2    0.10    0.57
   0 -28  -2   -0.45    0.41
   0 -28   2   -0.05    0.44
  -1   0  13    0.23    0.40
   1   0 -13   -0.78    0.49
   1   0 -12    0.56    0.44
   1   0 -12   -0.80    0.44
  -1   0  12    0.35    0.43
  -1   0  11    0.33    0.37
   1   0 -11   -0.18    0.31
   1   0 -10    1.48    0.42
  -1   0  10    1.26    0.39
   1   0 -10    0.87    0.40
   1   0  -9    0.06    0.28
   1   0  -9    0.11    0.31
  -1   0   9   -0.24    0.28
  -1   0   8   -0.48    0.27
   1   0  -8   -0.02    0.28
   1   0  -8   -0.36    0.29
   1   0  -7   -0.23    0.24
   1   0  -7    0.11    0.25
  -1   0   7    0.18    0.24
   1   0  -6   14.37    0.71
   1   0  -6   15.35    0.69
  -1   0   6   15.41    0.70
   1   0  -5    0.24    0.20
   1   0  -5    0.04    0.17
  -1   0   5    0.06    0.18
  -1   0   4    0.40    0.17
  -1   0   4    0.76    0.18
   1   0  -4    0.33    0.16
   1   0  -4    0.69    0.20
  -1   0   3    0.01    0.12
   1   0  -3   -0.08    0.14
  -1   0   3   -0.03    0.13
   1   0  -3   -0.07    0.12
  -1   0   2  143.43    3.48
  -1   0   2  148.45    3.50
   1   0  -2  143.32    3.50
   1   0  -2  148.75    3.49
  -1   0   2  139.73    3.50
  -1   0   1   -0.46    0.04
  -1   0   1   -0.46    0.02
   1   0  -1   -0.40    0.02
   1   0  -1   -0.45    0.02
  -1   0   1   -0.44    0.02
   1   0  -1   -0.45    0.01
  -1   0   1   -0.44    0.02
   1   0  -1   -0.42    0.03
  -1   0   0   -0.07    0.02
  -1   0   0   -0.06    0.00
  -1   0   0   -0.06    0.01
   1   0   0   -0.05    0.01
  -1   0   0   -0.05    0.01
   1   0   0   -0.06    0.00
  -1   0   0   -0.05    0.01
   1   0   0   -0.06    0.01
   1   0   0   -0.06    0.01
   1   0   1   -0.26    0.06
   1   0   1   -0.34    0.06
  -1   0  -1   -0.35    0.07
   1   0   1   -0.47    0.05
  -1   0  -1   -0.38    0.05
  -1   0  -1   -0.37    0.05
  -1   0  -2  522.53   12.49
  -1   0  -2  501.69   11.94
   1   0   2  495.80   12.09
   1   0   2  501.80   12.48
  -1   0  -3   -0.01    0.17
   1   0   3    0.21    0.14
   1   0   3    0.02    0.14
  -1   0  -3    0.07    0.16
   1   0   4  130.97    3.36
  -1   0  -4  133.35    3.36
  -1   0  -4  128.21    3.36
  -1   0  -5   -0.13    0.21
  -1   0  -5   -0.16    0.18
   1   0   5    0.16    0.19
  -1   0  -6    3.71    0.44
  -1   0  -6    3.91    0.45
   1   0   6    4.57    0.45
  -1   0  -7    0.03    0.28
   1   0   7    0.10    0.26
  -1   0  -7    0.34    0.30
  -1   0  -8   16.16    0.94
   1   0   8   18.66    0.94
  -1   0  -8   16.38    0.90
   1   0   9    0.57    0.32
   1   0   9    0.15    0.26
  -1   0  -9    1.13    0.38
  -1   0  -9    0.09    0.35
   1   0  10   13.01    0.90
  -1   0 -10   12.93    0.94
  -1   0 -10   12.28    0.87
  -1   0 -11    0.09    0.38
   1   0  11    0.79    0.41
  -1   0 -11    0.58    0.40
  -1   0 -12    0.89    0.50
   1   0  12    0.01    0.38
   1   0  13    0.42    0.44
  -1   1  13    1.25    0.50
   1   1 -13    1.69    0.58
   1  -1 -13    1.92    0.60
  -1  -1  13    1.15    0.52
   1   1 -12    4.56    0.71
  -1   1  12    7.45    0.83
   1   1 -12    4.84    0.72
   1  -1 -12    5.74    0.82
  -1  -1  12    5.60    0.73
   1  -1 -12    4.38    0.74
   1   1 -11    8.23    0.86
   1   1 -11    8.58    0.88
  -1   1  11    7.81    0.79
  -1  -1  11    7.54    0.77
   1  -1 -11    7.63    0.80
   1   1 -10   42.11    1.69
  -1   1  10   46.77    1.73
   1   1 -10   44.36    1.65
   1  -1 -10   45.60    1.65
  -1  -1  10   45.65    1.73
   1  -1 -10   44.85    1.73
   1   1  -9    8.82    0.71
  -1   1   9    9.41    0.75
   1   1  -9    7.02    0.66
   1  -1  -9    8.43    0.67
  -1  -1   9    7.68    0.69
   1  -1  -9    7.43    0.68
   1   1  -8   66.62    2.16
  -1   1   8   71.89    2.17
  -1   1   8   67.73    2.20
   1   1  -8   69.36    2.12
  -1  -1   8   68.29    2.15
   1  -1  -8   69.52    2.12
   1  -1  -8   69.62    2.17
   1   1  -7   42.60    1.47
  -1   1   7   42.47    1.45
   1   1  -7   42.82    1.43
  -1  -1   7   42.42    1.45
   1  -1  -7   43.49    1.42
   1  -1  -7   43.41    1.47
   1   1  -6   46.54    1.50
  -1   1   6   48.21    1.49
   1   1  -6   48.10    1.47
   1  -1  -6   48.38    1.51
  -1  -1   6   47.85    1.50
   1  -1  -6   46.22    1.46
   1   1  -5   40.87    1.25
  -1   1   5   40.89    1.26
   1   1  -5   42.03    1.28
  -1  -1   5   41.45    1.27
   1  -1  -5   41.60    1.26
   1  -1  -5   40.05    1.27
  -1   1   4   26.74    0.86
   1   1  -4   28.78    0.89
  -1   1   4   25.54    0.85
   1   1  -4   27.38    0.87
  -1  -1   4   26.46    0.86
   1  -1  -4   27.35    0.86
   1  -1  -4   27.91    0.88
  -1   1   3   31.82    0.93
  -1   1   3   32.09    0.93
   1   1  -3   34.35    0.96
   1   1  -3   31.27    0.94
  -1  -1   3   32.28    0.94
   1  -1  -3   33.75    0.95
  -1  -1   3   32.48    0.94
   1  -1  -3   32.97    0.94
  -1   1   2   -0.10    0.09
  -1   1   2    0.04    0.10
   1   1  -2    0.15    0.11
   1   1  -2   -0.09    0.11
  -1  -1   2   -0.05    0.10
  -1  -1   2   -0.06    0.09
   1  -1  -2    0.19    0.11
   1  -1  -2    0.11    0.11
  -1  -1   2   -0.14    0.09
   1   1   0   -0.02    0.01
   1   1   0   -0.01    0.02
   1   1   0   -0.02    0.02
  -1   1   0   -0.03    0.01
  -1   1   0   -0.03    0.02
  -1   1   0   -0.01    0.01
  -1   1   0   -0.03    0.01
  -1   1   0   -0.01    0.02
  -1   1   0   -0.01    0.02
   1   1   0   -0.01    0.02
  -1  -1   0   -0.02    0.02
  -1  -1   0   -0.04    0.02
   1  -1   0   -0.03    0.01
   1  -1   0   -0.01    0.02
  -1  -1   0   -0.03    0.01
   1  -1   0   -0.02    0.01
   1  -1   0   -0.02    0.02
   1  -1   0   -0.01    0.01
   1  -1   0    0.01    0.01
   1  -1   0   -0.03    0.02
  -1  -1   0   -0.02    0.01
  -1   1  -1  156.21    4.18
   1   1   1  195.12    4.44
   1  -1   1  182.19    4.18
  -1  -1  -1  158.71    4.19
  -1  -1  -1  170.10    4.10
   1  -1   1  193.07    4.20
   1  -1   1  169.63    4.09
   1   1   2  229.18    5.48
  -1   1  -2  227.05    5.46
  -1   1  -2  227.62    5.48
   1   1   2  212.68    5.43
   1  -1   2  224.41    5.45
  -1  -1  -2  232.85    5.46
  -1  -1  -2  227.99    5.49
   1  -1   2  226.69    5.47
  -1  -1  -2  231.73    5.37
  -1   1  -3    1.53    0.23
  -1   1  -3    1.44    0.21
   1   1   3    1.73    0.22
   1   1   3    1.72    0.22
   1  -1   3    2.04    0.24
   1  -1   3    1.37    0.21
  -1  -1  -3    1.57    0.22
  -1  -1  -3    1.55    0.22
   1   1   4   11.67    0.55
  -1   1  -4   12.39    0.57
  -1   1  -4   13.23    0.58
  -1  -1  -4   11.74    0.56
  -1  -1  -4   13.24    0.59
   1  -1   4   12.69    0.56
  -1   1  -5    9.97    0.57
   1   1   5   10.03    0.55
  -1   1  -5    9.26    0.56
  -1  -1  -5    9.81    0.55
   1  -1   5   10.21    0.55
  -1  -1  -5    9.89    0.58
  -1   1  -6    1.83    0.34
  -1   1  -6    1.44    0.32
   1   1   6    1.51    0.33
   1  -1   6    2.12    0.33
  -1  -1  -6    1.38    0.32
  -1  -1  -6    1.83    0.37
  -1   1  -7   14.87    0.80
  -1   1  -7   14.68    0.84
   1   1   7   13.89    0.79
   1  -1   7   12.91    0.76
  -1  -1  -7   13.73    0.78
  -1  -1  -7   14.58    0.83
   1   1   8    0.94    0.34
  -1   1  -8    1.34    0.37
  -1   1  -8    1.19    0.41
   1   1   8    1.98    0.37
  -1  -1  -8    0.83    0.37
  -1  -1  -8    1.71    0.41
   1  -1   8    1.58    0.39
  -1   1  -9    7.49    0.76
   1   1   9    8.01    0.68
  -1   1  -9    6.18    0.64
   1   1   9    7.64    0.70
  -1  -1  -9    7.27    0.73
  -1  -1  -9    7.13    0.75
   1  -1   9    7.39    0.69
   1   1  10    7.26    0.73
  -1   1 -10    9.36    0.85
  -1   1 -10    7.45    0.78
  -1  -1 -10    7.71    0.79
  -1  -1 -10    9.70    0.83
   1  -1  10    7.96    0.76
  -1   1 -11    1.37    0.48
   1   1  11    0.57    0.39
  -1   1 -11    0.81    0.42
  -1  -1 -11    0.69    0.45
  -1  -1 -11    0.75    0.41
   1  -1  11    0.66    0.40
   1   1  12    0.34    0.42
  -1   1 -12    0.67    0.46
   1  -1  12    0.49    0.45
  -1  -1 -12    1.02    0.48
   1   1  13   -0.17    0.40
   1  -1  13    0.49    0.45
  -1   2  13    3.79    0.66
   1   2 -13    2.62    0.68
   1  -2 -13    2.39    0.67
  -1  -2  13    4.13    0.71
   1   2 -12    1.66    0.52
   1   2 -12    1.36    0.54
  -1   2  12    1.73    0.51
  -1  -2  12    1.90    0.52
   1  -2 -12    1.78    0.57
   1  -2 -12    1.99    0.53
   1   2 -11    2.11    0.54
   1   2 -11    1.78    0.48
  -1   2  11    1.27    0.43
   1  -2 -11    1.97    0.49
  -1  -2  11    2.41    0.52
  -1   2  10    5.20    0.62
   1   2 -10    4.57    0.61
   1   2 -10    6.74    0.67
  -1  -2  10    6.67    0.71
   1  -2 -10    5.77    0.67
   1  -2 -10    5.24    0.61
   1   2  -9    0.31    0.32
   1   2  -9    0.16    0.28
  -1   2   9    0.04    0.27
   1  -2  -9    0.16    0.29
   1  -2  -9   -0.38    0.26
  -1  -2   9    0.29    0.30
   1   2  -8    1.04    0.38
  -1   2   8    0.44    0.34
  -1   2   8    0.73    0.34
   1   2  -8    0.69    0.31
   1  -2  -8    0.22    0.30
  -1  -2   8    0.29    0.30
   1  -2  -8    0.51    0.33
   1   2  -7   -0.41    0.21
  -1   2   7   -0.10    0.22
   1   2  -7    0.02    0.28
  -1   2   7   -0.30    0.25
   1  -2  -7   -0.16    0.23
  -1  -2   7    0.31    0.27
   1  -2  -7   -0.06    0.26
   1   2  -6   36.70    1.26
  -1   2   6   39.93    1.33
  -1   2   6   39.20    1.29
   1   2  -6   39.28    1.31
  -1  -2   6   38.09    1.28
   1  -2  -6   40.95    1.28
   1  -2  -6   36.49    1.27
  -1   2   5    9.22    0.53
   1   2  -5    9.52    0.53
  -1   2   5    8.59    0.49
   1   2  -5    8.75    0.49
   1  -2  -5    8.98    0.49
   1  -2  -5    9.55    0.52
  -1  -2   5    9.89    0.50
   1   2  -4    0.08    0.14
  -1   2   4   -0.07    0.14
  -1   2   4    0.15    0.15
   1   2  -4    0.15    0.16
   1  -2  -4    0.04    0.15
  -1  -2   4    0.02    0.14
   1  -2  -4    0.19    0.17
  -1   2   3   37.20    1.05
   1   2  -3   36.27    1.04
  -1   2   3   37.00    1.10
   1   2  -3   37.07    1.06
   1  -2  -3   37.74    1.05
  -1  -2   3   36.39    1.04
   1  -2  -3   38.35    1.05
  -1  -2   3   34.61    1.04
   1   2  -2  484.07   11.72
   1   2  -2  475.55   11.57
  -1   2   2  479.67   11.56
  -1   2   2  466.20   12.00
   1   2  -2  479.84   11.57
  -1  -2   2  447.86   11.34
   1  -2  -2  497.19   12.23
   1  -2  -2  469.92   11.52
  -1  -2   2  478.20   11.54
  -1  -2   2  480.72   12.22
   1   2  -1    3.88    0.19
  -1   2   1    2.72    0.18
   1   2  -1    4.01    0.16
   1   2  -1    3.96    0.17
   1  -2  -1    3.90    0.16
  -1   2  -1  438.24   10.88
   1   2   1  448.38   10.55
  -1   2  -1  418.41   10.25
   1   2   1  412.73   10.14
   1   2   1  443.95   10.66
   1  -2   1  433.69   10.51
  -1  -2  -1  426.87   10.40
   1  -2   1  415.20   10.86
   1  -2   1  425.06   10.35
  -1  -2  -1  435.55   10.33
  -1   2  -2  228.53    5.60
   1   2   2  228.18    5.59
  -1   2  -2  232.76    5.58
   1   2   2  233.09    5.67
   1  -2   2  226.15    5.59
   1  -2   2  235.91    5.81
   1  -2   2  236.75    5.58
  -1  -2  -2  225.17    5.47
  -1  -2  -2  232.67    5.60
  -1  -2  -2  233.41    5.57
   1   2   3    3.09    0.25
  -1   2  -3    3.50    0.31
  -1   2  -3    3.97    0.34
   1   2   3    3.86    0.30
  -1  -2  -3    4.11    0.33
  -1  -2  -3    3.78    0.31
  -1  -2  -3    3.72    0.33
   1  -2   3    3.54    0.29
   1  -2   3    4.08    0.31
   1   2   4    0.21    0.16
  -1   2  -4    0.17    0.20
  -1   2  -4    0.27    0.18
   1   2   4    0.19    0.14
  -1  -2  -4    0.33    0.20
   1  -2   4   -0.08    0.15
  -1  -2  -4   -0.02    0.18
   1   2   5    9.14    0.51
   1   2   5    9.27    0.49
  -1   2  -5    8.12    0.53
  -1   2  -5    9.10    0.57
  -1  -2  -5    9.00    0.54
  -1  -2  -5    8.74    0.55
   1  -2   5    9.28    0.53
   1   2   6    0.47    0.23
   1   2   6   -0.14    0.23
  -1   2  -6    0.15    0.24
  -1   2  -6    0.17    0.25
   1  -2   6    0.41    0.25
  -1  -2  -6    0.26    0.26
  -1  -2  -6    0.20    0.26
   1   2   7    0.81    0.33
   1   2   7    0.42    0.26
  -1   2  -7    0.73    0.32
  -1   2  -7    0.39    0.33
  -1  -2  -7    0.35    0.30
   1  -2   7    0.80    0.32
  -1  -2  -7    0.64    0.33
   1   2   8   10.11    0.70
   1   2   8   10.41    0.69
  -1   2  -8   10.54    0.81
  -1   2  -8   10.43    0.74
   1  -2   8   10.74    0.74
  -1  -2  -8   11.03    0.75
  -1  -2  -8   11.14    0.79
   1   2   9    1.74    0.40
  -1   2  -9    1.13    0.41
  -1   2  -9    1.17    0.41
   1   2   9    1.90    0.38
   1  -2   9    1.47    0.41
  -1  -2  -9    1.85    0.45
  -1  -2  -9    1.80    0.43
  -1   2 -10    1.56    0.44
   1   2  10    2.72    0.53
  -1   2 -10    2.09    0.51
   1  -2  10    1.62    0.43
  -1  -2 -10    1.84    0.49
  -1  -2 -10    2.45    0.49
  -1   2 -11    1.41    0.49
   1   2  11    1.15    0.43
  -1   2 -11    0.47    0.40
  -1  -2 -11    0.57    0.44
   1  -2  11    0.76    0.41
  -1  -2 -11    0.08    0.35
  -1   2 -12    1.48    0.52
   1   2  12    0.42    0.46
  -1  -2 -12    1.33    0.53
   1  -2  12    1.63    0.53
  -1   2 -13    0.70    0.57
   1   2  13    1.47    0.54
   1  -2  13    0.97    0.49
  -1   3  13    0.64    0.42
   1   3 -13   -0.24    0.43
   1  -3 -13    0.25    0.50
  -1  -3  13    0.56    0.43
   1   3 -12   -0.62    0.42
  -1   3  12    0.23    0.40
   1   3 -12    0.12    0.38
  -1  -3  12   -0.09    0.38
   1  -3 -12    0.14    0.50
   1  -3 -12    0.12    0.41
  -1   3  11    0.61    0.39
   1   3 -11   -0.04    0.37
   1   3 -11    0.18    0.41
   1  -3 -11    0.13    0.35
  -1  -3  11    1.10    0.42
   1   3 -10    0.56    0.40
   1   3 -10    0.66    0.35
   1   3 -10    0.25    0.34
  -1   3  10    0.59    0.35
   1  -3 -10    1.08    0.41
  -1  -3  10    0.38    0.35
   1  -3 -10    0.46    0.33
   1   3  -9    3.46    0.50
   1   3  -9    3.35    0.52
  -1   3   9    2.76    0.45
  -1  -3   9    3.90    0.52
   1  -3  -9    3.35    0.51
   1  -3  -9    3.93    0.52
  -1   3   8    3.55    0.47
   1   3  -8    3.06    0.47
   1   3  -8    3.70    0.46
  -1   3   8    3.49    0.47
   1  -3  -8    3.50    0.49
  -1  -3   8    3.80    0.51
  -1  -3   8    4.62    0.59
   1  -3  -8    4.40    0.49
   1   3  -7    7.12    0.62
   1   3  -7    5.05    0.50
  -1   3   7    5.86    0.51
  -1   3   7    5.81    0.53
   1  -3  -7    6.13    0.57
   1  -3  -7    7.29    0.57
  -1  -3   7    6.13    0.54
  -1  -3   7    5.50    0.57
   1   3  -6  100.26    2.76
  -1   3   6  103.09    2.77
  -1   3   6  104.58    2.86
   1   3  -6  103.74    2.79
   1  -3  -6   99.41    2.74
   1  -3  -6  104.55    2.78
  -1  -3   6   96.04    2.90
  -1  -3   6   97.94    2.76
  -1   3   5    7.06    0.48
  -1   3   5    7.21    0.45
   1   3  -5    7.27    0.45
   1   3  -5    7.65    0.49
   1  -3  -5    7.36    0.48
   1  -3  -5    7.21    0.44
  -1  -3   5    7.22    0.51
  -1  -3   5    7.05    0.44
   1   3  -4   12.21    0.52
   1   3  -4   13.21    0.57
  -1   3   4   12.79    0.57
  -1   3   4   11.96    0.51
  -1  -3   4   12.55    0.53
  -1  -3   4   12.23    0.59
   1  -3  -4   13.36    0.55
   1  -3  -4   12.85    0.53
  -1   3   3  192.41    4.81
  -1   3   3  192.39    4.67
   1   3  -3  189.10    4.68
   1   3  -3  190.38    4.67
  -1  -3   3  192.18    4.68
  -1  -3   3  186.25    4.66
   1  -3  -3  191.78    4.67
  -1  -3   3  194.12    4.87
  -1   3   2  394.02    9.70
   1   3  -2  394.90    9.44
   1   3  -2  394.66   10.20
   1   3  -2  402.41    9.67
   1   3  -2  397.15    9.62
  -1   3   2  389.32    9.10
  -1   3   2  382.30    9.72
  -1  -3   2  386.69    9.53
   1  -3  -2  389.62    9.86
  -1  -3   2  383.99    9.95
   1  -3  -2  386.39    9.41
  -1  -3   2  395.34    9.40
   1   3  -1  312.91    7.80
  -1   3   1  297.22    7.60
  -1   3   1  328.26    7.55
  -1   3   1  310.00    8.00
  -1   3   1  327.37    8.13
   1   3  -1  320.76    7.87
   1   3  -1  331.70    7.87
  -1  -3   1  324.23    7.80
   1  -3  -1  320.20    7.54
   1  -3  -1  330.54    7.76
   1  -3  -1  330.80    8.15
  -1  -3   1  314.27    7.84
  -1  -3   1  312.59    8.06
  -1   3   0    4.26    0.16
   1   3   0    4.80    0.21
  -1   3   0    3.71    0.21
  -1   3   0    3.93    0.19
  -1   3   0    4.20    0.22
   1   3   0    4.55    0.20
   1  -3   0    4.59    0.22
  -1  -3   0    3.66    0.19
   1  -3   0    4.47    0.19
   1  -3   0    2.67    0.19
  -1  -3   0    3.03    0.18
   1   3   1   60.41    1.55
  -1   3  -1   59.13    1.56
   1   3   1   59.69    1.52
   1   3   1   65.35    1.56
  -1   3  -1   62.20    1.56
  -1   3  -1   61.16    1.63
   1  -3   1   60.92    1.55
   1  -3   1   62.20    1.64
  -1  -3  -1   53.88    1.55
  -1  -3  -1   61.39    1.56
  -1  -3  -1   60.47    1.52
   1  -3   1   61.99    1.56
   1  -3   1   63.07    1.59
  -1   3  -2   74.41    1.93
  -1   3  -2   72.80    1.93
  -1   3  -2   75.13    2.03
   1   3   2   71.78    1.91
   1   3   2   76.54    1.92
   1  -3   2   73.43    1.92
   1  -3   2   74.55    1.93
  -1  -3  -2   70.73    1.88
   1  -3   2   77.36    2.03
  -1  -3  -2   73.97    1.92
  -1  -3  -2   76.08    1.94
   1   3   3   20.46    0.67
  -1   3  -3   19.05    0.70
  -1   3  -3   20.79    0.73
   1   3   3   20.51    0.70
  -1  -3  -3   20.73    0.72
  -1  -3  -3   19.98    0.71
   1  -3   3   20.66    0.71
   1  -3   3   18.98    0.70
  -1  -3  -3   20.67    0.72
   1   3   4   29.99    0.98
   1   3   4   29.19    0.95
  -1   3  -4   31.26    1.00
  -1  -3  -4   31.66    1.02
   1  -3   4   28.00    1.05
   1  -3   4   29.15    0.98
  -1  -3  -4   29.68    0.99
  -1   3  -5    2.42    0.34
   1   3   5    1.72    0.29
   1   3   5    1.90    0.26
  -1   3  -5    1.52    0.30
   1  -3   5    1.45    0.28
  -1  -3  -5    1.30    0.27
   1  -3   5    0.78    0.26
  -1  -3  -5    1.99    0.34
   1   3   6    0.56    0.24
  -1   3  -6    1.01    0.32
   1   3   6    0.84    0.29
  -1   3  -6    1.27    0.31
  -1  -3  -6    0.67    0.29
   1  -3   6    0.59    0.31
  -1  -3  -6    0.69    0.28
   1  -3   6    0.99    0.29
   1   3   7   26.26    1.08
  -1   3  -7   25.48    1.09
   1   3   7   26.26    1.04
  -1   3  -7   25.44    1.09
   1  -3   7   24.67    1.17
   1  -3   7   25.18    1.08
  -1  -3  -7   24.43    1.07
  -1  -3  -7   26.02    1.11
   1   3   8   12.22    0.73
  -1   3  -8   13.90    0.82
   1   3   8   12.61    0.79
  -1   3  -8   12.25    0.82
  -1  -3  -8   12.79    0.84
   1  -3   8   14.06    0.82
  -1  -3  -8   12.56    0.80
   1  -3   8   12.60    0.88
   1   3   9   17.32    0.95
   1   3   9   14.82    0.85
  -1   3  -9   15.53    0.97
  -1   3  -9   15.24    0.92
   1  -3   9   16.85    0.95
  -1  -3  -9   14.95    0.94
  -1  -3  -9   16.17    0.93
  -1   3 -10    1.80    0.47
   1   3  10    2.47    0.49
  -1   3 -10    2.42    0.50
   1  -3  10    1.48    0.42
  -1  -3 -10    2.69    0.55
  -1  -3 -10    1.57    0.45
  -1   3 -11    0.34    0.39
  -1   3 -11    1.10    0.46
   1   3  11    0.66    0.44
  -1  -3 -11    0.46    0.42
  -1  -3 -11    0.54    0.41
   1  -3  11    1.32    0.44
   1   3  12    0.08    0.40
  -1   3 -12    0.93    0.48
   1  -3  12    0.23    0.40
  -1  -3 -12    0.27    0.45
   1   3  13   -0.41    0.39
  -1   3 -13   -0.18    0.52
   1  -3  13    0.68    0.46
   1   4 -13    0.05    0.44
  -1   4  13    0.68    0.45
  -1  -4  13    0.52    0.43
   1  -4 -13    1.28    0.65
   1   4 -12    0.35    0.42
   1   4 -12    1.03    0.49
  -1   4  12    0.47    0.42
  -1  -4  12    0.84    0.45
   1  -4 -12    0.33    0.41
   1   4 -11    0.01    0.33
   1   4 -11    1.50    0.47
  -1   4  11    0.55    0.38
  -1  -4  11    1.07    0.45
   1  -4 -11    0.83    0.41
   1   4 -10    1.87    0.43
   1   4 -10    2.84    0.52
  -1   4  10    2.42    0.48
   1   4 -10    2.14    0.47
   1  -4 -10    3.07    0.52
   1  -4 -10    1.80    0.45
  -1  -4  10    2.82    0.51
  -1   4   9    0.78    0.35
   1   4  -9    0.78    0.36
   1   4  -9    0.17    0.28
   1  -4  -9    0.49    0.31
   1  -4  -9    0.83    0.38
  -1  -4   9    0.54    0.33
   1   4  -8   14.09    0.79
  -1   4   8   14.72    0.83
  -1   4   8   14.67    0.81
   1   4  -8   14.34    0.85
  -1  -4   8   13.10    0.89
   1  -4  -8   16.59    0.87
  -1  -4   8   15.06    0.83
   1  -4  -8   13.58    0.78
   1   4  -7    6.58    0.56
  -1   4   7    6.23    0.53
   1   4  -7    6.47    0.58
  -1   4   7    5.78    0.53
  -1  -4   7    7.54    0.67
   1  -4  -7    5.90    0.56
  -1  -4   7    6.15    0.54
   1  -4  -7    6.60    0.54
  -1   4   6   13.52    0.70
   1   4  -6   12.74    0.69
   1   4  -6   14.24    0.68
  -1   4   6   13.20    0.66
  -1  -4   6   14.13    0.68
   1  -4  -6   11.82    0.63
   1  -4  -6   12.25    0.68
  -1  -4   6   11.72    0.73
   1   4  -5   74.19    2.06
  -1   4   5   75.28    2.07
  -1   4   5   72.99    2.13
   1   4  -5   76.00    2.10
   1  -4  -5   75.03    2.06
  -1  -4   5   74.42    2.08
  -1  -4   5   73.89    2.20
   1  -4  -5   73.96    2.08
  -1   4   4    0.05    0.14
   1   4  -4    0.46    0.20
   1   4  -4    0.32    0.17
  -1   4   4    0.04    0.15
   1  -4  -4    0.19    0.18
   1  -4  -4    0.05    0.16
  -1  -4   4    0.23    0.19
  -1  -4   4   -0.12    0.14
   1   4  -3   50.91    1.42
   1   4  -3   53.07    1.45
  -1   4   3   53.29    1.48
   1   4  -3   50.22    1.39
  -1   4   3   52.57    1.42
  -1  -4   3   54.57    1.53
  -1  -4   3   51.50    1.43
   1  -4  -3   48.40    1.41
   1  -4  -3   52.36    1.49
   1   4  -2  154.52    3.87
  -1   4   2  155.53    3.75
  -1   4   2  161.51    3.87
   1   4  -2  160.64    4.03
   1   4  -2  161.32    3.88
  -1   4   2  157.16    3.98
   1  -4  -2  159.61    3.99
   1  -4  -2  158.00    3.76
  -1  -4   2  158.92    3.87
   1  -4  -2  153.31    3.87
  -1  -4   2  162.75    4.04
  -1  -4   2  154.96    3.88
  -1   4   1   29.81    0.77
  -1   4   1   30.07    0.89
   1   4  -1   30.20    0.85
  -1   4   1   31.08    0.85
   1   4  -1   31.22    0.90
  -1   4   1   31.05    0.90
  -1  -4   1   30.01    0.79
   1  -4  -1   30.38    0.84
   1  -4  -1   29.82    0.77
   1  -4  -1   30.90    0.90
   1  -4  -1   30.64    0.89
  -1  -4   1   30.32    0.91
  -1  -4   1   31.02    0.86
   1   4   0   89.92    2.23
  -1   4   0   86.07    2.16
  -1   4   0   86.61    2.18
   1   4   0   90.23    2.19
  -1   4   0   88.14    2.27
  -1   4   0   89.63    2.25
  -1  -4   0   86.24    2.19
   1  -4   0   88.88    2.25
  -1  -4   0   86.42    2.27
   1  -4   0   81.87    2.17
   1  -4   0   91.46    2.28
   1  -4   0   87.99    2.16
  -1  -4   0   85.91    2.22
  -1   4  -1    0.76    0.18
   1   4   1    0.98    0.18
  -1   4  -1    1.36    0.10
   1   4   1    1.29    0.16
  -1   4  -1    1.03    0.20
   1   4   1    1.40    0.18
  -1  -4  -1    1.32    0.19
  -1  -4  -1    1.08    0.16
   1  -4   1    1.38    0.18
  -1  -4  -1    1.36    0.19
   1  -4   1    1.32    0.21
   1  -4   1    0.65    0.19
   1  -4   1    0.73    0.16
  -1   4  -2   88.84    2.40
  -1   4  -2   89.02    2.29
   1   4   2   89.92    2.29
  -1   4  -2   87.88    2.29
   1   4   2   88.30    2.28
   1  -4   2   89.85    2.29
  -1  -4  -2   87.88    2.23
   1  -4   2   91.04    2.40
  -1  -4  -2   88.14    2.29
   1  -4   2   86.88    2.28
  -1  -4  -2   89.53    2.29
   1   4   3   15.05    0.59
  -1   4  -3   15.72    0.62
  -1   4  -3   16.83    0.63
   1   4   3   15.86    0.57
  -1  -4  -3   15.34    0.57
   1  -4   3   15.75    0.68
  -1  -4  -3   14.97    0.61
   1  -4   3   14.20    0.61
  -1  -4  -3   16.18    0.61
   1  -4   3   15.60    0.60
   1   4   4   14.26    0.58
  -1   4  -4   14.07    0.63
   1   4   4   14.57    0.60
  -1   4  -4   13.68    0.63
  -1  -4  -4   14.68    0.65
   1  -4   4   12.30    0.65
   1  -4   4   13.84    0.61
  -1  -4  -4   14.07    0.62
  -1  -4  -4   14.06    0.62
   1   4   5   51.12    1.55
  -1   4  -5   50.44    1.56
   1   4   5   51.64    1.53
  -1   4  -5   53.69    1.60
   1  -4   5   50.18    1.66
  -1  -4  -5   47.34    1.54
  -1  -4  -5   50.74    1.57
   1  -4   5   49.46    1.54
   1   4   6    4.52    0.41
  -1   4  -6    4.79    0.50
  -1   4  -6    5.76    0.55
   1   4   6    4.70    0.49
  -1  -4  -6    4.77    0.48
   1  -4   6    4.83    0.49
  -1  -4  -6    3.63    0.44
   1  -4   6    4.81    0.55
   1   4   7    1.31    0.35
  -1   4  -7    1.58    0.42
   1   4   7    1.68    0.33
  -1   4  -7    1.52    0.39
   1  -4   7    0.99    0.38
  -1  -4  -7    1.43    0.38
  -1  -4  -7    1.41    0.39
   1  -4   7    1.51    0.37
  -1   4  -8    0.23    0.32
   1   4   8   -0.09    0.28
   1   4   8    0.39    0.26
  -1   4  -8   -0.15    0.30
   1  -4   8   -0.01    0.29
  -1  -4  -8   -0.05    0.29
  -1  -4  -8    0.27    0.33
   1   4   9    9.01    0.79
  -1   4  -9    7.63    0.75
  -1   4  -9    6.39    0.66
   1   4   9    7.38    0.64
  -1  -4  -9    8.98    0.82
   1  -4   9    8.91    0.77
  -1  -4  -9    8.40    0.76
  -1   4 -10    0.09    0.35
  -1   4 -10   -0.15    0.36
   1   4  10    0.36    0.36
   1  -4  10   -0.32    0.30
  -1  -4 -10   -0.32    0.29
  -1  -4 -10   -0.05    0.36
   1   4  11   -0.14    0.36
  -1   4 -11    0.14    0.37
  -1   4 -11    0.00    0.36
   1  -4  11   -0.28    0.32
  -1  -4 -11    0.06    0.42
   1   4  12    2.41    0.55
  -1   4 -12    2.55    0.60
  -1  -4 -12    2.30    0.61
   1  -4  12    3.37    0.62
  -1   4 -13    2.18    0.63
   1   4  13    1.54    0.53
   1   5 -13    1.96    0.59
  -1   5  13    2.45    0.61
   1  -5 -13    0.31    0.56
  -1  -5  13    0.83    0.50
  -1   5  12    2.96    0.59
   1   5 -12    2.67    0.60
   1   5 -12    4.12    0.69
   1  -5 -12    3.25    0.67
  -1  -5  12    3.43    0.63
   1   5 -11    0.54    0.40
   1   5 -11    0.42    0.40
  -1   5  11    0.97    0.40
  -1  -5  11    0.93    0.41
   1  -5 -11    0.94    0.43
   1   5 -10    5.04    0.60
  -1   5  10    5.33    0.65
   1   5 -10    4.74    0.60
   1   5 -10    4.51    0.61
   1  -5 -10    4.52    0.60
  -1  -5  10    5.01    0.62
   1   5  -9    6.73    0.64
   1   5  -9    7.24    0.65
  -1   5   9    8.50    0.74
   1   5  -9    7.71    0.74
   1  -5  -9    7.87    0.66
   1  -5  -9    7.10    0.68
  -1  -5   9    7.93    0.71
  -1   5   8   15.74    0.86
   1   5  -8   14.32    0.86
   1   5  -8   14.17    0.81
  -1   5   8   14.05    0.82
   1  -5  -8   16.05    0.83
  -1  -5   8   15.53    0.85
   1  -5  -8   15.31    0.87
  -1   5   7    0.40    0.30
   1   5  -7    0.53    0.30
   1   5  -7    0.48    0.29
  -1   5   7   -0.02    0.26
  -1  -5   7    0.50    0.33
   1  -5  -7    0.76    0.30
   1  -5  -7    0.56    0.32
  -1  -5   7    1.03    0.32
   1   5  -6   15.27    0.75
   1   5  -6   14.47    0.69
  -1   5   6   14.75    0.74
  -1   5   6   12.82    0.68
   1  -5  -6   15.73    0.75
  -1  -5   6   14.17    0.80
   1  -5  -6   14.32    0.69
  -1  -5   6   13.36    0.68
   1   5  -5  186.34    4.57
  -1   5   5  181.32    4.67
  -1   5   5  182.77    4.55
   1   5  -5  174.97    4.54
  -1  -5   5  171.53    4.75
   1  -5  -5  179.89    4.54
   1  -5  -5  179.39    4.54
  -1  -5   5  177.89    4.57
   1   5  -4    8.13    0.40
   1   5  -4    8.34    0.45
  -1   5   4    8.20    0.45
   1   5  -4    8.52    0.49
  -1   5   4    8.47    0.48
  -1  -5   4    9.42    0.53
   1  -5  -4    7.98    0.47
   1  -5  -4    8.84    0.45
  -1  -5   4    9.14    0.47
   1   5  -3    9.87    0.49
  -1   5   3    8.24    0.42
   1   5  -3    7.69    0.33
  -1   5   3    8.78    0.41
   1   5  -3    7.77    0.43
   1   5  -3    8.59    0.41
  -1  -5   3    8.12    0.40
  -1  -5   3    7.57    0.41
   1  -5  -3    7.49    0.42
   1  -5  -3    8.25    0.40
  -1  -5   3    7.56    0.45
  -1   5   2   22.73    0.75
  -1   5   2   22.61    0.71
   1   5  -2   22.12    0.77
  -1   5   2   22.66    0.66
   1   5  -2   22.35    0.62
   1   5  -2   22.71    0.72
  -1  -5   2   23.17    0.79
  -1  -5   2   22.24    0.72
   1  -5  -2   21.81    0.71
  -1  -5   2   21.91    0.73
   1  -5  -2   23.65    0.77
   1  -5  -2   22.66    0.66
  -1   5   1  172.99    4.05
  -1   5   1  163.43    3.88
  -1   5   1  165.72    4.16
   1   5  -1  165.85    4.05
  -1   5   1  164.69    4.20
   1  -5  -1  169.75    4.17
   1  -5  -1  167.81    4.05
   1  -5  -1  164.70    4.19
  -1  -5   1  165.13    4.21
   1  -5  -1  162.27    3.88
  -1  -5   1  167.04    4.06
  -1  -5   1  161.26    4.02
  -1  -5   1  164.59    4.15
  -1   5   0   12.79    0.47
  -1   5   0   13.12    0.53
   1   5   0   13.01    0.48
   1   5   0   12.72    0.50
  -1   5   0   13.47    0.53
   1  -5   0   13.42    0.51
  -1  -5   0   12.23    0.47
   1  -5   0   12.92    0.47
   1  -5   0   12.29    0.40
   1  -5   0   12.90    0.52
  -1  -5   0   12.27    0.52
  -1  -5   0   13.57    0.51
  -1   5  -1    0.25    0.16
   1   5   1    0.48    0.15
  -1   5  -1    0.18    0.19
   1   5   1    0.24    0.14
   1   5   1    0.23    0.17
  -1   5  -1    0.04    0.19
  -1   5  -1    0.19    0.07
   1  -5   1    0.26    0.17
   1  -5   1    0.23    0.18
  -1  -5  -1    0.12    0.14
  -1  -5  -1    0.33    0.15
  -1  -5  -1    0.28    0.16
   1  -5   1    0.24    0.15
  -1   5  -2  117.47    3.17
  -1   5  -2  118.61    3.03
   1   5   2  121.43    3.06
   1   5   2  121.74    3.03
   1  -5   2  121.57    3.10
   1  -5   2  114.89    3.03
  -1  -5  -2  119.28    2.96
  -1  -5  -2  119.91    3.04
   1  -5   2  124.63    3.18
   1  -5   2  119.62    3.03
  -1  -5  -2  120.78    3.06
  -1   5  -3   58.01    1.72
  -1   5  -3   56.48    1.62
  -1   5  -3   57.88    1.63
   1   5   3   59.49    1.60
   1   5   3   56.57    1.61
   1  -5   3   59.20    1.72
  -1  -5  -3   57.10    1.62
  -1  -5  -3   55.10    1.57
   1  -5   3   57.84    1.62
  -1  -5  -3   57.26    1.60
   1  -5   3   56.92    1.61
   1   5   4    0.19    0.19
  -1   5  -4    0.50    0.23
   1   5   4    0.37    0.17
  -1   5  -4    0.13    0.21
  -1  -5  -4    0.40    0.23
   1  -5   4    0.52    0.26
  -1  -5  -4    0.14    0.19
   1  -5   4    0.33    0.19
  -1   5  -5    2.44    0.35
  -1   5  -5    2.08    0.34
   1   5   5    2.48    0.30
   1   5   5    2.76    0.35
   1  -5   5    2.15    0.37
   1  -5   5    2.06    0.31
  -1  -5  -5    2.19    0.36
  -1  -5  -5    2.35    0.33
   1   5   6    0.56    0.27
  -1   5  -6    0.72    0.32
   1   5   6    1.10    0.26
  -1   5  -6    1.13    0.34
   1  -5   6    0.64    0.30
  -1  -5  -6    0.88    0.33
  -1  -5  -6    1.00    0.32
   1  -5   6    0.46    0.31
  -1   5  -7    0.07    0.30
  -1   5  -7    0.54    0.34
   1   5   7    0.47    0.27
   1   5   7   -0.09    0.28
   1  -5   7   -0.32    0.26
   1  -5   7   -0.01    0.32
  -1  -5  -7    0.37    0.32
  -1  -5  -7    0.48    0.35
   1   5   8    2.63    0.41
  -1   5  -8    2.73    0.49
  -1   5  -8    3.83    0.53
   1   5   8    2.18    0.43
   1  -5   8    3.17    0.49
  -1  -5  -8    3.12    0.52
  -1  -5  -8    3.53    0.52
  -1   5  -9    0.27    0.36
   1   5   9    0.06    0.27
  -1   5  -9    0.86    0.39
   1   5   9    0.30    0.34
   1  -5   9    0.71    0.37
  -1  -5  -9    0.90    0.41
  -1  -5  -9    0.71    0.36
  -1   5 -10    0.20    0.36
  -1   5 -10   -0.15    0.31
   1   5  10    0.20    0.36
   1  -5  10   -0.47    0.34
  -1  -5 -10    0.18    0.38
  -1  -5 -10    0.09    0.33
  -1   5 -11    1.44    0.48
  -1   5 -11    1.92    0.54
   1   5  11    1.56    0.47
  -1  -5 -11    0.91    0.44
   1  -5  11    1.26    0.48
  -1   5 -12   -0.56    0.37
  -1   5 -12   -0.68    0.39
   1   5  12    0.32    0.41
  -1  -5 -12    1.65    0.51
   1  -5  12    0.66    0.45
  -1   6  13    0.40    0.46
   1  -6 -13    1.00    0.65
  -1  -6  13    1.12    0.52
  -1   6  12    0.59    0.42
   1   6 -12    0.38    0.42
   1   6 -12    0.47    0.43
   1  -6 -12    0.92    0.49
  -1  -6  12   -0.15    0.39
   1   6 -11    1.74    0.48
   1   6 -11    2.59    0.58
  -1   6  11    2.99    0.57
  -1  -6  11    2.88    0.59
   1  -6 -11    2.26    0.53
   1   6 -10    0.32    0.35
   1   6 -10    0.56    0.37
   1   6 -10   -0.03    0.31
  -1   6  10    0.25    0.36
   1  -6 -10    0.11    0.32
  -1  -6  10    0.43    0.37
   1   6  -9    2.43    0.43
   1   6  -9    3.05    0.49
   1   6  -9    2.85    0.49
  -1   6   9    2.57    0.47
   1  -6  -9    2.46    0.49
  -1  -6   9    2.79    0.46
   1  -6  -9    3.08    0.46
   1   6  -8   16.03    0.86
   1   6  -8   15.51    0.82
  -1   6   8   15.79    0.86
   1   6  -8   16.30    0.90
  -1   6   8   16.09    0.84
   1  -6  -8   15.84    0.89
  -1  -6   8   16.42    0.89
   1  -6  -8   15.02    0.83
   1   6  -7   -0.08    0.27
   1   6  -7    0.08    0.27
   1   6  -7    0.44    0.29
  -1   6   7    0.21    0.28
  -1   6   7   -0.07    0.26
  -1  -6   7   -0.18    0.25
  -1  -6   7   -0.23    0.27
   1  -6  -7   -0.10    0.28
   1  -6  -7    0.01    0.27
   1   6  -6   62.96    1.97
   1   6  -6   61.81    1.93
   1   6  -6   67.69    1.90
  -1   6   6   68.36    1.96
  -1   6   6   64.68    1.98
  -1  -6   6   68.69    1.98
   1  -6  -6   62.99    1.92
  -1  -6   6   65.62    2.09
   1  -6  -6   64.36    1.95
   1   6  -5    0.46    0.24
   1   6  -5    0.52    0.24
   1   6  -5    0.90    0.21
  -1   6   5    0.71    0.23
  -1   6   5    0.65    0.22
  -1  -6   5    0.80    0.29
  -1  -6   5    0.92    0.25
   1  -6  -5    0.44    0.22
  -1   6   4   82.35    2.27
   1   6  -4   85.24    2.31
   1   6  -4   86.04    2.29
   1   6  -4   83.85    2.21
  -1   6   4   85.09    2.35
   1  -6  -4   83.41    2.27
  -1  -6   4   88.63    2.43
   1  -6  -4   85.12    2.37
  -1  -6   4   81.85    2.29
   1   6  -3   26.30    0.87
  -1   6   3   28.30    0.92
   1   6  -3   26.49    0.76
  -1   6   3   26.75    0.86
   1   6  -3   27.85    0.96
   1  -6  -3   24.19    0.84
  -1  -6   3   27.03    0.88
   1  -6  -3   26.67    0.91
  -1  -6   3   26.63    0.95
   1  -6  -3   27.33    0.83
  -1   6   2   60.66    1.52
   1   6  -2   60.30    1.50
   1   6  -2   57.68    1.62
  -1   6   2   60.60    1.69
   1   6  -2   60.05    1.71
  -1   6   2   60.25    1.67
   1  -6  -2   59.80    1.67
  -1  -6   2   60.19    1.72
   1  -6  -2   59.59    1.61
   1  -6  -2   60.90    1.52
  -1  -6   2   58.14    1.62
   1   6  -1   95.08    2.36
  -1   6   1   87.95    2.44
  -1   6   1   91.38    2.20
  -1   6   1   90.29    2.34
  -1   6   1   94.03    2.43
   1  -6  -1   93.82    2.35
  -1  -6   1   92.50    2.36
  -1  -6   1   94.18    2.47
   1  -6  -1   93.46    2.21
  -1  -6   1   89.88    2.42
   1  -6  -1   91.34    2.44
  -1  -6   1   90.15    2.26
   1  -6  -1   91.39    2.42
  -1   6   0   32.89    0.99
  -1   6   0   32.36    0.95
   1   6   0   31.83    0.96
   1   6   0   32.03    0.94
  -1   6   0   33.23    1.01
  -1  -6   0   32.44    1.00
   1  -6   0   31.50    0.98
   1  -6   0   31.60    1.00
  -1  -6   0   33.33    0.98
   1  -6   0   31.14    0.93
   1  -6   0   31.45    0.86
  -1  -6   0   31.97    0.95
  -1   6  -1   58.00    1.66
   1   6   1   58.64    1.58
  -1   6  -1   58.14    1.62
   1   6   1   58.78    1.60
   1   6   1   60.12    1.66
  -1   6  -1   57.50    1.58
   1  -6   1   56.90    1.58
  -1  -6  -1   56.90    1.52
   1  -6   1   59.02    1.64
  -1  -6  -1   60.03    1.59
  -1  -6  -1   60.05    1.67
   1  -6   1   59.91    1.67
  -1  -6  -1   58.64    1.60
   1   6   2    2.04    0.21
   1   6   2    2.95    0.31
  -1   6  -2    1.91    0.25
  -1   6  -2    2.64    0.31
   1  -6   2    1.88    0.24
   1  -6   2    2.16    0.25
  -1  -6  -2    2.11    0.24
  -1  -6  -2    1.95    0.22
   1  -6   2    2.31    0.29
  -1  -6  -2    1.92    0.24
   1  -6   2    2.18    0.25
   1   6   3   37.24    1.16
  -1   6  -3   40.33    1.20
   1   6   3   38.46    1.15
  -1   6  -3   39.53    1.21
  -1   6  -3   39.05    1.27
  -1  -6  -3   36.35    1.13
  -1  -6  -3   38.45    1.18
  -1  -6  -3   37.03    1.15
   1  -6   3   37.61    1.25
   1  -6   3   37.38    1.17
   1   6   4   15.99    0.69
  -1   6  -4   18.73    0.77
  -1   6  -4   17.26    0.73
   1   6   4   16.98    0.68
   1  -6   4   16.50    0.78
  -1  -6  -4   16.34    0.67
  -1  -6  -4   16.15    0.72
  -1  -6  -4   16.75    0.69
   1  -6   4   16.81    0.70
  -1   6  -5    6.73    0.50
  -1   6  -5    4.93    0.47
   1   6   5    6.29    0.50
   1   6   5    6.15    0.43
  -1  -6  -5    5.45    0.48
   1  -6   5    5.74    0.54
   1  -6   5    6.39    0.47
  -1  -6  -5    6.40    0.51
  -1   6  -6    4.24    0.49
  -1   6  -6    4.46    0.53
   1   6   6    4.09    0.41
   1   6   6    4.55    0.49
   1  -6   6    4.70    0.55
   1  -6   6    3.30    0.42
  -1  -6  -6    2.67    0.42
  -1  -6  -6    4.35    0.49
  -1   6  -7    4.35    0.52
  -1   6  -7    4.70    0.57
   1   6   7    5.16    0.55
   1   6   7    4.72    0.48
   1  -6   7    4.77    0.60
   1  -6   7    4.36    0.53
  -1  -6  -7    5.39    0.60
  -1  -6  -7    4.33    0.52
  -1   6  -8    4.65    0.56
  -1   6  -8    4.79    0.62
   1   6   8    4.66    0.56
   1   6   8    4.49    0.48
  -1  -6  -8    3.74    0.55
   1  -6   8    4.76    0.58
  -1  -6  -8    5.52    0.58
  -1   6  -9    7.54    0.75
   1   6   9    7.45    0.69
  -1   6  -9    6.68    0.74
   1  -6   9    7.70    0.77
  -1  -6  -9    6.85    0.68
  -1  -6  -9    7.54    0.76
  -1   6 -10    0.54    0.42
  -1   6 -10    0.98    0.40
   1   6  10    0.84    0.38
  -1  -6 -10    0.81    0.42
  -1  -6 -10    0.45    0.38
   1  -6  10    0.73    0.39
  -1   6 -11    0.23    0.41
  -1   6 -11    0.63    0.42
   1   6  11   -0.34    0.36
  -1  -6 -11   -0.22    0.36
   1  -6  11    0.82    0.47
  -1   6 -12   -0.49    0.42
   1   6  12    0.62    0.43
  -1   6 -12    0.21    0.43
  -1  -6 -12    0.24    0.44
   1  -6  12    1.28    0.53
  -1   7  13    1.93    0.56
   1  -7 -13    2.94    0.82
  -1  -7  13    2.54    0.62
   1   7 -12    0.57    0.44
  -1   7  12    0.76    0.49
   1   7 -12    0.15    0.45
  -1  -7  12    0.91    0.50
   1  -7 -12    1.20    0.52
  -1   7  11    0.76    0.42
   1   7 -11    1.09    0.44
   1  -7 -11    1.78    0.51
  -1  -7  11    2.03    0.52
   1   7 -10    3.47    0.57
  -1   7  10    2.39    0.50
   1   7 -10    3.07    0.49
   1   7 -10    2.68    0.58
  -1  -7  10    2.72    0.53
   1  -7 -10    3.56    0.57
   1   7  -9    0.06    0.30
  -1   7   9   -0.04    0.29
   1   7  -9   -0.06    0.29
   1   7  -9   -0.03    0.29
   1  -7  -9    0.24    0.32
   1  -7  -9    0.37    0.30
  -1  -7   9    0.17    0.31
   1   7  -8    2.17    0.40
  -1   7   8    1.48    0.38
  -1   7   8    1.39    0.37
   1   7  -8    1.58    0.41
   1   7  -8    1.28    0.33
   1  -7  -8    2.13    0.38
   1  -7  -8    1.52    0.40
  -1  -7   8    1.37    0.38
   1   7  -7   28.13    1.05
  -1   7   7   28.65    1.13
   1   7  -7   25.08    1.13
  -1   7   7   28.50    1.14
   1   7  -7   26.62    1.10
  -1  -7   7   27.65    1.14
   1  -7  -7   28.64    1.15
  -1  -7   7   26.52    1.23
   1  -7  -7   27.96    1.10
   1   7  -6   18.05    0.82
  -1   7   6   17.24    0.82
   1   7  -6   17.36    0.73
   1   7  -6   16.45    0.84
  -1   7   6   17.38    0.83
  -1  -7   6   18.57    0.93
  -1  -7   6   18.44    0.85
   1  -7  -6   17.06    0.83
   1  -7  -6   18.85    0.82
   1   7  -5    2.29    0.26
   1   7  -5    2.15    0.33
   1   7  -5    2.96    0.39
  -1   7   5    2.30    0.31
  -1   7   5    2.37    0.32
   1  -7  -5    2.60    0.36
   1  -7  -5    3.05    0.35
  -1  -7   5    2.57    0.37
  -1  -7   5    1.76    0.29
   1   7  -4   40.91    1.26
  -1   7   4   39.87    1.24
   1   7  -4   40.43    1.13
   1   7  -4   38.58    1.34
  -1   7   4   41.56    1.29
   1  -7  -4   39.76    1.24
  -1  -7   4   39.04    1.26
   1  -7  -4   39.88    1.31
  -1  -7   4   40.14    1.36
   1   7  -3    2.06    0.30
   1   7  -3    1.90    0.25
  -1   7   3    1.63    0.24
   1   7  -3    1.53    0.15
  -1   7   3    1.61    0.25
   1  -7  -3    1.42    0.21
  -1  -7   3    1.53    0.24
   1  -7  -3    1.34    0.22
   1  -7  -3    1.47    0.25
  -1  -7   3    1.49    0.28
   1   7  -2  142.09    3.66
   1   7  -2  153.75    3.83
  -1   7   2  144.64    3.66
  -1   7   2  149.55    3.77
  -1   7   2  141.57    3.80
  -1   7   2  142.77    3.49
   1  -7  -2  144.49    3.76
   1  -7  -2  146.03    3.66
  -1  -7   2  145.78    3.67
  -1  -7   2  147.80    3.83
   1  -7  -2  145.41    3.50
  -1   7   1  223.49    5.71
   1   7  -1  218.61    5.50
  -1   7   1  224.78    5.65
  -1   7   1  230.10    5.51
   1  -7  -1  227.35    5.65
   1  -7  -1  228.30    5.28
  -1  -7   1  218.00    5.45
  -1  -7   1  231.36    5.73
  -1  -7   1  229.36    5.65
   1  -7  -1  215.88    5.50
  -1  -7   1  228.54    5.52
   1  -7  -1  228.86    5.71
  -1   7   0   34.79    1.06
   1   7   0   35.84    1.06
   1   7   0   34.48    1.12
  -1   7   0   37.25    1.13
   1   7   0   35.70    1.08
  -1   7   0   35.34    1.10
  -1  -7   0   35.57    1.06
  -1  -7   0   35.13    1.12
   1  -7   0   35.46    0.95
   1  -7   0   36.62    1.05
  -1  -7   0   35.41    1.08
   1  -7   0   37.21    1.13
   1  -7   0   36.52    1.10
  -1   7  -1    3.10    0.30
   1   7   1    4.30    0.34
  -1   7  -1    3.46    0.32
   1   7   1    3.60    0.30
  -1   7  -1    3.81    0.33
   1   7   1    3.47    0.30
  -1  -7  -1    2.67    0.28
   1  -7   1    3.42    0.32
   1  -7   1    2.82    0.28
  -1  -7  -1    2.93    0.28
   1  -7   1    2.84    0.30
  -1  -7  -1    2.87    0.27
  -1  -7  -1    3.34    0.27
  -1   7  -2   40.31    1.04
   1   7   2   41.62    1.23
  -1   7  -2   40.90    1.32
  -1   7  -2   41.10    1.24
   1   7   2   43.59    1.31
   1  -7   2   42.03    1.25
  -1  -7  -2   41.85    1.19
   1  -7   2   40.86    1.25
  -1  -7  -2   42.46    1.25
   1  -7   2   42.61    1.29
   1  -7   2   42.36    1.32
  -1  -7  -2   42.68    1.24
  -1   7  -3    0.09    0.22
  -1   7  -3    0.26    0.19
   1   7   3    0.32    0.17
   1   7   3    0.24    0.16
  -1  -7  -3    0.10    0.19
   1  -7   3    0.19    0.23
  -1  -7  -3    0.33    0.20
   1  -7   3    0.30    0.20
  -1  -7  -3    0.19    0.16
   1  -7   3    0.09    0.18
  -1   7  -4  305.02    7.42
  -1   7  -4  304.27    7.71
   1   7   4  303.30    7.39
  -1   7  -4  291.33    7.39
   1   7   4  303.43    7.49
  -1  -7  -4  297.16    7.40
   1  -7   4  301.56    7.41
  -1  -7  -4  300.26    7.23
  -1  -7  -4  282.05    7.49
   1  -7   4  309.71    7.71
   1   7   5   -0.22    0.21
   1   7   5    0.09    0.20
  -1   7  -5   -0.18    0.24
  -1   7  -5    0.08    0.25
  -1  -7  -5    0.05    0.24
   1  -7   5    0.39    0.28
  -1  -7  -5    0.13    0.24
   1  -7   5    0.08    0.23
   1   7   6   10.59    0.62
   1   7   6   11.51    0.67
  -1   7  -6   12.40    0.71
  -1   7  -6   10.22    0.72
   1  -7   6   11.46    0.70
   1  -7   6   11.59    0.81
  -1  -7  -6   10.28    0.70
  -1  -7  -6   10.57    0.68
   1   7   7   44.26    1.59
   1   7   7   44.96    1.53
  -1   7  -7   45.67    1.60
  -1   7  -7   43.83    1.62
  -1  -7  -7   47.02    1.63
   1  -7   7   45.04    1.61
  -1  -7  -7   46.02    1.60
   1  -7   7   46.36    1.75
  -1   7  -8    0.38    0.34
   1   7   8   -0.13    0.29
  -1   7  -8    0.26    0.31
   1   7   8    0.05    0.24
   1  -7   8    0.19    0.31
  -1  -7  -8   -0.25    0.31
  -1  -7  -8    0.84    0.33
  -1   7  -9    0.46    0.40
  -1   7  -9    0.20    0.36
   1   7   9    0.51    0.36
   1  -7   9   -0.17    0.30
  -1  -7  -9    0.20    0.33
   1   7  10    4.12    0.60
  -1   7 -10    4.17    0.66
  -1   7 -10    3.91    0.63
   1  -7  10    3.24    0.57
  -1  -7 -10    4.12    0.61
  -1  -7 -10    4.67    0.63
  -1   7 -11   -0.01    0.39
  -1   7 -11   -0.18    0.38
   1   7  11    0.06    0.40
   1  -7  11    0.96    0.46
  -1  -7 -11    0.00    0.37
   1   7  12    0.18    0.41
  -1   7 -12   -0.10    0.44
  -1  -7 -12   -0.16    0.41
   1  -7  12   -0.27    0.41
   1   8 -12    0.80    0.45
  -1   8  12    0.11    0.42
  -1  -8  12   -0.07    0.38
   1  -8 -12    0.50    0.44
   1   8 -11    0.69    0.45
  -1   8  11    0.07    0.35
   1   8 -11   -0.05    0.34
  -1  -8  11   -0.09    0.37
   1  -8 -11    0.80    0.44
  -1   8  10   -0.10    0.33
   1   8 -10    0.63    0.35
   1   8 -10   -0.11    0.36
   1  -8 -10   -0.18    0.33
  -1  -8  10    0.11    0.34
  -1   8   9    1.68    0.43
   1   8  -9    1.30    0.36
   1   8  -9    0.78    0.40
   1   8  -9    1.27    0.38
   1  -8  -9    1.31    0.37
   1  -8  -9    1.99    0.49
  -1  -8   9    0.37    0.34
  -1   8   8    1.47    0.37
  -1   8   8    1.73    0.40
   1   8  -8    1.12    0.37
   1   8  -8    0.52    0.28
   1   8  -8    0.95    0.36
   1  -8  -8    1.34    0.36
  -1  -8   8    1.23    0.37
   1  -8  -8    0.98    0.39
   1   8  -7   81.02    2.32
  -1   8   7   84.44    2.50
   1   8  -7   81.16    2.48
  -1   8   7   82.13    2.45
   1   8  -7   80.19    2.44
   1  -8  -7   80.61    2.41
  -1  -8   7   81.11    2.62
  -1  -8   7   84.74    2.48
   1  -8  -7   83.32    2.45
  -1   8   6   15.32    0.76
   1   8  -6   14.90    0.77
   1   8  -6   13.72    0.63
  -1   8   6   14.86    0.76
   1   8  -6   14.62    0.79
  -1  -8   6   13.92    0.74
   1  -8  -6   14.49    0.74
  -1  -8   6   13.10    0.82
  -1   8   5   45.14    1.42
  -1   8   5   43.21    1.45
   1   8  -5   43.79    1.42
   1   8  -5   42.72    1.27
   1  -8  -5   43.55    1.47
   1  -8  -5   45.19    1.41
  -1  -8   5   43.95    1.44
  -1  -8   5   44.28    1.54
  -1   8   4    0.20    0.19
   1   8  -4    0.59    0.14
  -1   8   4    0.45    0.21
   1   8  -4    0.38    0.23
   1   8  -4    0.59    0.24
  -1  -8   4    0.30    0.22
   1  -8  -4    0.58    0.21
   1  -8  -4    0.56    0.23
  -1  -8   4    0.20    0.24
   1   8  -3   95.88    2.53
   1   8  -3   94.32    2.35
  -1   8   3   92.58    2.63
  -1   8   3   96.14    2.60
   1   8  -3   92.15    2.65
  -1  -8   3   98.58    2.67
   1  -8  -3   91.76    2.59
   1  -8  -3   95.11    2.52
   1  -8  -3   94.34    2.40
  -1  -8   3   97.29    2.54
  -1   8   2   15.11    0.63
   1   8  -2   14.03    0.60
  -1   8   2   15.11    0.59
  -1   8   2   14.51    0.63
   1  -8  -2   15.56    0.52
   1  -8  -2   13.80    0.58
  -1  -8   2   14.71    0.60
  -1  -8   2   15.41    0.66
  -1  -8   2   15.03    0.67
   1  -8  -2   15.20    0.63
  -1   8   1  188.59    4.77
  -1   8   1  187.86    4.65
  -1   8   1  179.25    4.81
   1   8  -1  182.11    4.65
  -1  -8   1  186.70    4.77
   1  -8  -1  186.04    4.77
  -1  -8   1  184.85    4.84
  -1  -8   1  192.78    4.66
   1  -8  -1  193.93    4.83
   1  -8  -1  189.04    4.64
   1  -8  -1  189.38    4.43
  -1   8   0    8.05    0.43
  -1   8   0    7.63    0.47
   1   8   0    8.50    0.42
   1   8   0    8.61    0.45
  -1   8   0    8.69    0.45
   1   8   0    8.99    0.48
   1  -8   0    8.31    0.42
   1  -8   0    7.88    0.44
  -1  -8   0    8.80    0.38
   1  -8   0    8.17    0.31
   1  -8   0    8.00    0.48
  -1  -8   0    7.77    0.41
  -1  -8   0    7.59    0.45
  -1  -8   0    8.20    0.48
   1   8   1    0.63    0.19
  -1   8  -1    0.39    0.20
   1   8   1    0.31    0.18
  -1   8  -1    0.42    0.19
   1   8   1    0.17    0.18
  -1   8  -1    0.58    0.19
  -1  -8  -1    0.16    0.19
   1  -8   1    0.23    0.18
   1  -8   1    0.15    0.19
   1  -8   1    0.19    0.16
  -1  -8  -1    0.46    0.16
  -1  -8  -1    0.35    0.19
  -1  -8  -1    0.52    0.18
   1   8   2    0.41    0.20
  -1   8  -2    0.22    0.22
  -1   8  -2    0.15    0.18
   1   8   2    0.43    0.18
   1   8   2    0.42    0.17
   1  -8   2    0.34    0.22
  -1  -8  -2    0.12    0.14
  -1  -8  -2    0.30    0.17
   1  -8   2    0.57    0.22
   1  -8   2    0.19    0.18
   1  -8   2    0.34    0.18
  -1  -8  -2    0.33    0.18
   1   8   3    0.00    0.15
   1   8   3    0.08    0.18
  -1   8  -3   -0.13    0.19
  -1   8  -3   -0.23    0.21
  -1  -8  -3    0.43    0.20
   1  -8   3    0.14    0.19
  -1  -8  -3    1.63    0.24
   1  -8   3   -0.04    0.21
  -1  -8  -3   -0.23    0.17
   1  -8   3   -0.03    0.19
   1   8   4    2.00    0.30
   1   8   4    1.73    0.26
  -1   8  -4    2.64    0.38
  -1   8  -4    2.46    0.35
  -1  -8  -4    2.15    0.29
   1  -8   4    2.44    0.34
  -1  -8  -4    1.81    0.30
  -1  -8  -4    2.39    0.34
   1  -8   4    2.29    0.36
  -1   8  -5    1.06    0.32
   1   8   5    1.07    0.29
   1   8   5    1.14    0.26
  -1   8  -5    0.77    0.30
   1  -8   5    0.88    0.34
  -1  -8  -5    0.66    0.32
  -1  -8  -5    1.02    0.27
   1  -8   5    1.12    0.30
  -1  -8  -5    1.44    0.33
  -1   8  -6    9.62    0.67
   1   8   6    8.75    0.60
  -1   8  -6    8.39    0.68
   1   8   6    9.24    0.63
   1  -8   6    9.37    0.63
  -1  -8  -6    9.37    0.69
  -1  -8  -6    9.47    0.66
   1  -8   6   10.21    0.80
   1   8   7    1.93    0.40
   1   8   7    1.80    0.36
  -1   8  -7    1.70    0.42
  -1   8  -7    2.17    0.44
  -1  -8  -7    1.24    0.40
   1  -8   7    1.19    0.38
   1  -8   7    0.80    0.39
  -1  -8  -7    1.55    0.39
   1   8   8    3.36    0.45
  -1   8  -8    3.38    0.55
   1   8   8    3.55    0.50
  -1   8  -8    2.73    0.50
  -1  -8  -8    4.48    0.55
  -1  -8  -8    2.81    0.49
   1  -8   8    3.95    0.53
  -1   8  -9    2.17    0.48
   1   8   9    0.74    0.41
  -1   8  -9    1.42    0.45
  -1  -8  -9    1.41    0.44
  -1  -8  -9    1.47    0.42
   1  -8   9    1.11    0.41
   1   8  10    4.08    0.64
  -1   8 -10    4.23    0.67
  -1   8 -10    4.71    0.69
  -1  -8 -10    3.49    0.61
   1  -8  10    4.24    0.65
  -1  -8 -10    4.69    0.65
   1   8  11    2.39    0.53
  -1   8 -11    2.03    0.55
  -1  -8 -11    1.69    0.53
   1  -8  11    1.13    0.47
   1   8  12    0.64    0.48
   1  -8  12   -0.12    0.44
  -1   9  12   -0.17    0.39
   1   9 -12    0.16    0.41
   1  -9 -12    0.39    0.45
  -1  -9  12    0.70    0.45
   1   9 -11    0.03    0.40
  -1   9  11    0.23    0.39
   1  -9 -11    0.17    0.40
  -1  -9  11    0.03    0.38
   1   9 -10    3.83    0.51
  -1   9  10    4.47    0.62
   1   9 -10    3.84    0.59
   1  -9 -10    5.05    0.69
  -1  -9  10    4.30    0.63
   1   9  -9   11.85    0.93
   1   9  -9   11.07    0.80
  -1   9   9   11.21    0.81
   1   9  -9   10.66    0.68
   1  -9  -9   10.60    0.77
  -1  -9   9   11.78    0.84
   1  -9  -9   11.33    0.84
  -1   9   8   -0.08    0.28
   1   9  -8    0.12    0.24
   1   9  -8   -0.05    0.27
   1   9  -8    0.38    0.32
   1  -9  -8    0.69    0.34
   1  -9  -8    0.04    0.25
  -1  -9   8    0.41    0.32
   1   9  -7    0.46    0.24
  -1   9   7    0.58    0.32
  -1   9   7    0.29    0.30
   1   9  -7    0.55    0.31
   1   9  -7    0.03    0.29
   1  -9  -7    0.09    0.27
  -1  -9   7    0.12    0.30
   1  -9  -7    0.28    0.31
  -1  -9   7   -0.09    0.32
   1   9  -6    6.07    0.56
  -1   9   6    4.99    0.52
  -1   9   6    4.88    0.50
   1   9  -6    5.15    0.39
  -1  -9   6    3.78    0.50
   1  -9  -6    5.19    0.49
  -1  -9   6    4.91    0.51
  -1   9   5    1.84    0.31
   1   9  -5    1.45    0.33
   1   9  -5    2.00    0.38
  -1   9   5    1.57    0.32
   1   9  -5    2.30    0.24
  -1  -9   5    2.22    0.42
  -1  -9   5    1.45    0.31
   1  -9  -5    2.08    0.36
   1  -9  -5    2.30    0.34
   1   9  -4    9.66    0.56
  -1   9   4    8.56    0.55
   1   9  -4    8.74    0.35
  -1   9   4    9.05    0.57
   1   9  -4    8.80    0.60
  -1  -9   4    8.65    0.60
  -1  -9   4    8.78    0.54
   1  -9  -4    9.64    0.53
   1  -9  -4    8.27    0.53
   1  -9  -4    9.13    0.49
  -1   9   3   22.08    0.84
  -1   9   3   22.00    0.87
   1   9  -3   21.06    0.57
   1   9  -3   20.42    0.80
   1   9  -3   22.35    0.89
  -1   9   3   21.44    0.81
   1  -9  -3   20.35    0.79
  -1  -9   3   20.75    0.87
   1  -9  -3   21.88    0.72
  -1  -9   3   21.83    0.82
  -1  -9   3   20.39    0.87
   1  -9  -3   20.49    0.82
  -1   9   2   74.43    2.09
   1   9  -2   74.80    2.03
  -1   9   2   74.44    2.11
  -1   9   2   67.03    2.00
  -1  -9   2   74.23    2.14
   1  -9  -2   70.03    2.07
  -1  -9   2   74.59    2.10
   1  -9  -2   73.32    1.87
   1  -9  -2   74.20    2.01
  -1  -9   2   75.99    2.03
  -1   9   1   10.51    0.55
  -1   9   1   10.73    0.55
   1   9  -1    9.66    0.50
  -1   9   1   10.00    0.50
   1  -9  -1   10.06    0.52
  -1  -9   1    9.41    0.56
   1  -9  -1    9.86    0.49
  -1  -9   1   11.15    0.52
   1  -9  -1   10.57    0.55
   1  -9  -1    9.87    0.38
  -1  -9   1   11.46    0.57
  -1   9   0   36.47    1.21
   1   9   0   38.66    1.21
   1   9   0   35.84    1.23
  -1   9   0   38.64    1.25
  -1   9   0   38.19    1.17
   1   9   0   36.39    1.16
  -1  -9   0   41.69    1.27
  -1  -9   0   39.06    1.21
   1  -9   0   37.71    1.21
   1  -9   0   39.31    1.04
  -1  -9   0   38.64    1.09
   1  -9   0   38.33    1.17
  -1  -9   0   38.19    1.18
   1  -9   0   39.13    1.25
   1   9   1   18.19    0.71
  -1   9  -1   17.23    0.71
  -1   9  -1   17.68    0.69
   1   9   1   18.32    0.75
  -1   9  -1   18.66    0.76
   1   9   1   17.72    0.69
   1  -9   1   18.61    0.70
  -1  -9  -1   18.26    0.64
   1  -9   1   19.12    0.76
  -1  -9  -1   18.11    0.76
  -1  -9  -1   17.83    0.71
   1  -9   1   17.35    0.76
  -1  -9  -1   17.47    0.70
   1   9   2  134.70    3.44
   1   9   2  132.39    3.48
  -1   9  -2  136.82    3.46
   1   9   2  127.58    3.57
  -1   9  -2  133.84    3.62
   1  -9   2  131.70    3.53
  -1  -9  -2  132.47    3.32
  -1  -9  -2  133.98    3.46
   1  -9   2  131.45    3.45
  -1  -9  -2  132.73    3.49
   1  -9   2  136.19    3.61
  -1   9  -3    0.31    0.23
   1   9   3    0.43    0.23
  -1   9  -3    0.22    0.08
  -1   9  -3    0.32    0.26
  -1  -9  -3    0.03    0.17
   1  -9   3    0.48    0.25
   1  -9   3   -0.03    0.19
  -1  -9  -3    0.16    0.20
   1  -9   3    0.42    0.26
  -1  -9  -3    0.16    0.20
   1   9   4    0.89    0.23
  -1   9  -4    0.84    0.27
  -1   9  -4    1.05    0.31
   1  -9   4    0.83    0.26
  -1  -9  -4    1.10    0.27
   1  -9   4    0.61    0.29
  -1  -9  -4    0.78    0.23
  -1  -9  -4    0.54    0.26
   1  -9   4    1.00    0.33
   1   9   5   14.87    0.71
   1   9   5   15.27    0.75
  -1   9  -5   15.46    0.80
   1  -9   5   14.05    0.85
  -1  -9  -5   15.15    0.76
   1  -9   5   14.66    0.77
  -1  -9  -5   13.78    0.73
  -1  -9  -5   14.33    0.74
   1   9   6    0.26    0.26
  -1   9  -6    0.12    0.31
   1   9   6    0.27    0.30
  -1   9  -6    0.14    0.31
  -1  -9  -6    0.01    0.30
   1  -9   6    0.27    0.33
  -1  -9  -6    0.16    0.32
   1  -9   6   -0.14    0.28
  -1   9  -7    3.59    0.52
   1   9   7    4.04    0.46
  -1   9  -7    4.23    0.57
   1   9   7    3.71    0.48
   1  -9   7    2.63    0.50
  -1  -9  -7    3.71    0.49
   1  -9   7    3.31    0.48
  -1  -9  -7    3.11    0.47
  -1   9  -8    2.71    0.51
   1   9   8    1.83    0.45
   1   9   8    2.24    0.40
  -1   9  -8    2.19    0.45
   1  -9   8    2.87    0.47
  -1  -9  -8    1.54    0.41
  -1  -9  -8    3.73    0.57
   1   9   9    4.47    0.61
  -1   9  -9    6.56    0.71
  -1   9  -9    4.66    0.63
  -1  -9  -9    3.96    0.55
   1  -9   9    3.47    0.56
  -1  -9  -9    4.53    0.63
   1   9  10    0.15    0.37
  -1   9 -10    0.33    0.44
  -1   9 -10    0.34    0.41
  -1  -9 -10    0.38    0.37
  -1  -9 -10    0.33    0.37
   1  -9  10    0.36    0.42
  -1   9 -11   -0.06    0.41
   1   9  11    0.16    0.40
  -1  -9 -11   -0.33    0.40
   1  -9  11   -0.15    0.41
   1   9  12   -0.31    0.40
   1  -9  12    0.00    0.43
  -1  10  12    0.38    0.40
  -1 -10  12    0.54    0.47
  -1  10  11    3.92    0.62
   1 -10 -11    3.75    0.64
  -1 -10  11    3.98    0.66
  -1  10  10    3.38    0.57
   1 -10 -10    3.74    0.62
  -1 -10  10    4.14    0.63
  -1  10   9    5.79    0.67
   1  10  -9    5.83    0.53
   1  10  -9    4.87    0.60
  -1 -10   9    5.32    0.63
   1 -10  -9    5.49    0.65
   1 -10  -9    5.61    0.62
   1  10  -8   -0.12    0.21
  -1  10   8    0.49    0.33
   1  10  -8   -0.03    0.29
   1 -10  -8    0.16    0.30
  -1 -10   8   -0.52    0.27
   1 -10  -8    0.54    0.33
   1  10  -7   22.58    1.03
  -1  10   7   22.28    1.04
   1  10  -7   23.06    0.86
  -1  10   7   22.63    1.02
   1 -10  -7   22.65    1.06
   1 -10  -7   23.08    1.02
  -1 -10   7   23.38    1.06
  -1  10   6    1.61    0.34
   1  10  -6    2.37    0.28
   1  10  -6    2.18    0.41
  -1  10   6    2.43    0.42
   1 -10  -6    2.10    0.38
   1 -10  -6    1.64    0.36
  -1 -10   6    2.13    0.47
  -1 -10   6    2.36    0.42
  -1  10   5    4.81    0.47
   1  10  -5    6.53    0.34
   1  10  -5    7.95    0.62
   1  10  -5    5.63    0.54
  -1 -10   5    6.06    0.53
  -1 -10   5    6.49    0.59
   1 -10  -5    6.85    0.54
   1 -10  -5    6.54    0.56
  -1  10   4    0.35    0.24
  -1  10   4   -0.14    0.23
   1  10  -4    0.41    0.27
   1  10  -4    0.26    0.10
   1  10  -4    0.25    0.27
   1 -10  -4    0.25    0.22
  -1 -10   4    0.44    0.28
   1 -10  -4    0.51    0.24
  -1 -10   4    0.03    0.21
   1 -10  -4    0.59    0.22
   1  10  -3    5.60    0.48
   1  10  -3    6.66    0.45
  -1  10   3    6.85    0.49
  -1  10   3    5.70    0.43
  -1  10   3    5.57    0.46
   1 -10  -3    6.24    0.45
  -1 -10   3    5.60    0.47
   1 -10  -3    6.22    0.38
  -1 -10   3    7.27    0.56
  -1 -10   3    6.29    0.45
   1 -10  -3    5.79    0.42
  -1  10   2   60.15    1.77
   1  10  -2   61.52    1.78
  -1  10   2   62.91    1.87
  -1  10   2   59.92    1.82
  -1 -10   2   61.75    1.89
  -1 -10   2   62.46    1.79
   1 -10  -2   61.23    1.83
   1 -10  -2   61.63    1.76
   1 -10  -2   62.99    1.62
  -1 -10   2   63.02    1.85
  -1  10   1    2.62    0.32
   1  10  -1    1.82    0.29
  -1  10   1    2.89    0.35
  -1  10   1    2.47    0.32
   1  10  -1    3.04    0.33
   1 -10  -1    2.28    0.31
   1 -10  -1    3.25    0.36
  -1 -10   1    3.09    0.35
  -1 -10   1    2.69    0.32
   1 -10  -1    2.28    0.29
   1 -10  -1    3.08    0.23
  -1 -10   1    3.85    0.39
  -1  10   0   17.50    0.73
  -1  10   0   17.62    0.76
  -1  10   0   17.70    0.72
   1  10   0   17.29    0.75
   1  10   0   17.04    0.70
   1  10   0   15.72    0.69
   1 -10   0   17.63    0.76
  -1 -10   0   17.46    0.71
   1 -10   0   17.46    0.69
  -1 -10   0   17.21    0.71
  -1 -10   0   16.70    0.76
   1 -10   0   17.14    0.74
   1 -10   0   17.25    0.55
  -1 -10   0   17.17    0.63
  -1  10  -1   21.02    0.83
  -1  10  -1   19.51    0.77
   1  10   1   20.13    0.83
   1  10   1   20.97    0.79
   1  10   1   21.55    0.81
  -1  10  -1   19.98    0.84
   1 -10   1   20.99    0.86
  -1 -10  -1   18.48    0.77
  -1 -10  -1   22.10    0.86
  -1 -10  -1   20.09    0.78
  -1 -10  -1   19.15    0.70
   1 -10   1   20.37    0.78
   1 -10   1   19.26    0.80
  -1  10  -2   59.31    1.86
   1  10   2   59.46    1.75
   1  10   2   61.21    1.76
  -1  10  -2   58.73    1.75
  -1 -10  -2   58.81    1.76
   1 -10   2   62.25    1.86
  -1 -10  -2   58.47    1.65
   1 -10   2   59.61    1.75
  -1 -10  -2   62.07    1.77
   1 -10   2   58.42    1.80
   1  10   3    0.03    0.21
  -1  10  -3   -0.16    0.25
   1  10   3   -0.19    0.19
  -1  10  -3    0.01    0.23
   1  10   3    0.13    0.19
  -1 -10  -3   -0.06    0.19
  -1 -10  -3    0.45    0.24
   1 -10   3   -0.32    0.17
  -1 -10  -3   -0.14    0.19
   1 -10   3    0.15    0.25
   1 -10   3   -0.17    0.25
  -1  10  -4   20.50    0.90
  -1  10  -4   21.06    1.00
   1  10   4   20.69    0.85
   1  10   4   20.49    0.95
  -1  10  -4   20.57    0.60
   1 -10   4   19.30    0.87
  -1 -10  -4   19.77    0.85
   1 -10   4   21.72    0.98
  -1 -10  -4   21.36    0.90
  -1 -10  -4   20.26    0.83
   1 -10   4   20.45    0.90
  -1  10  -5    6.19    0.62
   1  10   5    6.19    0.50
   1  10   5    6.46    0.58
  -1  10  -5    6.75    0.60
   1 -10   5    5.79    0.59
   1 -10   5    4.64    0.51
   1 -10   5    5.95    0.54
  -1 -10  -5    4.98    0.47
  -1 -10  -5    7.52    0.61
  -1 -10  -5    6.23    0.57
   1  10   6    7.32    0.64
   1  10   6    6.88    0.55
  -1  10  -6    7.37    0.65
   1 -10   6    6.59    0.62
   1 -10   6    7.18    0.70
  -1 -10  -6    8.63    0.69
  -1  10  -7    4.86    0.58
   1  10   7    5.27    0.57
   1  10   7    5.65    0.55
   1 -10   7    5.21    0.58
  -1 -10  -7    6.33    0.63
  -1 -10  -7    4.95    0.61
  -1  10  -8    0.32    0.37
   1  10   8    0.92    0.36
  -1  10  -8    1.19    0.30
   1  10   8    0.88    0.33
  -1  10  -8    0.74    0.41
  -1 -10  -8    1.06    0.38
   1 -10   8    0.74    0.35
  -1 -10  -8    1.20    0.41
  -1  10  -9    2.18    0.51
  -1  10  -9    2.10    0.53
   1  10   9    2.75    0.51
  -1 -10  -9    1.43    0.42
   1 -10   9    1.41    0.45
  -1 -10  -9    1.93    0.46
  -1  10 -10    0.61    0.46
   1  10  10   -0.03    0.33
  -1  10 -10   -0.24    0.37
  -1 -10 -10    0.25    0.40
   1 -10  10    0.34    0.37
  -1 -10 -10   -0.10    0.34
   1  10  11    1.16    0.49
  -1  10 -11    1.37    0.54
   1 -10  11    1.38    0.51
  -1 -10 -11    1.36    0.51
   1  10  12    3.82    0.71
   1 -10  12    3.46    0.70
  -1  11  12    3.20    0.64
   1 -11 -12    3.46    0.82
  -1 -11  12    4.94    0.78
  -1  11  11    2.39    0.60
  -1 -11  11    2.72    0.60
   1 -11 -11    3.00    0.62
  -1  11  10    0.80    0.43
  -1 -11  10    0.72    0.44
   1 -11 -10    1.56    0.47
  -1  11   9    1.46    0.43
   1  11  -9    0.93    0.40
  -1 -11   9    1.23    0.44
   1 -11  -9    1.38    0.38
   1 -11  -9    0.83    0.38
  -1  11   8    5.61    0.60
   1  11  -8    6.90    0.67
   1 -11  -8    5.03    0.59
   1 -11  -8    7.00    0.66
  -1 -11   8    7.36    0.70
  -1  11   7    3.13    0.46
  -1  11   7    4.47    0.53
   1  11  -7    4.64    0.37
   1  11  -7    4.42    0.55
   1 -11  -7    4.84    0.55
  -1 -11   7    4.14    0.54
   1  11  -6    2.12    0.24
   1  11  -6    2.80    0.46
  -1  11   6    2.83    0.46
  -1  11   6    2.85    0.44
  -1 -11   6    2.02    0.40
  -1 -11   6    2.07    0.48
   1 -11  -6    2.20    0.40
   1 -11  -6    2.15    0.42
   1  11  -5   13.89    0.82
  -1  11   5   12.23    0.73
   1  11  -5   12.85    0.72
   1  11  -5   11.88    0.44
  -1  11   5   12.58    0.76
  -1 -11   5   11.36    0.79
   1 -11  -5   11.96    0.73
   1 -11  -5   11.50    0.68
  -1 -11   5   12.06    0.72
  -1  11   4   29.15    1.14
   1  11  -4   31.00    1.23
  -1  11   4   31.85    1.15
   1  11  -4   32.16    1.16
  -1  11   4   31.60    1.21
   1 -11  -4   31.81    1.04
  -1 -11   4   31.71    1.23
   1 -11  -4   31.49    1.13
  -1 -11   4   31.91    1.25
   1 -11  -4   30.52    1.16
  -1 -11   4   31.00    1.16
  -1  11   3    3.93    0.41
  -1  11   3    4.11    0.43
   1  11  -3    3.70    0.41
  -1  11   3    3.93    0.40
   1  11  -3    4.20    0.42
   1 -11  -3    4.60    0.36
  -1 -11   3    3.24    0.41
   1 -11  -3    3.82    0.40
  -1 -11   3    4.26    0.40
   1 -11  -3    4.37    0.43
  -1 -11   3    4.34    0.47
  -1  11   2    1.15    0.27
  -1  11   2    1.21    0.27
  -1  11   2    0.87    0.24
   1  11  -2    0.95    0.26
   1 -11  -2    1.00    0.19
   1 -11  -2    1.00    0.25
  -1 -11   2    1.13    0.31
  -1 -11   2    0.82    0.28
  -1 -11   2    1.25    0.27
   1 -11  -2    1.36    0.27
   1  11  -1    0.77    0.26
   1  11  -1    0.42    0.23
  -1  11   1    0.42    0.23
  -1  11   1    0.31    0.22
  -1  11   1    0.35    0.23
   1 -11  -1    0.03    0.21
   1 -11  -1    0.63    0.23
   1 -11  -1    0.53    0.21
  -1 -11   1    0.42    0.25
  -1 -11   1    0.45    0.23
  -1 -11   1    0.59    0.22
   1 -11  -1    0.37    0.14
  -1  11   0   -0.21    0.19
  -1  11   0   -0.08    0.21
   1  11   0   -0.07    0.21
   1  11   0    0.24    0.19
   1  11   0   -0.03    0.22
  -1  11   0   -0.20    0.20
   1 -11   0   -0.22    0.22
  -1 -11   0    0.11    0.22
  -1 -11   0    0.08    0.15
   1 -11   0    0.00    0.12
  -1 -11   0    0.51    0.24
   1 -11   0   -0.01    0.18
   1 -11   0   -0.32    0.17
  -1 -11   0    0.19    0.20
   1 -11   0   -0.01    0.11
  -1  11  -1   -0.07    0.20
   1  11   1   -0.32    0.17
   1  11   1   -0.08    0.18
  -1  11  -1   -0.03    0.23
   1  11   1    0.04    0.19
  -1  11  -1   -0.16    0.21
   1 -11   1   -0.25    0.21
   1 -11   1    0.02    0.18
  -1 -11  -1    0.20    0.21
  -1 -11  -1   -0.17    0.18
  -1 -11  -1   -0.24    0.19
  -1 -11  -1   -0.21    0.15
   1 -11   1    0.10    0.20
   1  11   2   -0.01    0.22
   1  11   2    0.29    0.21
  -1  11  -2    0.34    0.23
  -1  11  -2    0.26    0.25
   1  11   2    0.23    0.22
  -1 -11  -2    0.55    0.21
  -1 -11  -2   -0.02    0.21
   1 -11   2    0.21    0.26
   1 -11   2    0.29    0.27
   1 -11   2    0.32    0.23
  -1 -11  -2   -0.04    0.18
  -1  11  -3    1.73    0.36
   1  11   3    2.54    0.39
  -1  11  -3    1.95    0.35
   1  11   3    1.88    0.31
   1  11   3    1.84    0.32
  -1 -11  -3    1.86    0.33
   1 -11   3    1.61    0.36
  -1 -11  -3    2.62    0.34
   1 -11   3    1.69    0.32
   1 -11   3    1.70    0.37
  -1 -11  -3    2.06    0.32
   1  11   4    0.25    0.28
   1  11   4    0.13    0.23
  -1  11  -4   -0.14    0.29
  -1  11  -4    0.29    0.31
   1 -11   4    0.26    0.32
   1 -11   4    0.64    0.28
  -1 -11  -4    0.17    0.24
  -1 -11  -4    0.46    0.27
   1 -11   4    0.27    0.33
  -1 -11  -4    0.58    0.30
  -1  11  -5   46.41    1.58
  -1  11  -5   44.37    1.66
  -1  11  -5   43.52    1.22
   1  11   5   44.96    1.50
   1  11   5   43.00    1.60
  -1 -11  -5   42.84    1.51
  -1 -11  -5   46.37    1.55
   1 -11   5   47.12    1.58
   1 -11   5   42.14    1.62
   1 -11   5   45.36    1.58
  -1 -11  -5   45.69    1.49
   1  11   6    3.36    0.43
  -1  11  -6    3.69    0.50
  -1  11  -6    3.27    0.30
   1  11   6    3.46    0.50
   1 -11   6    3.02    0.49
   1 -11   6    2.97    0.48
  -1 -11  -6    2.67    0.45
   1 -11   6    2.62    0.49
  -1 -11  -6    3.40    0.43
  -1 -11  -6    2.65    0.45
   1  11   7    0.05    0.23
  -1  11  -7    0.38    0.34
  -1  11  -7    0.02    0.20
   1  11   7   -0.40    0.27
  -1 -11  -7   -0.05    0.29
   1 -11   7   -0.58    0.26
  -1 -11  -7    0.32    0.34
   1  11   8    5.80    0.64
  -1  11  -8    8.70    0.78
   1 -11   8    8.03    0.76
  -1 -11  -8    6.83    0.68
  -1 -11  -8    6.88    0.75
  -1  11  -9    7.67    0.77
   1  11   9    7.19    0.76
  -1 -11  -9    9.27    0.89
  -1 -11  -9    8.66    0.81
   1 -11   9    6.45    0.71
   1  11  10    0.38    0.41
  -1  11 -10    0.94    0.46
  -1 -11 -10    0.02    0.38
  -1 -11 -10    0.03    0.35
   1 -11  10    0.50    0.42
   1  11  11    1.60    0.56
   1 -11  11    1.77    0.57
  -1 -11 -11    1.48    0.54
   1  11  12    1.24    0.55
   1 -11  12    1.31    0.55
  -1  12  12    1.44    0.54
  -1 -12  12    1.84    0.60
   1 -12 -12    2.48    0.70
  -1  12  11    8.71    0.91
  -1 -12  11   10.31    0.98
   1 -12 -11    9.98    0.98
  -1  12  10    1.95    0.51
  -1 -12  10    1.87    0.53
   1 -12 -10    2.67    0.57
  -1  12   9    1.06    0.39
   1  12  -9    0.76    0.36
   1 -12  -9    0.58    0.40
  -1 -12   9    1.32    0.44
   1  12  -8   15.38    0.92
  -1  12   8   17.18    0.98
  -1 -12   8   14.97    0.93
   1 -12  -8   16.99    0.98
   1 -12  -8   16.39    0.90
   1  12  -7    9.95    0.79
   1 -12  -7    9.40    0.75
  -1 -12   7    8.24    0.74
  -1  12   6    0.67    0.38
   1  12  -6    0.49    0.32
  -1  12   6    0.26    0.30
   1  12  -6    0.73    0.34
   1 -12  -6    0.66    0.33
  -1 -12   6    0.07    0.28
  -1 -12   6    0.14    0.34
   1 -12  -6    0.36    0.30
   1  12  -5    0.24    0.10
  -1  12   5    0.42    0.30
   1  12  -5    0.22    0.31
   1  12  -5    0.28    0.31
  -1  12   5    0.12    0.30
   1 -12  -5    0.78    0.32
   1 -12  -5    0.18    0.28
  -1 -12   5    0.36    0.29
  -1 -12   5   -0.01    0.30
  -1 -12   5   -0.15    0.31
   1  12  -4    2.89    0.43
  -1  12   4    4.25    0.50
  -1  12   4    2.84    0.39
   1  12  -4    3.08    0.42
  -1  12   4    4.50    0.48
   1 -12  -4    2.96    0.39
  -1 -12   4    2.60    0.40
   1 -12  -4    3.64    0.37
  -1 -12   4    3.53    0.49
  -1 -12   4    3.75    0.49
   1 -12  -4    3.19    0.41
   1  12  -3    1.30    0.27
   1  12  -3    1.92    0.35
  -1  12   3    2.13    0.34
  -1  12   3    2.18    0.38
  -1  12   3    2.39    0.37
   1 -12  -3    1.74    0.32
  -1 -12   3    1.97    0.35
  -1 -12   3    1.34    0.35
  -1 -12   3    1.55    0.34
   1 -12  -3    1.76    0.27
   1 -12  -3    1.61    0.32
   1  12  -2   28.96    1.05
  -1  12   2   27.57    1.09
  -1  12   2   28.26    1.03
  -1  12   2   28.41    1.07
  -1 -12   2   27.42    1.04
   1 -12  -2   27.84    1.06
  -1 -12   2   27.95    1.12
   1 -12  -2   26.87    1.02
   1 -12  -2   28.32    0.88
  -1 -12   2   29.14    1.09
  -1  12   1   11.94    0.63
  -1  12   1   11.93    0.66
   1  12  -1   12.41    0.62
   1  12  -1   12.04    0.68
  -1  12   1   10.78    0.62
  -1 -12   1   12.06    0.69
  -1 -12   1   10.89    0.61
   1 -12  -1   11.18    0.59
   1 -12  -1   11.62    0.51
   1 -12  -1   12.61    0.68
  -1 -12   1   11.27    0.63
   1 -12  -1   11.23    0.46
   1 -12  -1   11.95    0.64
  -1  12   0    9.08    0.56
  -1  12   0    8.69    0.53
   1  12   0    8.25    0.56
   1  12   0    7.84    0.53
   1  12   0    7.91    0.55
  -1  12   0    8.04    0.58
   1 -12   0    8.19    0.54
   1 -12   0    8.15    0.36
   1 -12   0    8.23    0.56
   1 -12   0    8.91    0.53
  -1 -12   0    8.34    0.44
  -1 -12   0    8.01    0.53
  -1 -12   0    7.48    0.56
  -1 -12   0    8.93    0.52
   1 -12   0    8.03    0.38
  -1  12  -1    7.32    0.55
   1  12   1    5.75    0.47
   1  12   1    6.52    0.51
  -1  12  -1    7.01    0.56
  -1  12  -1    5.48    0.48
   1  12   1    5.49    0.49
  -1 -12  -1    6.78    0.54
   1 -12   1    6.41    0.53
  -1 -12  -1    6.21    0.47
   1 -12   1    6.44    0.50
   1 -12   1    6.38    0.53
  -1 -12  -1    7.09    0.53
  -1 -12  -1    6.23    0.40
  -1  12  -2    1.89    0.35
   1  12   2    1.70    0.31
   1  12   2    2.78    0.37
   1  12   2    1.76    0.35
  -1  12  -2    2.31    0.40
  -1 -12  -2    2.42    0.31
   1 -12   2    2.46    0.38
  -1 -12  -2    2.75    0.37
  -1 -12  -2    1.81    0.30
   1 -12   2    2.01    0.33
   1 -12   2    1.92    0.35
   1  12   3    0.03    0.24
   1  12   3   -0.45    0.23
   1  12   3    0.23    0.27
  -1  12  -3   -0.24    0.26
  -1  12  -3   -0.23    0.29
   1 -12   3   -0.20    0.30
  -1 -12  -3   -0.31    0.23
  -1 -12  -3   -0.28    0.21
   1 -12   3   -0.17    0.26
   1 -12   3   -0.35    0.23
  -1 -12  -3    0.04    0.24
  -1  12  -4   10.46    0.78
   1  12   4    8.96    0.65
   1  12   4   10.95    0.73
   1  12   4   10.36    0.64
  -1  12  -4    9.66    0.67
   1 -12   4   10.40    0.74
   1 -12   4   11.84    0.70
  -1 -12  -4   10.90    0.69
   1 -12   4    9.77    0.68
  -1 -12  -4   10.10    0.61
  -1 -12  -4   10.14    0.64
   1  12   5   -0.12    0.28
  -1  12  -5    0.02    0.11
  -1  12  -5    0.01    0.32
  -1  12  -5    0.34    0.34
   1  12   5   -0.32    0.24
   1 -12   5    0.29    0.38
   1 -12   5   -0.04    0.30
   1 -12   5    0.28    0.33
  -1 -12  -5   -0.22    0.23
  -1 -12  -5   -0.12    0.30
  -1 -12  -5   -0.10    0.29
   1  12   6    0.27    0.27
  -1  12  -6    0.50    0.35
   1 -12   6    0.90    0.38
   1 -12   6    0.65    0.35
  -1 -12  -6    0.36    0.28
  -1 -12  -6    0.27    0.32
   1 -12   6    0.66    0.39
  -1 -12  -6    0.81    0.37
  -1  12  -7    4.21    0.57
   1  12   7    4.31    0.49
   1  12   7    3.61    0.51
   1 -12   7    4.11    0.57
  -1 -12  -7    3.89    0.53
   1 -12   7    4.60    0.60
  -1 -12  -7    3.38    0.52
   1  12   8   13.89    0.93
  -1  12  -8   15.68    0.97
  -1 -12  -8   14.15    0.93
  -1 -12  -8   14.28    0.92
   1 -12   8   16.24    0.98
   1  12   9    0.73    0.37
  -1  12  -9    0.71    0.42
  -1 -12  -9    0.35    0.37
  -1 -12  -9    0.20    0.40
   1 -12   9    0.79    0.39
   1  12  10    9.97    0.94
  -1  12 -10   11.15    0.98
  -1 -12 -10    9.79    0.96
   1 -12  10   10.83    0.98
   1  12  11    0.98    0.51
   1 -12  11   -0.76    0.39
  -1 -12 -11    0.41    0.49
   1 -13 -12    3.97    0.83
   1 -13 -11   15.21    1.12
  -1 -13  11   13.42    1.15
  -1  13  10   -0.32    0.33
   1 -13 -10    0.34    0.42
  -1 -13  10    0.41    0.39
  -1  13   9   15.20    0.98
   1  13  -9   13.23    0.92
   1 -13  -9   14.38    0.98
  -1 -13   9   15.72    1.00
   1  13  -8    0.60    0.38
  -1 -13   8    0.60    0.39
   1 -13  -8    1.10    0.37
   1 -13  -8    0.46    0.36
   1  13  -7   -0.31    0.29
   1 -13  -7    0.28    0.27
  -1 -13   7   -0.13    0.29
   1 -13  -7    0.65    0.32
  -1  13   6    1.50    0.37
   1  13  -6    1.36    0.37
   1 -13  -6    1.87    0.40
  -1 -13   6    2.08    0.46
  -1 -13   6    1.83    0.42
   1 -13  -6    1.82    0.37
  -1  13   5   11.70    0.76
  -1  13   5   11.13    0.79
   1  13  -5   11.15    0.72
   1  13  -5   10.99    0.87
  -1  13   5   11.15    0.75
   1 -13  -5   13.30    0.68
  -1 -13   5   12.17    0.80
  -1 -13   5   12.39    0.92
  -1 -13   5   12.04    0.73
   1 -13  -5   11.24    0.71
   1 -13  -5   11.50    0.76
   1  13  -4   10.09    0.78
  -1  13   4    9.10    0.69
  -1  13   4    9.43    0.67
   1  13  -4    9.61    0.66
  -1  13   4    9.16    0.64
   1 -13  -4    8.85    0.62
   1 -13  -4    8.27    0.52
  -1 -13   4    7.81    0.67
  -1 -13   4    8.48    0.69
  -1 -13   4    9.03    0.65
   1 -13  -4    9.06    0.66
  -1  13   3    4.54    0.49
  -1  13   3    5.39    0.55
  -1  13   3    5.10    0.50
   1  13  -3    5.48    0.52
   1 -13  -3    4.91    0.40
  -1 -13   3    5.01    0.57
   1 -13  -3    5.37    0.49
  -1 -13   3    5.21    0.55
   1 -13  -3    3.94    0.48
  -1 -13   3    4.32    0.47
  -1  13   2    1.71    0.34
  -1  13   2    1.68    0.34
   1  13  -2    1.58    0.33
  -1  13   2    2.06    0.36
   1 -13  -2    1.24    0.30
  -1 -13   2    1.78    0.38
   1 -13  -2    1.60    0.30
  -1 -13   2    1.60    0.38
   1 -13  -2    1.92    0.26
  -1 -13   2    2.07    0.36
  -1  13   1    1.15    0.32
  -1  13   1    0.94    0.32
   1  13  -1    1.26    0.32
  -1  13   1    1.25    0.33
   1  13  -1    1.07    0.30
   1 -13  -1    1.23    0.30
   1 -13  -1    1.02    0.32
  -1 -13   1    1.19    0.29
  -1 -13   1    1.03    0.30
  -1 -13   1    0.85    0.30
   1 -13  -1    1.27    0.33
   1 -13  -1    1.50    0.21
   1 -13  -1    1.18    0.23
   1  13   0   60.65    1.99
   1  13   0   60.54    1.91
  -1  13   0   63.78    1.95
  -1  13   0   64.01    2.01
  -1  13   0   62.90    1.90
   1  13   0   62.27    1.89
  -1 -13   0   63.85    1.76
   1 -13   0   62.97    1.95
   1 -13   0   65.05    1.89
  -1 -13   0   64.68    2.01
   1 -13   0   65.20    2.01
   1 -13   0   63.14    1.68
   1 -13   0   62.91    1.66
  -1 -13   0   61.22    1.88
  -1 -13   0   64.49    1.95
  -1  13  -1    1.30    0.32
  -1  13  -1    0.90    0.33
   1  13   1    1.40    0.32
  -1  13  -1    0.98    0.35
   1  13   1    1.38    0.31
   1  13   1    1.81    0.36
  -1 -13  -1    0.94    0.29
  -1 -13  -1    1.22    0.28
   1 -13   1    1.22    0.31
  -1 -13  -1    1.20    0.32
  -1 -13  -1    1.19    0.25
   1 -13   1    1.16    0.33
   1 -13   1    1.71    0.34
   1  13   2   33.86    1.31
   1  13   2   33.31    1.23
  -1  13  -2   34.67    1.34
  -1  13  -2   34.98    1.25
   1  13   2   34.28    1.23
   1 -13   2   33.79    1.29
  -1 -13  -2   34.39    1.24
  -1 -13  -2   34.67    1.25
  -1 -13  -2   34.41    1.12
   1 -13   2   35.04    1.24
   1 -13   2   33.80    1.32
  -1  13  -3    3.62    0.49
  -1  13  -3    3.57    0.47
   1  13   3    4.14    0.48
   1  13   3    3.71    0.47
   1  13   3    3.88    0.45
   1 -13   3    2.39    0.43
   1 -13   3    2.59    0.42
  -1 -13  -3    3.31    0.41
  -1 -13  -3    3.16    0.43
   1 -13   3    2.51    0.40
  -1 -13  -3    3.26    0.40
  -1  13  -4    1.34    0.40
  -1  13  -4    0.56    0.35
   1  13   4    0.95    0.31
   1  13   4    1.26    0.37
   1  13   4    1.13    0.37
  -1 -13  -4    0.98    0.33
  -1 -13  -4    0.83    0.31
   1 -13   4    0.96    0.40
   1 -13   4    0.93    0.33
  -1 -13  -4    0.86    0.32
   1 -13   4    1.28    0.41
  -1  13  -5    0.63    0.37
   1  13   5    1.14    0.38
  -1  13  -5    0.79    0.38
   1  13   5    0.40    0.29
   1  13   5    0.44    0.31
  -1 -13  -5    0.36    0.30
   1 -13   5    1.03    0.36
  -1 -13  -5    0.47    0.34
  -1 -13  -5    1.08    0.35
   1 -13   5    0.78    0.41
   1 -13   5    0.34    0.36
   1  13   6    4.51    0.51
  -1  13  -6    4.94    0.56
   1 -13   6    5.56    0.61
  -1 -13  -6    4.60    0.52
   1 -13   6    5.72    0.64
  -1 -13  -6    4.34    0.54
  -1 -13  -6    5.34    0.59
  -1  13  -7    2.62    0.50
   1 -13   7    2.98    0.53
  -1 -13  -7    2.07    0.46
  -1  13  -8    5.18    0.65
   1 -13   8    4.99    0.65
  -1 -13  -8    6.16    0.69
  -1 -13  -8    3.48    0.58
   1  13   9   23.13    1.23
  -1  13  -9   21.75    1.21
  -1 -13  -9   22.76    1.24
   1 -13   9   22.74    1.25
  -1 -13  -9   21.97    1.18
  -1  13 -10   -0.67    0.39
   1  13  10   -0.06    0.37
  -1 -13 -10    0.26    0.42
   1 -13  10    0.57    0.44
   1  13  11   -0.19    0.41
   1 -13  11    0.37    0.44
  -1 -14  11    1.28    0.52
   1 -14 -10    9.49    0.95
  -1 -14  10   10.75    1.01
   1  14  -9    3.51    0.64
  -1 -14   9    3.79    0.62
   1 -14  -9    3.07    0.56
   1  14  -8    1.15    0.42
   1 -14  -8    0.60    0.40
  -1 -14   8    1.01    0.41
   1 -14  -8    2.12    0.43
   1  14  -7    0.18    0.34
  -1 -14   7    0.22    0.34
   1 -14  -7    0.09    0.28
   1 -14  -7    0.57    0.32
  -1  14   6    6.59    0.66
   1  14  -6    6.05    0.61
  -1 -14   6    7.55    0.70
   1 -14  -6    5.63    0.58
  -1 -14   6    5.32    0.64
   1 -14  -6    5.77    0.60
  -1  14   5   19.93    0.97
  -1  14   5   17.31    0.94
  -1  14   5   19.29    1.01
   1  14  -5   17.18    1.02
   1  14  -5   19.14    0.96
   1 -14  -5   17.80    0.90
  -1 -14   5   19.41    0.97
  -1 -14   5   19.24    1.01
  -1 -14   5   18.13    1.04
   1 -14  -5   19.74    0.84
   1 -14  -5   18.58    0.96
   1  14  -4    0.23    0.34
  -1  14   4    0.58    0.33
  -1  14   4    0.21    0.28
  -1  14   4    0.34    0.31
   1  14  -4   -0.01    0.29
  -1 -14   4    0.18    0.38
   1 -14  -4    0.14    0.24
  -1 -14   4    0.73    0.33
   1 -14  -4   -0.04    0.28
  -1 -14   4   -0.03    0.33
   1 -14  -4    0.03    0.26
   1  14  -3   11.06    0.70
  -1  14   3    9.62    0.71
  -1  14   3   10.80    0.74
  -1  14   3   11.40    0.72
  -1 -14   3   12.34    0.81
   1 -14  -3   11.50    0.70
  -1 -14   3   10.03    0.76
  -1 -14   3   10.85    0.70
   1 -14  -3   11.07    0.69
   1 -14  -3   12.64    0.58
  -1  14   2    5.04    0.53
  -1  14   2    4.00    0.48
  -1  14   2    5.95    0.56
   1  14  -2    5.91    0.56
  -1 -14   2    5.78    0.54
  -1 -14   2    4.33    0.51
  -1 -14   2    5.39    0.53
   1 -14  -2    5.93    0.57
   1 -14  -2    5.59    0.40
   1 -14  -2    5.05    0.50
  -1  14   1   11.38    0.73
  -1  14   1    9.45    0.64
  -1  14   1   10.24    0.68
   1  14  -1   11.76    0.67
   1  14  -1   11.04    0.73
  -1 -14   1   10.77    0.72
   1 -14  -1   12.42    0.70
   1 -14  -1   11.21    0.50
   1 -14  -1   10.83    0.72
   1 -14  -1   11.79    0.65
  -1 -14   1   10.82    0.74
  -1 -14   1   10.99    0.65
   1 -14  -1   11.58    0.53
  -1  14   0    3.16    0.43
   1  14   0    3.14    0.44
  -1  14   0    3.14    0.45
   1  14   0    2.52    0.41
   1  14   0    2.45    0.39
  -1  14   0    2.59    0.42
  -1 -14   0    2.52    0.32
  -1 -14   0    2.72    0.39
   1 -14   0    3.73    0.26
   1 -14   0    3.30    0.41
   1 -14   0    2.58    0.41
  -1 -14   0    4.22    0.52
   1 -14   0    3.04    0.30
   1 -14   0    3.42    0.45
  -1 -14   0    3.70    0.42
   1  14   1    5.90    0.57
  -1  14  -1    4.42    0.52
   1  14   1    5.23    0.52
  -1  14  -1    4.85    0.52
  -1  14  -1    5.73    0.56
   1  14   1    5.88    0.54
   1 -14   1    5.20    0.52
   1 -14   1    5.90    0.52
  -1 -14  -1    5.39    0.52
  -1 -14  -1    4.83    0.42
  -1 -14  -1    5.32    0.49
  -1 -14  -1    6.01    0.58
   1 -14   1    6.61    0.61
  -1  14  -2    7.49    0.68
   1  14   2    6.63    0.54
  -1  14  -2    7.08    0.62
   1  14   2    7.45    0.60
   1  14   2    6.81    0.61
   1 -14   2    7.61    0.64
  -1 -14  -2    6.52    0.46
  -1 -14  -2    6.84    0.58
   1 -14   2    5.28    0.56
   1 -14   2    6.30    0.56
  -1 -14  -2    6.25    0.53
   1  14   3    1.21    0.35
  -1  14  -3    1.46    0.43
   1  14   3    1.38    0.36
   1  14   3    1.84    0.38
  -1  14  -3    0.18    0.33
  -1 -14  -3    0.74    0.32
   1 -14   3    1.85    0.42
   1 -14   3    1.66    0.43
  -1 -14  -3    2.10    0.40
   1 -14   3    1.14    0.36
  -1 -14  -3    0.83    0.29
   1  14   4    5.79    0.62
  -1  14  -4    4.96    0.56
  -1  14  -4    6.86    0.69
   1  14   4    5.12    0.57
   1  14   4    4.67    0.53
  -1 -14  -4    4.84    0.49
   1 -14   4    4.18    0.57
  -1 -14  -4    6.00    0.60
   1 -14   4    5.10    0.54
   1 -14   4    5.36    0.61
  -1 -14  -4    4.27    0.49
   1  14   5   18.10    0.90
   1  14   5   18.76    0.94
  -1  14  -5   18.25    0.97
   1 -14   5   16.98    0.95
   1 -14   5   20.05    1.07
   1 -14   5   17.93    0.95
  -1 -14  -5   18.37    0.95
  -1 -14  -5   17.83    0.86
  -1 -14  -5   17.62    0.91
  -1  14  -6    0.83    0.39
   1  14   6    0.49    0.29
   1  14   6    1.29    0.40
   1 -14   6    1.08    0.44
   1 -14   6    1.03    0.37
  -1 -14  -6    0.41    0.33
  -1 -14  -6    1.26    0.38
  -1 -14  -6    0.96    0.34
  -1  14  -7    0.78    0.40
  -1 -14  -7    2.33    0.48
  -1 -14  -7    1.29    0.38
   1 -14   7   -0.07    0.33
  -1  14  -8    0.25    0.37
   1 -14   8    0.52    0.40
  -1 -14  -8    0.25    0.35
  -1 -14  -8    0.73    0.40
  -1  14  -9    0.50    0.44
   1 -14   9    1.01    0.45
  -1 -14  -9    0.45    0.41
  -1 -14  -9    0.64    0.43
  -1  14 -10    2.32    0.59
   1 -14  10    3.04    0.61
  -1 -14 -10    2.43    0.59
   1 -14  11    7.19    0.92
  -1 -15  11    4.28    0.75
   1 -15 -11    2.91    0.77
  -1 -15  10    0.13    0.42
   1 -15 -10    1.25    0.49
  -1 -15   9   -0.72    0.35
   1 -15  -9   -0.15    0.36
   1  15  -8   -0.22    0.31
  -1 -15   8   -0.32    0.31
   1 -15  -8   -0.04    0.32
   1  15  -7    5.66    0.64
  -1  15   7    7.55    0.73
   1 -15  -7    5.68    0.63
  -1 -15   7    7.20    0.74
   1  15  -6    8.37    0.76
  -1  15   6    9.11    0.78
  -1 -15   6    7.61    0.72
   1 -15  -6    7.37    0.71
   1 -15  -6    8.07    0.70
  -1  15   5    5.28    0.60
   1  15  -5    4.65    0.56
   1 -15  -5    4.63    0.47
  -1 -15   5    5.35    0.60
   1 -15  -5    5.03    0.54
   1 -15  -5    4.91    0.56
  -1 -15   5    4.27    0.53
  -1  15   4    7.52    0.67
  -1  15   4    5.99    0.61
  -1  15   4    7.06    0.66
   1  15  -4    7.09    0.72
   1  15  -4    8.32    0.71
   1 -15  -4    7.50    0.66
  -1 -15   4    7.82    0.67
   1 -15  -4    7.63    0.63
  -1 -15   4    7.26    0.69
   1 -15  -4    6.94    0.51
  -1 -15   4    5.94    0.64
  -1  15   3    1.00    0.38
   1  15  -3    0.15    0.32
  -1  15   3    0.52    0.34
  -1  15   3    0.35    0.34
  -1 -15   3    0.65    0.34
  -1 -15   3    0.34    0.36
   1 -15  -3    0.82    0.31
   1 -15  -3    1.04    0.26
  -1 -15   3    1.00    0.36
   1 -15  -3    0.90    0.32
   1  15  -2   19.28    1.04
  -1  15   2   22.78    1.03
  -1  15   2   23.26    1.05
   1  15  -2   24.92    1.05
  -1  15   2   23.82    1.09
  -1 -15   2   23.10    1.06
  -1 -15   2   25.49    1.03
   1 -15  -2   23.94    0.83
  -1 -15   2   23.93    1.10
   1 -15  -2   26.25    1.03
   1 -15  -2   23.32    1.07
   1  15  -1    5.29    0.58
   1  15  -1    5.30    0.52
  -1  15   1    5.36    0.61
  -1  15   1    6.39    0.61
  -1  15   1    4.42    0.50
   1 -15  -1    4.27    0.49
  -1 -15   1    4.77    0.52
  -1 -15   1    4.57    0.52
  -1 -15   1    3.82    0.48
   1 -15  -1    4.40    0.50
   1 -15  -1    4.56    0.36
   1 -15  -1    5.01    0.37
   1 -15  -1    4.83    0.55
  -1  15   0    2.74    0.45
   1  15   0    2.86    0.44
  -1  15   0    3.61    0.46
   1  15   0    4.37    0.49
  -1  15   0    3.45    0.46
   1  15   0    3.42    0.48
  -1 -15   0    3.14    0.45
  -1 -15   0    4.59    0.50
  -1 -15   0    3.71    0.38
  -1 -15   0    4.31    0.53
   1 -15   0    4.87    0.56
   1 -15   0    3.98    0.50
   1 -15   0    3.54    0.44
   1 -15   0    3.46    0.26
   1 -15   0    3.81    0.34
   1  15   1    2.80    0.44
   1  15   1    3.26    0.47
  -1  15  -1    3.15    0.51
   1  15   1    3.21    0.48
  -1  15  -1    2.87    0.44
  -1  15  -1    2.43    0.42
  -1 -15  -1    3.88    0.40
   1 -15   1    3.01    0.44
   1 -15   1    3.93    0.48
  -1 -15  -1    3.05    0.45
   1 -15   1    3.64    0.50
  -1 -15  -1    3.59    0.46
  -1 -15  -1    2.86    0.46
   1  15   2    2.50    0.43
  -1  15  -2    2.72    0.45
   1  15   2    3.18    0.47
  -1  15  -2    2.42    0.47
   1  15   2    2.59    0.44
  -1 -15  -2    2.78    0.43
  -1 -15  -2    2.79    0.38
   1 -15   2    3.03    0.49
  -1 -15  -2    3.01    0.45
   1 -15   2    2.41    0.43
   1 -15   2    2.49    0.41
   1  15   3    0.37    0.30
   1  15   3    0.74    0.31
  -1  15  -3    0.84    0.39
   1  15   3    0.53    0.33
  -1  15  -3    0.53    0.37
  -1 -15  -3   -0.06    0.29
  -1 -15  -3    0.26    0.32
   1 -15   3    0.53    0.37
   1 -15   3    0.36    0.36
   1 -15   3    0.44    0.32
  -1 -15  -3    0.63    0.30
   1  15   4    1.22    0.37
   1  15   4    0.75    0.32
  -1  15  -4    1.08    0.40
  -1 -15  -4    1.32    0.33
   1 -15   4    0.51    0.33
  -1 -15  -4    1.14    0.35
   1 -15   4    1.54    0.40
   1 -15   4    0.77    0.41
  -1 -15  -4    1.37    0.38
   1  15   5    1.95    0.38
  -1  15  -5    2.10    0.45
   1  15   5    2.72    0.46
   1 -15   5    2.03    0.44
  -1 -15  -5    2.16    0.41
  -1 -15  -5    2.05    0.38
  -1 -15  -5    2.61    0.44
   1 -15   5    1.54    0.40
   1  15   6    3.90    0.57
  -1  15  -6    3.87    0.59
  -1 -15  -6    3.98    0.54
   1 -15   6    4.33    0.58
  -1 -15  -6    3.98    0.57
  -1 -15  -6    3.98    0.52
   1  15   7    0.24    0.36
  -1  15  -7   -0.07    0.36
   1 -15   7   -0.24    0.30
  -1 -15  -7    0.20    0.29
  -1 -15  -7   -0.06    0.34
  -1  15  -8    0.71    0.44
  -1 -15  -8    0.05    0.34
  -1 -15  -8    0.33    0.40
   1 -15   8   -0.13    0.32
  -1  15  -9    0.41    0.46
   1 -15   9   -0.20    0.40
  -1 -15  -9   -0.22    0.35
  -1 -15  -9   -0.30    0.34
  -1 -15 -10   -0.18    0.42
   1 -15  10    1.68    0.54
   1 -15  11    1.53    0.55
  -1 -16  11    0.43    0.47
   1 -16 -11   -0.85    0.49
  -1 -16  10    0.90    0.48
   1 -16 -10    0.15    0.40
  -1 -16   9    0.05    0.41
   1 -16  -9    0.37    0.40
   1  16  -8    1.97    0.48
  -1  16   8    1.42    0.45
  -1 -16   8    2.43    0.52
  -1  16   7    3.25    0.55
   1  16  -7    2.74    0.52
   1 -16  -7    2.89    0.50
  -1 -16   7    2.90    0.52
  -1  16   6    3.16    0.52
   1  16  -6    3.34    0.53
   1 -16  -6    3.91    0.53
   1 -16  -6    3.87    0.55
  -1 -16   6    2.98    0.54
  -1  16   5    9.24    0.75
   1  16  -5   10.42    0.76
   1 -16  -5    9.51    0.69
   1 -16  -5   10.28    0.62
  -1 -16   5    8.31    0.77
   1 -16  -5    9.79    0.79
  -1 -16   5   11.38    0.75
  -1  16   4    0.16    0.31
   1  16  -4   -0.13    0.30
   1 -16  -4   -0.37    0.22
   1 -16  -4    0.05    0.22
  -1 -16   4   -0.22    0.31
  -1 -16   4   -0.37    0.30
   1 -16  -4    0.16    0.30
  -1 -16   4   -0.09    0.27
  -1  16   3   34.73    1.37
  -1  16   3   35.23    1.36
   1  16  -3   32.30    1.33
  -1  16   3   32.18    1.39
  -1 -16   3   35.08    1.44
   1 -16  -3   33.64    1.30
  -1 -16   3   35.72    1.36
  -1 -16   3   36.01    1.44
   1 -16  -3   36.94    1.40
   1 -16  -3   32.45    1.11
  -1  16   2   10.97    0.75
   1  16  -2    9.78    0.69
  -1  16   2    8.41    0.71
   1  16  -2    9.73    0.78
  -1  16   2    9.38    0.70
   1 -16  -2   10.51    0.52
  -1 -16   2    8.63    0.65
   1 -16  -2    9.19    0.73
  -1 -16   2    8.85    0.75
   1 -16  -2   10.25    0.60
   1 -16  -2   10.07    0.68
  -1 -16   2    9.93    0.73
  -1  16   1    2.16    0.44
  -1  16   1    2.41    0.46
   1  16  -1    3.25    0.48
  -1  16   1    2.03    0.44
   1  16  -1    2.32    0.48
   1 -16  -1    1.68    0.40
  -1 -16   1    2.33    0.43
  -1 -16   1    2.28    0.44
   1 -16  -1    2.73    0.43
  -1 -16   1    2.15    0.34
   1 -16  -1    3.10    0.33
  -1 -16   1    2.54    0.45
  -1 -16   1    2.75    0.19
   1 -16  -1    2.97    0.43
   1 -16  -1    2.49    0.31
  -1  16   0   21.48    1.01
   1  16   0   19.02    1.03
   1  16   0   19.75    0.98
  -1  16   0   23.21    1.10
   1  16   0   21.27    1.02
  -1  16   0   22.74    1.07
  -1 -16   0   22.25    1.08
   1 -16   0   22.85    1.00
  -1 -16   0   20.03    1.00
   1 -16   0   20.39    0.76
   1 -16   0   20.91    1.05
   1 -16   0   21.82    1.05
  -1 -16   0   21.23    0.99
   1 -16   0   21.72    0.69
  -1 -16   0   20.38    0.83
  -1  16  -1   -0.16    0.30
  -1  16  -1   -0.05    0.37
   1  16   1    0.30    0.31
  -1  16  -1    0.38    0.37
   1  16   1    0.00    0.29
   1  16   1   -0.46    0.29
   1 -16   1   -0.12    0.32
   1 -16   1    0.44    0.39
  -1 -16  -1    0.12    0.28
   1 -16   1   -0.11    0.29
  -1 -16  -1    0.17    0.33
  -1 -16  -1    0.30    0.23
  -1 -16  -1    0.07    0.29
  -1  16  -2    4.59    0.58
   1  16   2    4.80    0.56
   1  16   2    5.65    0.61
  -1  16  -2    3.60    0.51
   1  16   2    3.13    0.48
  -1 -16  -2    4.20    0.53
   1 -16   2    5.47    0.58
   1 -16   2    4.50    0.56
  -1 -16  -2    4.12    0.51
   1 -16   2    4.59    0.59
  -1 -16  -2    4.07    0.44
  -1  16  -3    8.03    0.70
   1  16   3    6.44    0.62
   1  16   3    6.80    0.64
   1 -16   3    6.76    0.67
  -1 -16  -3    7.54    0.66
  -1 -16  -3    7.68    0.59
   1 -16   3    6.95    0.64
   1 -16   3    8.95    0.78
  -1 -16  -3    6.55    0.59
   1  16   4    0.11    0.32
   1  16   4    0.02    0.29
  -1  16  -4    0.43    0.34
   1 -16   4    0.42    0.36
  -1 -16  -4    0.01    0.26
   1 -16   4   -0.04    0.31
  -1 -16  -4    0.17    0.27
   1 -16   4   -0.20    0.28
  -1 -16  -4    0.22    0.29
  -1  16  -5    4.97    0.60
   1  16   5    6.55    0.66
  -1 -16  -5    4.53    0.52
  -1 -16  -5    5.19    0.60
  -1 -16  -5    6.36    0.59
   1 -16   5    5.18    0.62
  -1  16  -6    0.05    0.37
   1  16   6    0.33    0.34
   1 -16   6    0.28    0.37
  -1 -16  -6    0.94    0.36
  -1 -16  -6    0.34    0.30
  -1 -16  -6    0.62    0.35
  -1  16  -7    1.35    0.46
   1  16   7    2.33    0.51
   1 -16   7    1.28    0.43
  -1 -16  -7    1.75    0.44
   1  16   8    0.00    0.37
  -1  16  -8    0.48    0.41
  -1 -16  -8    0.18    0.39
   1 -16   8    0.31    0.38
  -1 -16  -8    0.80    0.46
  -1  16  -9    2.62    0.60
  -1 -16  -9    2.41    0.60
   1 -16   9    2.75    0.59
  -1 -16 -10   11.20    1.12
   1 -16  10   10.57    1.04
  -1  17  10    1.02    0.55
   1 -17 -10    0.67    0.61
  -1 -17  10    0.70    0.50
  -1  17   9    0.46    0.45
  -1 -17   9    0.96    0.49
   1 -17  -9    0.71    0.46
  -1  17   8    5.80    0.73
   1  17  -8    5.61    0.68
  -1 -17   8    6.14    0.78
  -1  17   7    7.12    0.74
   1  17  -7    6.42    0.73
  -1 -17   7    5.88    0.72
   1 -17  -7    7.66    0.74
   1  17  -6    6.41    0.70
  -1  17   6    5.69    0.68
   1 -17  -6    6.21    0.66
  -1 -17   6    6.06    0.69
   1  17  -5    1.27    0.40
  -1  17   5    1.51    0.44
   1 -17  -5    1.64    0.41
   1 -17  -5    1.46    0.34
  -1 -17   5    1.76    0.44
   1 -17  -5    1.05    0.35
   1  17  -4   14.75    0.87
  -1  17   4   14.83    0.88
  -1 -17   4   13.25    0.92
   1 -17  -4   14.05    0.83
   1 -17  -4   15.20    0.89
  -1 -17   4   13.35    0.82
   1 -17  -4   14.75    0.70
  -1  17   3    3.01    0.49
   1  17  -3    2.31    0.43
   1 -17  -3    2.67    0.34
   1 -17  -3    2.15    0.42
   1 -17  -3    1.90    0.39
  -1 -17   3    3.17    0.52
  -1 -17   3    2.47    0.44
  -1 -17   3    2.46    0.46
   1  17  -2    0.07    0.32
  -1  17   2    0.20    0.33
   1 -17  -2   -0.15    0.27
   1 -17  -2    0.06    0.20
   1 -17  -2    0.06    0.23
  -1 -17   2    0.20    0.35
  -1 -17   2   -0.09    0.33
   1 -17  -2    0.01    0.28
  -1 -17   2    0.06    0.30
   1  17  -1   48.77    1.85
   1  17  -1   49.38    1.71
  -1  17   1   47.72    1.84
  -1  17   1   52.03    1.73
  -1 -17   1   48.19    1.74
   1 -17  -1   50.42    1.81
   1 -17  -1   50.72    1.70
   1 -17  -1   49.44    1.46
  -1 -17   1   47.23    1.69
   1 -17  -1   50.06    1.77
   1 -17  -1   47.48    1.43
  -1 -17   1   50.25    1.54
  -1 -17   1   48.79    1.80
  -1  17   0    0.65    0.38
   1  17   0    0.43    0.34
  -1  17   0    0.50    0.37
   1  17   0    0.51    0.37
   1  17   0    0.69    0.38
   1 -17   0    1.05    0.38
   1 -17   0    0.92    0.37
   1 -17   0    0.75    0.17
  -1 -17   0    0.96    0.37
   1 -17   0    0.56    0.33
   1 -17   0    0.34    0.21
  -1 -17   0    0.85    0.27
  -1 -17   0    0.43    0.33
  -1 -17   0    0.41    0.31
   1  17   1   17.66    0.93
   1  17   1   16.81    0.91
  -1  17  -1   18.35    0.94
   1 -17   1   18.37    0.73
   1 -17   1   19.36    0.96
   1 -17   1   19.60    0.99
  -1 -17  -1   18.05    0.78
  -1 -17  -1   18.77    0.98
  -1 -17  -1   18.85    1.03
  -1 -17  -1   18.22    0.95
   1 -17   1   19.74    1.05
   1  17   2   27.78    1.16
  -1  17  -2   26.80    1.20
   1  17   2   27.71    1.19
   1 -17   2   26.74    1.23
   1 -17   2   29.16    1.18
  -1 -17  -2   27.10    1.16
  -1 -17  -2   25.45    1.16
  -1 -17  -2   25.20    1.00
   1 -17   2   25.59    1.25
   1  17   3    9.17    0.77
   1  17   3    7.27    0.68
  -1  17  -3    8.43    0.75
   1 -17   3    7.00    0.70
   1 -17   3    8.21    0.70
  -1 -17  -3    8.43    0.70
  -1 -17  -3    8.68    0.73
   1 -17   3    7.00    0.67
  -1 -17  -3    8.45    0.59
  -1  17  -4    8.24    0.74
   1  17   4    6.78    0.67
  -1 -17  -4    8.21    0.72
  -1 -17  -4    6.81    0.62
   1 -17   4    8.09    0.74
  -1 -17  -4    8.51    0.65
   1  17   5    0.54    0.39
  -1  17  -5    0.40    0.38
   1 -17   5    0.54    0.34
  -1 -17  -5    0.14    0.33
  -1 -17  -5    0.41    0.32
  -1 -17  -5    0.13    0.29
  -1  17  -6   -0.19    0.34
   1  17   6    0.14    0.34
   1 -17   6   -0.44    0.31
  -1 -17  -6   -0.05    0.29
  -1 -17  -6   -0.10    0.30
  -1 -17  -6    0.24    0.34
  -1  17  -7    0.78    0.44
   1  17   7    1.28    0.47
   1 -17   7    0.92    0.45
  -1 -17  -7    1.07    0.41
   1  17   8    1.18    0.46
  -1  17  -8    1.04    0.48
  -1 -17  -8    0.71    0.43
   1 -17   8    1.18    0.50
   1  17   9    2.47    0.60
  -1  17  -9    2.45    0.61
   1 -17   9    3.13    0.62
  -1 -17  -9    2.03    0.60
   1  17  10    0.95    0.53
   1 -17  10    0.41    0.48
  -1  18  10    1.68    0.60
   1 -18 -10    1.09    0.61
  -1 -18  10    1.11    0.54
  -1  18   9    0.68    0.48
  -1 -18   9    2.38    0.61
   1 -18  -9    0.67    0.50
  -1  18   8    0.28    0.41
   1  18  -8   -0.12    0.38
  -1 -18   8   -0.44    0.35
   1  18  -7    0.27    0.37
  -1  18   7    1.23    0.49
   1 -18  -7    0.31    0.34
  -1 -18   7    0.41    0.40
  -1  18   6    0.48    0.41
   1  18  -6   -0.23    0.32
   1 -18  -6    0.00    0.32
  -1 -18   6   -0.03    0.34
   1  18  -5    2.07    0.48
  -1  18   5    1.82    0.47
  -1 -18   5    2.05    0.45
   1 -18  -5    2.63    0.40
   1 -18  -5    2.44    0.47
  -1  18   4   19.09    1.04
   1  18  -4   19.45    1.04
  -1 -18   4   22.10    1.07
   1 -18  -4   18.35    1.03
   1 -18  -4   17.90    0.96
   1 -18  -4   20.14    0.83
   1  18  -3    1.01    0.37
  -1  18   3    0.68    0.37
   1 -18  -3    0.68    0.30
   1 -18  -3    0.78    0.33
  -1 -18   3    0.55    0.34
  -1 -18   3    0.90    0.36
   1 -18  -3    0.83    0.27
   1 -18  -3    1.38    0.39
   1  18  -2    0.27    0.34
  -1  18   2    0.71    0.35
  -1 -18   2    0.92    0.37
   1 -18  -2    0.48    0.32
   1 -18  -2    0.41    0.32
   1 -18  -2    0.51    0.24
   1 -18  -2    0.57    0.23
  -1 -18   2    0.41    0.40
  -1 -18   2    0.24    0.35
  -1  18   1    5.40    0.60
   1  18  -1    5.54    0.61
  -1 -18   1    5.11    0.58
   1 -18  -1    4.41    0.56
  -1 -18   1    6.24    0.64
   1 -18  -1    5.78    0.41
   1 -18  -1    5.23    0.56
  -1 -18   1    6.25    0.52
   1 -18  -1    5.47    0.40
  -1 -18   1    6.77    0.68
   1 -18  -1    5.38    0.59
  -1  18   0    0.40    0.35
   1  18   0    0.34    0.31
   1 -18   0    0.48    0.35
  -1 -18   0   -0.24    0.28
  -1 -18   0    0.37    0.24
   1 -18   0    0.55    0.21
  -1 -18   0    0.37    0.34
  -1 -18   0    0.20    0.33
   1 -18   0    0.66    0.36
   1 -18   0    0.82    0.33
  -1  18  -1    9.65    0.78
   1  18   1   11.02    0.78
   1 -18   1   12.32    0.78
  -1 -18  -1   10.65    0.74
  -1 -18  -1   11.72    0.90
  -1 -18  -1   10.11    0.61
   1 -18   1   10.53    0.76
   1 -18   1   11.37    0.83
  -1 -18  -1   11.40    0.76
   1 -18   1   10.91    0.56
   1  18   2    3.01    0.50
  -1  18  -2    3.29    0.52
   1 -18   2    3.22    0.53
   1 -18   2    3.28    0.55
  -1 -18  -2    2.66    0.46
  -1 -18  -2    2.59    0.43
   1 -18   2    2.43    0.45
  -1 -18  -2    3.78    0.44
   1  18   3    3.29    0.51
  -1  18  -3    3.42    0.54
   1 -18   3    3.46    0.50
  -1 -18  -3    3.10    0.48
  -1 -18  -3    3.88    0.47
  -1 -18  -3    4.71    0.57
   1  18   4    4.38    0.58
  -1  18  -4    3.75    0.57
  -1 -18  -4    4.89    0.54
  -1 -18  -4    4.65    0.57
   1 -18   4    5.13    0.62
  -1 -18  -4    4.49    0.59
  -1  18  -5    9.93    0.90
   1  18   5    9.37    0.85
   1 -18   5   10.81    0.88
  -1 -18  -5    7.97    0.76
  -1 -18  -5    8.57    0.71
  -1 -18  -5    7.53    0.71
  -1  18  -6    4.42    0.66
   1  18   6    4.59    0.66
  -1 -18  -6    4.82    0.63
  -1 -18  -6    5.29    0.59
   1 -18   6    3.73    0.59
   1  18   7    0.40    0.41
  -1  18  -7    0.61    0.43
  -1 -18  -7   -0.50    0.32
   1 -18   7    0.25    0.39
   1  18   8    1.02    0.50
  -1  18  -8    1.40    0.54
  -1 -18  -8    1.73    0.50
   1 -18   8    2.70    0.58
   1  18   9    6.93    0.84
  -1  18  -9    6.65    0.85
   1 -18   9    6.00    0.84
  -1 -18  -9    4.26    0.73
   1  18  10    6.60    0.90
   1 -18  10    5.23    0.82
   1 -19 -10   -0.38    0.48
  -1  19   9   -0.17    0.46
   1 -19  -9    0.32    0.44
   1 -19  -9    0.27    0.48
  -1 -19   9    0.43    0.46
  -1  19   8    0.75    0.49
   1 -19  -8   -0.17    0.43
  -1 -19   8    0.51    0.45
   1  19  -7   -0.14    0.39
  -1  19   7    0.07    0.42
  -1 -19   7    0.11    0.35
   1  19  -6    0.72    0.40
  -1  19   6    0.57    0.43
   1 -19  -6   -0.12    0.32
  -1 -19   6    0.42    0.37
   1  19  -5    4.03    0.59
  -1  19   5    2.96    0.54
   1 -19  -5    3.12    0.51
  -1 -19   5    3.09    0.54
   1 -19  -5    3.42    0.45
   1  19  -4    0.12    0.38
  -1  19   4   -0.24    0.31
   1 -19  -4   -0.17    0.22
   1 -19  -4   -0.16    0.29
  -1 -19   4    0.37    0.36
   1 -19  -4    0.35    0.33
  -1  19   3   18.05    0.96
   1  19  -3   15.21    0.95
   1 -19  -3   16.02    0.91
   1 -19  -3   14.19    0.69
  -1 -19   3   15.97    0.95
   1 -19  -3   14.92    0.80
   1  19  -2   12.91    0.85
  -1  19   2   15.79    0.93
   1 -19  -2   15.01    0.87
   1 -19  -2   12.45    0.89
   1 -19  -2   14.13    0.69
  -1 -19   2   14.89    0.87
   1 -19  -2   13.17    0.63
   1  19  -1    0.97    0.38
  -1  19   1    0.19    0.34
  -1 -19   1    0.12    0.32
   1 -19  -1    0.14    0.30
  -1 -19   1    0.10    0.30
   1 -19  -1    0.28    0.21
   1 -19  -1    0.08    0.20
   1 -19  -1    0.14    0.32
   1 -19  -1   -0.01    0.29
  -1 -19   1    0.35    0.26
  -1  19   0   29.50    1.27
   1  19   0   28.22    1.27
  -1 -19   0   29.55    1.08
  -1 -19   0   30.37    1.28
   1 -19   0   30.22    1.00
   1 -19   0   28.71    1.23
  -1 -19   0   28.80    1.28
   1 -19   0   29.42    1.33
   1 -19   0   26.72    1.29
  -1  19  -1    1.63    0.44
   1  19   1    1.37    0.42
  -1 -19  -1    2.43    0.37
   1 -19   1    2.75    0.34
   1 -19   1    1.50    0.41
  -1 -19  -1    1.46    0.42
  -1 -19  -1    1.51    0.40
  -1 -19  -1    2.27    0.47
   1 -19   1    2.51    0.45
   1  19   2    4.77    0.59
  -1  19  -2    4.95    0.64
  -1 -19  -2    4.68    0.48
   1 -19   2    4.47    0.56
  -1 -19  -2    4.44    0.55
  -1 -19  -2    4.84    0.61
   1  19   3    0.15    0.34
  -1  19  -3   -0.56    0.33
  -1 -19  -3   -0.23    0.25
  -1 -19  -3    0.45    0.29
  -1 -19  -3    0.11    0.31
   1 -19   3   -0.02    0.30
  -1  19  -4    2.65    0.55
   1  19   4    3.24    0.58
  -1 -19  -4    3.71    0.57
  -1 -19  -4    3.73    0.50
   1 -19   4    3.82    0.55
   1  19   5    2.50    0.52
  -1  19  -5    2.80    0.57
  -1 -19  -5    2.84    0.55
  -1 -19  -5    2.32    0.45
   1 -19   5    2.42    0.50
   1  19   6    1.44    0.48
  -1  19  -6    1.42    0.48
   1 -19   6    1.23    0.45
  -1 -19  -6    1.67    0.43
  -1 -19  -6    1.78    0.48
  -1  19  -7   -0.18    0.41
   1  19   7    0.16    0.42
  -1 -19  -7    1.16    0.46
   1 -19   7    0.31    0.42
   1  19   8    2.76    0.63
  -1  19  -8    3.63    0.69
   1 -19   8    2.70    0.61
  -1 -19  -8    3.08    0.60
   1  19   9    0.49    0.52
   1 -19   9    1.28    0.52
  -1  20   9    0.08    0.48
   1 -20  -9    0.02    0.51
  -1 -20   9   -0.04    0.45
  -1  20   8    6.20    0.85
   1 -20  -8    4.55    0.74
  -1 -20   8    4.61    0.75
  -1  20   7   -0.14    0.43
   1  20  -7   -0.52    0.38
   1 -20  -7    0.87    0.45
  -1 -20   7    0.02    0.40
   1  20  -6    0.24    0.37
  -1  20   6    0.35    0.45
  -1 -20   6    0.34    0.38
   1 -20  -6    0.26    0.38
   1 -20  -6    0.68    0.40
   1  20  -5    0.49    0.40
  -1  20   5    0.14    0.39
  -1 -20   5   -0.10    0.34
   1 -20  -5    0.01    0.34
   1 -20  -5    0.60    0.36
  -1  20   4    0.86    0.43
   1  20  -4    0.28    0.35
   1 -20  -4    0.63    0.37
   1 -20  -4    0.49    0.34
  -1 -20   4    0.43    0.37
  -1  20   3    5.98    0.67
   1  20  -3    6.49    0.71
  -1 -20   3    7.94    0.77
   1 -20  -3    6.33    0.66
   1 -20  -3    6.71    0.57
  -1  20   2   -0.23    0.32
   1  20  -2    0.44    0.37
   1 -20  -2    0.55    0.24
  -1 -20   2    0.00    0.26
   1 -20  -2    0.36    0.25
   1 -20  -2   -0.17    0.29
  -1 -20   2    0.30    0.37
  -1  20   1    7.69    0.77
   1  20  -1    5.43    0.65
   1 -20  -1    5.75    0.62
   1 -20  -1    6.24    0.49
  -1 -20   1    5.33    0.66
   1 -20  -1    6.53    0.71
  -1 -20   1    5.56    0.53
  -1  20   0   -0.31    0.34
   1  20   0    0.39    0.37
  -1 -20   0    0.18    0.24
   1 -20   0    0.27    0.32
   1 -20   0    0.37    0.23
   1 -20   0    0.48    0.37
  -1 -20   0    0.27    0.32
   1  20   1    6.19    0.68
  -1  20  -1    5.96    0.65
  -1 -20  -1    6.79    0.57
  -1 -20  -1    6.39    0.65
   1 -20   1    6.53    0.68
   1 -20   1    6.35    0.50
  -1  20  -2    0.06    0.39
   1  20   2   -0.14    0.34
   1 -20   2   -0.19    0.32
  -1 -20  -2   -0.12    0.30
  -1 -20  -2   -0.24    0.25
   1  20   3    3.38    0.56
  -1  20  -3    4.65    0.67
  -1 -20  -3    3.70    0.47
  -1 -20  -3    5.13    0.62
   1 -20   3    4.06    0.59
  -1  20  -4    2.55    0.56
   1  20   4    3.55    0.56
  -1 -20  -4    3.15    0.46
   1 -20   4    2.60    0.50
  -1 -20  -4    2.81    0.51
   1  20   5    2.34    0.54
  -1  20  -5    3.04    0.56
   1 -20   5    3.04    0.56
  -1 -20  -5    2.31    0.51
  -1 -20  -5    3.10    0.48
  -1  20  -6    1.19    0.49
   1  20   6    1.41    0.48
   1 -20   6    2.97    0.58
  -1 -20  -6    2.46    0.48
  -1 -20  -6    2.49    0.53
  -1  20  -7    0.53    0.46
   1  20   7    0.05    0.45
  -1 -20  -7    0.58    0.45
   1 -20   7    0.60    0.46
  -1  20  -8   -0.09    0.46
   1  20   8    0.40    0.47
   1 -20   8    0.81    0.46
   1  20   9    0.15    0.48
   1 -20   9    0.77    0.50
  -1  21   9    6.22    0.88
  -1 -21   9    4.32    0.76
   1 -21  -9    4.04    0.76
  -1  21   8    2.37    0.65
   1 -21  -8    1.83    0.58
  -1 -21   8    1.50    0.52
  -1  21   7    1.27    0.52
   1  21  -7    1.41    0.53
   1 -21  -7    1.40    0.52
  -1 -21   7    0.36    0.43
   1  21  -6    3.52    0.64
  -1  21   6    3.75    0.65
   1 -21  -6    3.38    0.59
  -1 -21   6    2.69    0.60
   1  21  -5    0.24    0.39
  -1  21   5    1.22    0.48
   1 -21  -5    0.47    0.36
  -1 -21   5    0.18    0.35
   1 -21  -5    0.07    0.35
  -1  21   4    1.31    0.49
   1  21  -4    1.40    0.47
   1 -21  -4    0.78    0.36
   1 -21  -4    1.37    0.43
  -1 -21   4    1.72    0.48
   1  21  -3   -0.06    0.38
  -1  21   3    0.86    0.44
  -1 -21   3    0.39    0.39
   1 -21  -3    0.43    0.35
   1 -21  -3    0.34    0.29
   1  21  -2   12.61    0.93
  -1  21   2   13.50    0.94
   1 -21  -2   14.68    0.92
  -1 -21   2   13.86    0.90
  -1 -21   2   14.08    0.77
   1  21  -1    1.16    0.46
  -1  21   1    1.52    0.47
   1 -21  -1    0.54    0.35
  -1 -21   1    0.71    0.30
  -1 -21   1    0.77    0.41
  -1  21   0    1.63    0.49
   1  21   0    2.50    0.50
   1 -21   0    1.35    0.41
  -1 -21   0    2.62    0.40
  -1 -21   0    1.79    0.46
   1  21   1   -0.08    0.35
  -1  21  -1    0.18    0.39
  -1 -21  -1    0.35    0.28
   1 -21   1    0.03    0.23
   1 -21   1    0.16    0.32
  -1 -21  -1    0.28    0.35
   1  21   2   -0.08    0.35
  -1  21  -2   -0.16    0.37
   1 -21   2    0.19    0.33
  -1 -21  -2    0.25    0.37
   1 -21   2   -0.11    0.21
  -1 -21  -2    0.25    0.27
  -1  21  -3   11.43    0.94
   1  21   3   11.04    0.91
  -1 -21  -3   10.44    0.68
   1 -21   3   11.68    0.87
  -1 -21  -3    9.31    0.84
  -1  21  -4    0.26    0.43
   1  21   4    0.00    0.37
  -1 -21  -4   -0.09    0.27
   1 -21   4    0.18    0.38
  -1 -21  -4    0.33    0.37
  -1  21  -5   -0.03    0.42
   1  21   5   -0.27    0.39
  -1 -21  -5    0.00    0.39
   1 -21   5   -0.04    0.39
  -1 -21  -5   -0.40    0.27
  -1  21  -6    1.35    0.55
   1  21   6    0.86    0.50
   1 -21   6    1.40    0.50
  -1 -21  -6    1.20    0.50
  -1  21  -7   -0.58    0.41
   1  21   7   -0.53    0.39
  -1 -21  -7    0.24    0.41
   1 -21   7   -0.29    0.38
   1  21   8    2.11    0.62
  -1  21  -8    1.87    0.61
   1 -21   8    1.86    0.60
  -1  22   8    1.24    0.54
   1 -22  -8    1.97    0.58
  -1 -22   8    1.35    0.56
  -1  22   7    0.40    0.52
  -1 -22   7   -0.14    0.42
   1 -22  -7    0.01    0.42
   1  22  -6    1.84    0.54
  -1  22   6    2.00    0.61
  -1 -22   6    2.26    0.56
   1 -22  -6    2.30    0.54
  -1  22   5    0.21    0.44
   1  22  -5   -0.13    0.39
   1 -22  -5   -0.08    0.32
  -1 -22   5   -0.08    0.38
   1 -22  -5   -0.10    0.35
   1  22  -4    0.92    0.46
  -1  22   4   -0.46    0.40
  -1 -22   4    0.19    0.39
   1 -22  -4    0.37    0.32
   1 -22  -4    0.58    0.36
  -1  22   3   -0.21    0.40
   1  22  -3    0.20    0.38
  -1 -22   3   -0.13    0.34
   1 -22  -3    0.42    0.36
   1  22  -2    0.12    0.40
  -1  22   2   -0.10    0.41
   1 -22  -2   -0.11    0.32
  -1 -22   2    0.19    0.38
  -1 -22   2    0.37    0.29
  -1  22   1    0.06    0.37
   1  22  -1   -0.13    0.37
   1 -22  -1    0.72    0.36
  -1 -22   1    0.34    0.37
  -1 -22   1    0.45    0.28
  -1  22   0    1.64    0.50
   1  22   0    0.72    0.44
   1 -22   0    0.88    0.39
  -1 -22   0    0.99    0.31
  -1 -22   0    0.61    0.39
   1  22   1    5.15    0.67
  -1  22  -1    5.57    0.70
  -1 -22  -1    7.05    0.62
  -1 -22  -1    6.95    0.75
   1 -22   1    6.41    0.72
   1  22   2    0.63    0.43
  -1  22  -2   -0.08    0.40
  -1 -22  -2    0.05    0.33
  -1 -22  -2    0.02    0.28
   1 -22   2    0.25    0.35
  -1  22  -3    2.65    0.58
   1  22   3    3.01    0.57
  -1 -22  -3    2.64    0.43
  -1 -22  -3    1.84    0.51
   1 -22   3    2.35    0.51
  -1  22  -4   -0.27    0.42
   1  22   4   -0.02    0.41
   1 -22   4   -0.34    0.33
  -1 -22  -4   -0.19    0.33
   1  22   5    0.79    0.48
  -1  22  -5    1.40    0.55
   1 -22   5    1.26    0.49
  -1 -22  -5    0.57    0.46
   1  22   6    1.86    0.60
  -1  22  -6    2.73    0.63
  -1 -22  -6    2.13    0.54
   1 -22   6    2.16    0.56
   1  22   7    1.39    0.58
  -1  22  -7    0.97    0.57
   1 -22   7    0.23    0.44
   1  22   8    0.46    0.53
   1 -22   8   -0.02    0.45
   1 -23  -8    0.12    0.46
  -1  23   7   12.29    1.10
  -1 -23   7   10.75    1.05
   1 -23  -7   11.40    1.00
   1  23  -6    1.86    0.56
  -1  23   6    2.22    0.62
  -1 -23   6    2.03    0.55
   1 -23  -6    1.46    0.50
   1  23  -5    2.96    0.62
  -1  23   5    2.30    0.61
   1 -23  -5    1.84    0.46
  -1 -23   5    1.83    0.54
   1  23  -4    0.14    0.41
  -1  23   4    0.38    0.47
   1 -23  -4    0.27    0.38
  -1 -23   4    0.61    0.42
  -1  23   3   30.76    1.47
   1  23  -3   30.99    1.45
   1 -23  -3   34.10    1.46
  -1 -23   3   29.09    1.45
  -1 -23   3   28.92    1.23
   1  23  -2    1.18    0.46
  -1  23   2    1.06    0.49
  -1 -23   2    0.84    0.42
   1 -23  -2    0.65    0.40
  -1 -23   2    1.25    0.35
   1  23  -1    3.52    0.60
  -1  23   1    3.75    0.64
  -1 -23   1    2.76    0.53
   1 -23  -1    3.59    0.60
  -1 -23   1    4.33    0.51
   1  23   0    0.39    0.41
  -1  23   0    0.78    0.45
   1 -23   0    0.74    0.38
  -1 -23   0   -0.22    0.36
  -1  23  -1    3.23    0.59
   1  23   1    2.29    0.52
  -1 -23  -1    2.02    0.52
   1 -23   1    2.32    0.50
   1  23   2    0.14    0.39
  -1  23  -2   -0.15    0.43
  -1 -23  -2    0.17    0.38
   1 -23   2   -0.13    0.34
   1  23   3    1.94    0.55
  -1  23  -3    1.72    0.56
   1 -23   3    1.78    0.51
  -1 -23  -3    1.97    0.52
  -1  23  -4    9.22    0.92
   1  23   4   11.25    0.99
   1 -23   4   11.28    0.98
  -1 -23  -4   10.82    0.95
  -1  23  -5    2.90    0.68
   1  23   5    2.27    0.60
  -1 -23  -5    3.12    0.62
   1 -23   5    3.12    0.63
   1  23   6    0.44    0.53
  -1  23  -6    0.20    0.46
  -1 -23  -6    0.32    0.43
   1 -23   6    0.87    0.47
  -1  23  -7    5.91    0.83
   1  23   7    6.51    0.90
   1 -23   7    5.99    0.84
  -1  24   7    0.10    0.55
   1 -24  -7    0.94    0.47
  -1 -24   7    0.26    0.47
  -1  24   6    0.26    0.50
  -1 -24   6   -0.38    0.42
  -1  24   5    0.04    0.50
   1  24  -5    0.10    0.45
  -1 -24   5    0.50    0.45
  -1  24   4   -0.32    0.43
   1  24  -4    0.52    0.47
   1 -24  -4   -0.01    0.38
  -1 -24   4   -0.23    0.39
   1  24  -3    0.25    0.42
  -1  24   3    0.37    0.49
  -1 -24   3   -0.38    0.37
   1 -24  -3    0.47    0.40
   1  24  -2    0.44    0.47
  -1  24   2   -0.04    0.46
  -1 -24   2    0.36    0.40
   1 -24  -2   -0.09    0.36
  -1  24   1   -0.12    0.43
   1  24  -1   -0.02    0.40
   1 -24  -1    0.14    0.34
  -1 -24   1    1.18    0.45
  -1  24   0    0.32    0.44
   1  24   0   -0.31    0.40
  -1 -24   0    0.07    0.41
   1 -24   0    0.46    0.39
  -1  24  -1    5.72    0.78
   1  24   1    5.36    0.73
   1 -24   1    4.10    0.64
  -1 -24  -1    6.40    0.75
  -1  24  -2    0.39    0.45
   1  24   2    1.22    0.49
   1 -24   2   -0.33    0.37
  -1 -24  -2    0.97    0.46
   1  24   3    1.31    0.53
  -1  24  -3    0.64    0.52
   1 -24   3    2.24    0.55
  -1 -24  -3    0.75    0.44
  -1  24  -4    5.79    0.84
   1  24   4    6.88    0.83
  -1 -24  -4    5.54    0.74
   1 -24   4    6.22    0.78
  -1  24  -5    0.31    0.51
   1  24   5    0.67    0.50
   1 -24   5    0.11    0.44
  -1 -24  -5   -0.25    0.41
   1  24   6    8.47    0.95
  -1  24  -6    8.56    0.97
   1 -24   6    6.86    0.87
  -1 -24  -6    6.19    0.91
  -1  25   6    1.31    0.58
  -1 -25   6    1.17    0.52
  -1  25   5    0.01    0.51
   1  25  -5    0.20    0.45
  -1 -25   5    0.50    0.47
  -1  25   4    9.61    1.03
   1  25  -4    9.61    1.00
  -1 -25   4   10.72    1.05
  -1  25   3    5.88    0.82
   1  25  -3    5.31    0.77
   1 -25  -3    7.11    0.81
  -1 -25   3    6.03    0.79
  -1  25   2   -0.42    0.45
   1  25  -2    0.05    0.43
  -1 -25   2    0.73    0.44
   1 -25  -2   -0.06    0.39
   1  25  -1    5.81    0.77
  -1  25   1    6.45    0.80
   1 -25  -1    4.80    0.71
  -1 -25   1    5.54    0.77
   1  25   0    0.49    0.49
  -1  25   0    0.66    0.49
  -1 -25   0    0.43    0.41
   1 -25   0    1.10    0.47
   1  25   1    9.92    0.98
  -1  25  -1    8.33    0.94
   1 -25   1    8.46    0.88
  -1 -25  -1    6.77    0.81
  -1  25  -2    4.83    0.77
   1  25   2    3.85    0.70
  -1 -25  -2    3.58    0.63
   1 -25   2    3.63    0.64
  -1  25  -3    2.31    0.63
   1  25   3    3.11    0.68
  -1 -25  -3    2.26    0.58
   1 -25   3    2.23    0.57
   1  25   4    7.83    0.90
  -1  25  -4    5.88    0.83
   1 -25   4    4.37    0.71
  -1 -25  -4    4.93    0.76
   1  25   5    1.08    0.54
  -1  25  -5    0.14    0.51
   1 -25   5    0.01    0.45
  -1 -25  -5   -0.34    0.39
   1  25   6    0.44    0.52
  -1  25  -6   -0.07    0.47
   1 -25   6    0.23    0.47
  -1  26   5    0.56    0.54
  -1 -26   5    0.26    0.46
  -1  26   4    0.93    0.61
   1  26  -4    0.80    0.54
  -1 -26   4   -0.35    0.44
   1  26  -3    1.20    0.59
  -1  26   3    0.71    0.55
  -1 -26   3    0.66    0.48
   1 -26  -3    0.26    0.47
   1  26  -2   -0.10    0.46
  -1  26   2   -0.14    0.47
   1 -26  -2    0.06    0.38
  -1 -26   2    0.00    0.41
   1  26  -1    0.33    0.48
  -1  26   1    1.09    0.54
  -1 -26   1    0.72    0.52
   1 -26  -1    1.45    0.49
  -1  26   0    0.76    0.54
   1  26   0    0.37    0.48
  -1 -26   0    1.08    0.50
   1 -26   0    0.26    0.42
  -1  26  -1    0.80    0.58
   1  26   1    0.44    0.51
   1 -26   1    0.21    0.44
  -1 -26  -1    1.33    0.52
   1  26   2    3.05    0.70
  -1  26  -2    3.37    0.71
  -1 -26  -2    4.39    0.70
   1 -26   2    4.87    0.71
   1  26   3    8.59    0.96
  -1  26  -3   10.67    1.08
  -1 -26  -3    9.54    0.95
   1 -26   3    9.24    0.97
  -1  26  -4    0.42    0.51
   1  26   4    1.40    0.61
  -1 -26  -4   -0.38    0.40
   1 -26   4    0.04    0.41
   1  26   5    0.07    0.51
  -1  26  -5    0.94    0.58
   1 -26   5   -0.26    0.42
   1  27  -4   14.89    1.27
  -1  27   4   17.46    1.29
  -1 -27   4   14.79    1.25
  -1  27   3    1.08    0.62
   1  27  -3    0.63    0.53
  -1 -27   3    1.35    0.56
  -1  27   2    0.52    0.54
   1  27  -2   -0.28    0.48
   1 -27  -2    0.31    0.40
  -1 -27   2    0.12    0.42
  -1  27   1   -0.15    0.50
   1  27  -1    0.31    0.51
  -1 -27   1    0.74    0.47
   1 -27  -1   -0.01    0.42
  -1  27   0    0.43    0.52
   1  27   0    0.06    0.48
   1 -27   0    0.05    0.40
  -1 -27   0    0.33    0.47
   1  27   1   -0.85    0.46
  -1  27  -1   -0.05    0.50
  -1 -27  -1    0.34    0.44
   1 -27   1    0.47    0.48
   1  27   2   -0.03    0.51
  -1  27  -2    1.20    0.61
  -1 -27  -2    0.30    0.46
   1 -27   2    0.67    0.47
   1  27   3    0.22    0.53
  -1  27  -3   -0.68    0.47
  -1 -27  -3   -0.13    0.42
   1 -27   3    0.34    0.47
   1  28  -2   11.95    1.17
  -1  28   2   11.28    1.15
  -1 -28   2   11.02    1.07
  -1  28   1    0.49    0.53
   1  28  -1   -0.05    0.50
   1 -28  -1    0.86    0.52
  -1 -28   1   -0.22    0.42
   1  28   0   -0.07    0.49
  -1  28   0   -0.20    0.48
  -1 -28   0    0.56    0.50
   1 -28   0   -0.18    0.41
   1  28   1    1.05    0.56
  -1  28  -1    0.04    0.56
   1 -28   1    1.58    0.58
  -1 -28  -1    0.84    0.50
  -2   0  13   -0.14    0.38
   2   0 -13   -0.44    0.48
  -2   0  12    0.14    0.38
   2   0 -12    1.10    0.50
   2   0 -12    0.74    0.43
   2   0 -11    0.53    0.38
  -2   0  11   -0.29    0.30
   2   0 -11   -0.06    0.33
   2   0 -10    6.37    0.71
   2   0 -10    5.46    0.71
  -2   0  10    5.23    0.61
   2   0  -9   -0.28    0.23
  -2   0   9   -0.02    0.26
   2   0  -9   -0.36    0.27
   2   0  -8   34.61    1.25
  -2   0   8   34.48    1.30
   2   0  -8   34.48    1.32
   2   0  -7   -0.31    0.22
   2   0  -7    0.16    0.27
  -2   0   7   -0.03    0.24
   2   0  -6    1.31    0.27
  -2   0   6    1.09    0.25
   2   0  -6    1.46    0.26
   2   0  -5   -0.01    0.16
   2   0  -5    0.16    0.17
  -2   0   5    0.04    0.15
   2   0  -4    8.97    0.41
   2   0  -4    9.48    0.44
  -2   0   4    9.75    0.42
  -2   0   4    8.91    0.41
  -2   0   3    0.07    0.11
   2   0  -3    0.03    0.11
   2   0  -3    0.08    0.12
   2   0  -3    0.22    0.17
  -2   0   3    0.05    0.11
   2   0  -2  307.21    7.32
  -2   0   2  295.15    7.26
  -2   0   2  293.26    7.17
   2   0  -2  296.75    7.33
  -2   0   2  309.33    7.33
   2   0  -1   -0.06    0.08
   2   0   0   36.07    0.89
  -2   0  -1   -0.11    0.10
  -2   0  -1   -0.09    0.11
  -2   0  -1   -0.10    0.09
   2   0   1   -0.17    0.09
   2   0   1   -0.14    0.09
   2   0   1   -0.08    0.09
  -2   0  -2  254.16    5.89
  -2   0  -2  254.09    5.98
   2   0   2  240.47    6.00
   2   0   2  250.63    5.98
  -2   0  -2  241.52    6.01
  -2   0  -3   -0.14    0.15
  -2   0  -3   -0.31    0.17
   2   0   3    0.06    0.15
   2   0   3    0.04    0.15
   2   0   4   38.02    1.20
  -2   0  -4   39.80    1.23
  -2   0  -4   38.22    1.22
   2   0   5   -0.27    0.19
  -2   0  -5   -0.06    0.23
  -2   0  -5   -0.01    0.20
  -2   0  -6    8.05    0.58
  -2   0  -6    7.62    0.62
   2   0   6    8.29    0.58
  -2   0  -7    0.74    0.35
   2   0   7   -0.07    0.28
  -2   0  -7   -0.15    0.29
  -2   0  -8   11.45    0.80
   2   0   8   12.62    0.78
  -2   0  -8   12.24    0.81
   2   0   9    0.09    0.27
   2   0   9   -0.09    0.30
  -2   0  -9   -0.56    0.30
  -2   0  -9    0.04    0.36
  -2   0 -10    1.59    0.49
  -2   0 -10    0.89    0.42
   2   0  10    1.61    0.47
   2   0  11   -0.10    0.35
  -2   0 -11   -0.32    0.35
  -2   0 -11    0.36    0.40
  -2   0 -12   24.37    1.41
   2   0  12   20.77    1.26
   2   1 -13    5.50    0.79
  -2   1  13    7.17    0.82
   2  -1 -13    7.88    0.94
  -2  -1  13    7.47    0.85
  -2   1  12    0.52    0.38
   2   1 -12    1.24    0.45
   2   1 -12    0.70    0.51
   2  -1 -12    0.35    0.49
   2  -1 -12    0.19    0.37
  -2  -1  12    0.85    0.41
   2   1 -11    1.37    0.51
  -2   1  11    2.54    0.49
   2   1 -11    2.35    0.49
   2  -1 -11    1.85    0.46
   2  -1 -11    3.00    0.61
  -2  -1  11    1.91    0.45
  -2   1  10    1.34    0.40
   2   1 -10    1.95    0.50
   2   1 -10    1.14    0.40
   2  -1 -10    1.68    0.44
   2  -1 -10    0.77    0.42
  -2  -1  10    1.26    0.38
   2   1  -9    0.07    0.36
   2   1  -9   -0.28    0.24
   2   1  -9   -0.10    0.29
  -2   1   9    0.57    0.29
  -2  -1   9    0.14    0.30
   2  -1  -9    0.37    0.31
   2  -1  -9    0.20    0.27
   2   1  -8    9.05    0.62
  -2   1   8   10.06    0.77
  -2   1   8    9.60    0.67
   2   1  -8    9.33    0.68
  -2  -1   8    9.85    0.67
   2  -1  -8    9.09    0.62
   2  -1  -8    9.10    0.68
   2   1  -7   14.12    0.75
   2   1  -7   13.82    0.70
  -2   1   7   13.46    0.71
  -2  -1   7   13.62    0.72
   2  -1  -7   14.44    0.75
   2  -1  -7   13.99    0.69
   2   1  -6    7.08    0.51
   2   1  -6    7.43    0.46
  -2   1   6    7.60    0.48
  -2  -1   6    6.88    0.48
   2  -1  -6    7.44    0.51
   2  -1  -6    7.19    0.47
  -2   1   5   13.87    0.58
   2   1  -5   13.57    0.56
   2   1  -5   12.18    0.58
  -2  -1   5   13.48    0.57
   2  -1  -5   13.20    0.59
   2  -1  -5   13.13    0.56
   2   1  -4    0.26    0.16
   2   1  -4    0.11    0.18
   2   1  -4    0.32    0.14
  -2   1   4    0.28    0.14
   2  -1  -4    0.22    0.14
   2  -1  -4    0.28    0.14
  -2  -1   4    0.23    0.14
  -2  -1   4    0.30    0.14
   2   1  -3   42.65    1.17
  -2   1   3   44.33    1.18
   2   1  -3   45.29    1.26
   2   1  -3   44.68    1.20
  -2  -1   3   41.78    1.17
   2  -1  -3   43.66    1.17
  -2  -1   3   44.41    1.18
   2  -1  -3   45.47    1.19
   2  -1  -3   43.48    1.28
  -2   1   2   42.38    1.09
  -2   1   2   42.01    1.20
  -2   1   2   43.48    1.09
   2   1  -2   43.54    1.10
   2   1  -2   40.48    1.17
   2   1  -2   41.82    1.08
  -2  -1   2   42.23    1.10
  -2  -1   2   41.95    1.09
   2  -1  -2   43.93    1.20
  -2  -1   2   43.88    1.10
   2  -1  -2   45.82    1.10
  -2   1   1  184.10    4.25
  -2   1   1  170.42    4.22
  -2  -1   1  170.59    4.42
  -2  -1   1  184.87    4.26
   2   1   0    1.39    0.11
   2   1   0    1.19    0.11
  -2   1   0    1.29    0.11
   2  -1   0    1.06    0.08
  -2  -1   0    1.23    0.13
   2  -1   0    1.23    0.09
   2  -1   0    1.47    0.12
   2  -1   0    1.57    0.11
   2  -1   0    1.62    0.11
   2  -1   0    1.29    0.10
  -2   1  -1    0.90    0.14
  -2   1  -1    0.64    0.14
  -2   1  -1    0.40    0.11
   2   1   1    0.45    0.11
   2   1   1    0.66    0.06
   2   1   1    0.77    0.14
   2  -1   1    0.77    0.13
  -2  -1  -1    0.68    0.14
  -2  -1  -1    0.72    0.13
   2  -1   1    0.48    0.12
   2  -1   1    0.61    0.10
   2  -1   1    0.43    0.12
  -2  -1  -1    0.45    0.12
   2  -1   1    0.41    0.13
   2   1   2    6.36    0.33
  -2   1  -2    6.18    0.37
   2   1   2    6.75    0.34
  -2   1  -2    6.03    0.36
  -2  -1  -2    6.44    0.36
   2  -1   2    6.05    0.34
  -2  -1  -2    6.81    0.36
   2  -1   2    5.97    0.33
  -2  -1  -2    6.35    0.35
   2   1   3    0.09    0.14
   2   1   3    0.00    0.14
  -2   1  -3    0.20    0.16
  -2   1  -3   -0.06    0.16
   2  -1   3   -0.06    0.14
  -2  -1  -3    0.22    0.17
  -2  -1  -3   -0.15    0.16
   2  -1   3   -0.01    0.14
  -2  -1  -3   -0.06    0.16
  -2   1  -4   10.22    0.52
  -2   1  -4   10.80    0.55
   2   1   4    9.25    0.49
  -2  -1  -4   10.52    0.55
   2  -1   4    9.17    0.50
  -2  -1  -4    9.91    0.52
   2   1   5    0.08    0.21
  -2   1  -5   -0.28    0.22
  -2   1  -5    0.05    0.22
  -2  -1  -5   -0.06    0.21
  -2  -1  -5   -0.17    0.23
   2  -1   5   -0.11    0.19
  -2   1  -6    0.13    0.28
  -2   1  -6    0.58    0.31
   2   1   6    0.68    0.27
  -2  -1  -6    0.46    0.30
   2  -1   6    0.56    0.28
  -2  -1  -6    0.18    0.31
   2   1   7    5.69    0.58
  -2   1  -7    6.04    0.62
  -2   1  -7    5.41    0.60
   2  -1   7    5.53    0.55
  -2  -1  -7    5.22    0.55
  -2  -1  -7    4.65    0.55
   2   1   8   -0.25    0.28
   2   1   8   -0.02    0.23
  -2   1  -8   -0.20    0.28
  -2   1  -8    0.54    0.37
  -2  -1  -8    0.19    0.34
  -2  -1  -8   -0.44    0.27
   2  -1   8   -0.36    0.27
  -2   1  -9   -0.48    0.33
   2   1   9    0.50    0.33
  -2   1  -9    0.27    0.37
   2   1   9    0.19    0.26
  -2  -1  -9    0.53    0.37
  -2  -1  -9   -0.09    0.32
   2  -1   9    0.79    0.37
   2   1  10    2.44    0.49
  -2   1 -10    2.64    0.53
  -2   1 -10    3.15    0.56
  -2  -1 -10    1.84    0.50
   2  -1  10    3.82    0.59
  -2  -1 -10    2.54    0.57
  -2   1 -11    0.33    0.40
  -2   1 -11    0.66    0.41
   2   1  11    0.40    0.38
  -2  -1 -11    1.24    0.48
  -2  -1 -11    0.52    0.43
   2  -1  11    0.51    0.43
  -2   1 -12    1.39    0.54
   2   1  12    0.44    0.44
  -2  -1 -12    0.69    0.46
   2  -1  12    0.36    0.46
  -2   2  13    0.86    0.45
   2   2 -13    0.30    0.48
  -2  -2  13    0.56    0.46
   2  -2 -13    0.18    0.54
   2   2 -12   -0.16    0.42
  -2   2  12    0.17    0.35
   2   2 -12    0.58    0.39
  -2  -2  12    0.08    0.37
   2  -2 -12    0.61    0.56
   2  -2 -12    0.14    0.37
   2   2 -11   -0.30    0.35
  -2   2  11   -0.13    0.31
   2   2 -11    0.21    0.34
  -2  -2  11   -0.10    0.32
   2  -2 -11   -0.20    0.32
   2  -2 -11    0.38    0.47
   2   2 -10    1.67    0.42
  -2   2  10    1.40    0.41
   2   2 -10    1.28    0.47
  -2  -2  10    1.95    0.43
   2  -2 -10    2.33    0.48
   2   2  -9   -0.11    0.24
   2   2  -9    0.22    0.36
  -2   2   9    0.22    0.28
   2   2  -9    0.21    0.32
  -2  -2   9   -0.06    0.25
   2  -2  -9    0.17    0.32
   2  -2  -9   -0.29    0.24
   2   2  -8    0.39    0.28
   2   2  -8    0.16    0.35
   2   2  -8    0.50    0.32
  -2   2   8    0.37    0.29
  -2   2   8    0.46    0.30
  -2  -2   8    0.35    0.31
   2  -2  -8    0.32    0.30
   2  -2  -8    0.32    0.28
   2   2  -7   72.26    2.08
  -2   2   7   65.45    2.04
  -2   2   7   69.70    2.16
   2   2  -7   71.51    2.14
   2   2  -7   67.99    2.02
   2  -2  -7   70.75    2.07
  -2  -2   7   67.14    2.06
   2  -2  -7   69.18    2.02
   2   2  -6    4.69    0.44
  -2   2   6    3.39    0.39
   2   2  -6    4.51    0.46
   2   2  -6    4.32    0.37
  -2   2   6    4.74    0.41
   2  -2  -6    3.80    0.38
   2  -2  -6    4.62    0.39
  -2  -2   6    4.49    0.41
   2   2  -5   47.39    1.42
   2   2  -5   44.44    1.33
   2   2  -5   47.21    1.38
  -2   2   5   45.33    1.36
  -2   2   5   46.55    1.45
   2  -2  -5   46.81    1.37
  -2  -2   5   42.99    1.34
   2  -2  -5   46.07    1.33
   2   2  -4   34.59    1.06
  -2   2   4   36.42    1.14
  -2   2   4   35.57    1.05
   2   2  -4   35.50    1.10
   2   2  -4   33.20    1.03
   2  -2  -4   37.12    1.04
   2  -2  -4   36.92    1.06
  -2  -2   4   33.77    1.04
  -2   2   3  188.08    4.62
  -2   2   3  197.52    4.81
   2   2  -3  189.40    4.74
   2   2  -3  196.82    4.61
   2   2  -3  181.87    4.61
  -2  -2   3  189.91    4.60
  -2  -2   3  184.40    4.62
  -2  -2   3  196.23    4.81
   2  -2  -3  194.23    4.60
   2  -2  -3  183.33    4.78
   2  -2  -3  190.24    4.60
  -2   2   2  261.59    6.11
   2   2  -2  250.53    6.10
  -2   2   2  264.03    6.32
   2   2  -2  260.08    6.27
   2   2  -2  253.71    6.09
  -2   2   2  259.51    6.17
  -2  -2   2  255.79    6.33
   2  -2  -2  250.55    6.14
   2  -2  -2  259.25    6.32
  -2  -2   2  257.61    6.12
   2  -2  -2  252.83    6.30
  -2  -2   2  252.85    6.17
  -2  -2   2  252.21    6.12
   2   2  -1   35.18    0.92
  -2   2   1   36.35    0.87
   2   2  -1   32.41    0.87
  -2   2   1   35.53    0.96
   2   2  -1   34.71    0.94
  -2   2   1   34.48    0.87
  -2   2   1   36.02    0.91
  -2  -2   1   33.49    0.88
  -2  -2   1   34.81    0.88
   2  -2  -1   35.96    0.96
   2  -2  -1   35.14    0.96
  -2  -2   1   33.86    0.92
   2   2   0   10.61    0.32
  -2   2   0    9.96    0.32
  -2   2   0   10.60    0.35
  -2   2   0   10.81    0.33
  -2   2   0   10.51    0.29
  -2   2   0   10.18    0.35
   2   2   0   10.67    0.35
   2  -2   0   10.43    0.32
   2  -2   0   10.89    0.35
  -2  -2   0   11.22    0.37
   2  -2   0   10.62    0.29
  -2  -2   0    8.36    0.34
   2  -2   0   10.66    0.35
  -2  -2   0   10.31    0.33
   2  -2   0   10.59    0.33
   2  -2   0   10.88    0.35
   2   2   1  456.16   10.90
  -2   2  -1  453.68   10.99
   2   2   1  462.20   11.11
  -2   2  -1  441.69   10.97
  -2   2  -1  462.89   11.67
   2   2   1  440.63   11.05
  -2  -2  -1  440.44   11.11
   2  -2   1  452.48   11.22
  -2  -2  -1  454.26   11.08
   2  -2   1  458.59   11.66
   2  -2   1  463.59   10.95
   2  -2   1  444.88   10.63
  -2  -2  -1  460.40   10.95
   2  -2   1  441.20   11.03
   2   2   2   11.83    0.46
  -2   2  -2   10.41    0.45
  -2   2  -2   11.07    0.48
   2   2   2   11.71    0.38
   2  -2   2   10.49    0.46
  -2  -2  -2   11.16    0.48
   2  -2   2   10.78    0.45
  -2  -2  -2   12.62    0.49
   2  -2   2   10.79    0.52
  -2  -2  -2   11.05    0.48
  -2   2  -3   11.25    0.53
   2   2   3   10.67    0.47
  -2   2  -3   10.72    0.49
   2   2   3   10.75    0.42
  -2  -2  -3   12.29    0.52
   2  -2   3    9.68    0.47
  -2  -2  -3   10.57    0.51
   2  -2   3   10.06    0.55
   2  -2   3   10.80    0.49
  -2  -2  -3   11.33    0.52
   2   2   4    6.84    0.38
  -2   2  -4    7.05    0.49
   2   2   4    7.84    0.44
  -2   2  -4    7.80    0.48
   2  -2   4    8.27    0.47
  -2  -2  -4    7.44    0.46
  -2  -2  -4    7.10    0.46
  -2   2  -5   49.10    1.56
   2   2   5   49.25    1.54
   2   2   5   50.76    1.49
  -2   2  -5   49.81    1.57
  -2  -2  -5   51.09    1.57
   2  -2   5   51.08    1.55
  -2  -2  -5   48.64    1.56
   2   2   6    0.09    0.24
  -2   2  -6    0.15    0.30
  -2   2  -6   -0.47    0.26
   2   2   6    0.42    0.21
  -2  -2  -6   -0.11    0.29
  -2  -2  -6    0.28    0.28
   2  -2   6    0.32    0.26
  -2   2  -7   12.49    0.80
  -2   2  -7   13.11    0.79
   2   2   7   11.89    0.69
   2   2   7   12.04    0.74
  -2  -2  -7   12.97    0.82
  -2  -2  -7   13.95    0.81
   2  -2   7   14.73    0.80
  -2   2  -8   10.78    0.77
   2   2   8   10.80    0.75
   2   2   8   11.74    0.69
  -2   2  -8   11.23    0.78
  -2  -2  -8   11.53    0.78
   2  -2   8   10.81    0.76
   2  -2   8   10.84    0.90
  -2  -2  -8   11.54    0.82
  -2   2  -9    0.76    0.40
  -2   2  -9    0.89    0.41
   2   2   9    1.15    0.33
   2   2   9    0.79    0.35
  -2  -2  -9    1.29    0.45
   2  -2   9    0.76    0.36
  -2  -2  -9    1.38    0.45
  -2   2 -10    4.80    0.66
  -2   2 -10    4.59    0.66
   2   2  10    3.53    0.56
   2  -2  10    3.98    0.62
  -2  -2 -10    4.50    0.68
  -2  -2 -10    3.31    0.57
   2   2  11    2.16    0.53
  -2   2 -11    3.99    0.66
  -2   2 -11    4.02    0.65
  -2  -2 -11    3.78    0.63
  -2  -2 -11    3.29    0.62
   2  -2  11    3.58    0.61
  -2   2 -12    5.19    0.79
   2   2  12    4.85    0.70
  -2  -2 -12    5.04    0.77
   2  -2  12    6.65    0.83
  -2   3  13    6.38    0.82
   2   3 -13    5.71    0.83
   2  -3 -13    4.67    0.82
  -2  -3  13    4.67    0.71
   2   3 -12    4.82    0.70
  -2   3  12    5.90    0.74
   2   3 -12    6.36    0.76
   2  -3 -12    4.55    0.67
  -2  -3  12    5.15    0.74
   2  -3 -12    4.04    0.76
  -2   3  11    3.16    0.53
   2   3 -11    2.77    0.52
   2   3 -11    3.34    0.57
  -2  -3  11    4.15    0.63
   2  -3 -11    2.43    0.62
   2  -3 -11    4.03    0.63
  -2   3  10    0.39    0.35
   2   3 -10   -0.13    0.29
   2   3 -10    0.14    0.36
  -2  -3  10    0.25    0.33
   2  -3 -10    0.08    0.29
   2   3  -9   26.70    1.14
   2   3  -9   28.83    1.24
  -2   3   9   28.67    1.21
   2   3  -9   28.69    1.23
   2  -3  -9   29.04    1.23
  -2  -3   9   30.15    1.24
   2  -3  -9   28.82    1.15
   2   3  -8    5.81    0.53
   2   3  -8    7.44    0.65
  -2   3   8    7.06    0.65
  -2   3   8    6.44    0.60
   2   3  -8    8.02    0.70
  -2  -3   8    6.78    0.68
   2  -3  -8    6.95    0.64
   2  -3  -8    7.75    0.61
  -2  -3   8    6.80    0.62
   2   3  -7    0.73    0.31
   2   3  -7    1.01    0.27
   2   3  -7    0.97    0.33
  -2   3   7    0.27    0.26
  -2   3   7    0.74    0.28
  -2  -3   7    0.89    0.28
  -2  -3   7    0.41    0.28
   2  -3  -7    0.87    0.27
   2  -3  -7    0.77    0.30
   2   3  -6    0.07    0.23
   2   3  -6    0.43    0.25
  -2   3   6   -0.03    0.20
  -2   3   6    0.11    0.20
   2   3  -6    0.03    0.20
  -2  -3   6   -0.05    0.23
   2  -3  -6    0.46    0.22
  -2  -3   6    0.15    0.21
   2  -3  -6    0.34    0.23
   2   3  -5   10.13    0.53
   2   3  -5   10.52    0.50
   2   3  -5   10.93    0.54
  -2   3   5   10.36    0.56
  -2   3   5   10.16    0.51
  -2  -3   5   10.65    0.59
   2  -3  -5   10.27    0.49
  -2  -3   5   10.43    0.51
   2  -3  -5    9.50    0.52
  -2   3   4    6.27    0.36
   2   3  -4    6.64    0.39
  -2   3   4    6.46    0.41
   2   3  -4    6.98    0.36
   2   3  -4    6.80    0.40
  -2  -3   4    6.93    0.43
   2  -3  -4    7.16    0.39
  -2  -3   4    7.56    0.38
   2  -3  -4    6.62    0.36
   2   3  -3  133.91    3.27
  -2   3   3  128.83    3.26
   2   3  -3  132.21    3.33
   2   3  -3  129.47    3.26
  -2   3   3  134.42    3.41
   2  -3  -3  135.82    3.43
   2  -3  -3  131.16    3.25
  -2  -3   3  130.39    3.41
  -2  -3   3  132.41    3.26
  -2  -3   3  130.73    3.27
  -2   3   2  206.24    5.01
   2   3  -2  203.75    5.01
  -2   3   2  215.52    5.01
   2   3  -2  201.65    5.19
  -2   3   2  199.84    5.18
   2   3  -2  206.48    5.11
  -2  -3   2  211.80    5.20
   2  -3  -2  217.12    5.20
  -2  -3   2  212.85    5.02
  -2  -3   2  206.61    4.99
   2  -3  -2  208.11    5.00
   2  -3  -2  208.04    5.18
  -2  -3   2  209.94    5.02
   2   3  -1   24.22    0.69
   2   3  -1   23.71    0.67
  -2   3   1   23.94    0.64
  -2   3   1   22.87    0.64
   2   3  -1   23.99    0.65
  -2   3   1   23.45    0.68
  -2   3   1   24.32    0.72
   2  -3  -1   23.55    0.64
  -2  -3   1   22.72    0.65
  -2  -3   1   22.84    0.65
  -2  -3   1   23.15    0.69
   2  -3  -1   23.18    0.70
   2  -3  -1   22.98    0.71
  -2   3   0  200.62    5.04
  -2   3   0  209.19    4.88
  -2   3   0  195.28    4.87
   2   3   0  201.87    4.87
  -2   3   0  209.35    5.00
   2   3   0  199.54    5.04
   2  -3   0  201.98    4.73
  -2  -3   0  200.81    4.88
   2  -3   0  201.52    5.04
  -2  -3   0  209.53    4.80
   2  -3   0  206.37    5.00
  -2  -3   0  209.25    5.05
   2  -3   0  198.97    4.96
   2  -3   0  199.21    4.87
  -2  -3   0  208.87    4.89
  -2  -3   0  199.94    5.03
   2   3   1    0.54    0.11
  -2   3  -1    0.25    0.15
  -2   3  -1    0.36    0.16
   2   3   1    0.33    0.13
  -2   3  -1    0.43    0.18
  -2   3  -1    0.22    0.15
   2  -3   1    0.40    0.14
   2  -3   1    0.37    0.13
   2  -3   1    0.21    0.15
  -2  -3  -1    0.39    0.11
   2  -3   1    0.35    0.16
   2  -3   1    0.47    0.17
  -2  -3  -1    0.10    0.16
  -2  -3  -1    0.53    0.17
   2   3   2    0.43    0.16
  -2   3  -2    0.07    0.17
   2   3   2    0.43    0.11
  -2   3  -2    0.74    0.18
  -2   3  -2    0.37    0.19
  -2  -3  -2    0.38    0.17
   2  -3   2    0.37    0.15
  -2  -3  -2    0.40    0.11
   2  -3   2    0.76    0.22
  -2  -3  -2    0.64    0.20
   2  -3   2    0.43    0.15
  -2   3  -3   13.55    0.58
  -2   3  -3   16.50    0.64
   2   3   3   14.98    0.52
   2   3   3   14.93    0.58
  -2  -3  -3   15.04    0.61
   2  -3   3   13.91    0.57
   2  -3   3   13.87    0.59
  -2  -3  -3   15.46    0.61
  -2  -3  -3   15.00    0.60
   2  -3   3   15.10    0.67
  -2   3  -4    7.70    0.50
   2   3   4    7.05    0.39
   2   3   4    7.38    0.46
  -2   3  -4    7.54    0.46
  -2  -3  -4    7.66    0.47
   2  -3   4    7.09    0.45
   2  -3   4    7.46    0.53
  -2  -3  -4    7.15    0.46
  -2  -3  -4    8.16    0.51
   2   3   5    1.57    0.28
   2   3   5    1.70    0.25
  -2   3  -5    2.03    0.34
  -2   3  -5    1.59    0.31
   2  -3   5    1.80    0.38
  -2  -3  -5    1.80    0.31
  -2  -3  -5    1.69    0.33
   2  -3   5    1.42    0.28
  -2   3  -6    0.07    0.27
  -2   3  -6    0.16    0.29
   2   3   6    0.42    0.22
   2   3   6    0.22    0.24
  -2  -3  -6   -0.22    0.26
   2  -3   6    0.21    0.28
   2  -3   6    0.15    0.25
  -2  -3  -6   -0.19    0.25
  -2   3  -7    2.18    0.46
  -2   3  -7    3.59    0.51
   2   3   7    2.00    0.41
   2   3   7    2.58    0.35
   2  -3   7    2.31    0.48
   2  -3   7    3.01    0.46
  -2  -3  -7    3.11    0.50
  -2  -3  -7    2.67    0.47
  -2   3  -8    4.50    0.58
   2   3   8    4.96    0.51
   2   3   8    4.52    0.55
  -2   3  -8    4.82    0.61
  -2  -3  -8    4.59    0.57
  -2  -3  -8    4.88    0.63
   2  -3   8    4.82    0.57
  -2   3  -9    2.42    0.52
   2   3   9    2.11    0.38
  -2   3  -9    1.80    0.44
   2   3   9    1.25    0.40
  -2  -3  -9    2.78    0.51
  -2  -3  -9    2.00    0.46
   2  -3   9    1.49    0.44
  -2   3 -10    0.70    0.43
  -2   3 -10   -0.11    0.37
   2   3  10    0.71    0.38
  -2  -3 -10    0.05    0.39
  -2  -3 -10    0.55    0.42
   2  -3  10    0.26    0.35
  -2   3 -11    0.43    0.44
  -2   3 -11    0.22    0.40
   2   3  11   -0.08    0.34
  -2  -3 -11   -0.22    0.37
   2  -3  11    0.13    0.39
  -2  -3 -11   -0.20    0.36
  -2   3 -12    7.00    0.87
   2   3  12    7.96    0.92
   2  -3  12    6.70    0.83
  -2  -3 -12    8.20    0.95
   2   4 -13    1.55    0.53
  -2   4  13    0.26    0.41
   2  -4 -13    0.13    0.47
  -2  -4  13    0.70    0.44
   2   4 -12    3.43    0.62
  -2   4  12    3.27    0.61
   2   4 -12    2.52    0.55
   2  -4 -12    1.92    0.65
   2  -4 -12    1.96    0.54
  -2  -4  12    2.33    0.53
   2   4 -11    0.21    0.35
  -2   4  11    0.29    0.35
   2   4 -11    0.19    0.36
  -2  -4  11    0.65    0.39
   2  -4 -11    0.47    0.50
   2  -4 -11    0.09    0.36
   2   4 -10    5.72    0.65
  -2   4  10    4.05    0.55
   2   4 -10    5.21    0.63
   2  -4 -10    7.15    0.71
  -2  -4  10    3.95    0.55
   2   4  -9    4.27    0.51
   2   4  -9    5.63    0.59
  -2   4   9    5.53    0.58
   2   4  -9    5.20    0.60
   2  -4  -9    4.95    0.54
  -2  -4   9    4.72    0.55
   2  -4  -9    4.02    0.53
  -2   4   8    0.08    0.28
   2   4  -8   -0.06    0.25
  -2   4   8    0.45    0.30
   2   4  -8   -0.01    0.28
   2   4  -8   -0.10    0.30
  -2  -4   8    0.43    0.29
   2  -4  -8   -0.01    0.29
   2  -4  -8   -0.35    0.24
  -2  -4   8   -0.01    0.32
  -2   4   7    0.16    0.29
  -2   4   7    0.29    0.27
   2   4  -7    0.29    0.28
   2   4  -7   -0.03    0.27
   2   4  -7    0.27    0.26
   2  -4  -7    0.01    0.24
   2  -4  -7   -0.02    0.27
  -2  -4   7    0.26    0.29
  -2  -4   7    0.43    0.27
  -2   4   6   21.49    0.85
   2   4  -6   21.18    0.83
   2   4  -6   21.01    0.88
   2   4  -6   20.21    0.85
  -2   4   6   21.78    0.92
   2  -4  -6   21.57    0.88
   2  -4  -6   23.28    0.84
  -2  -4   6   21.51    0.85
  -2  -4   6   20.65    0.93
  -2   4   5   17.42    0.67
  -2   4   5   16.13    0.73
   2   4  -5   15.69    0.65
   2   4  -5   15.21    0.66
   2   4  -5   16.95    0.70
  -2  -4   5   16.37    0.68
  -2  -4   5   16.82    0.75
   2  -4  -5   16.26    0.65
   2  -4  -5   16.14    0.68
   2   4  -4   17.37    0.64
   2   4  -4   18.04    0.64
   2   4  -4   16.75    0.66
  -2   4   4   17.50    0.70
  -2   4   4   19.34    0.66
  -2  -4   4   17.41    0.65
  -2  -4   4   17.37    0.72
   2  -4  -4   17.35    0.63
   2   4  -3    3.95    0.28
  -2   4   3    4.54    0.34
  -2   4   3    4.41    0.28
   2   4  -3    3.76    0.27
   2   4  -3    4.76    0.32
   2  -4  -3    4.37    0.26
  -2  -4   3    4.41    0.30
  -2  -4   3    4.54    0.35
   2  -4  -3    3.81    0.32
  -2  -4   3    4.85    0.29
   2   4  -2    5.58    0.34
  -2   4   2    5.11    0.27
   2   4  -2    5.22    0.27
  -2   4   2    5.00    0.25
  -2   4   2    5.11    0.35
   2   4  -2    5.83    0.29
  -2  -4   2    5.04    0.28
  -2  -4   2    5.35    0.30
   2  -4  -2    5.82    0.36
   2  -4  -2    5.12    0.26
  -2  -4   2    5.62    0.35
   2  -4  -2    5.06    0.33
  -2   4   1  978.12   22.31
   2   4  -1  996.12   24.25
   2   4  -1 1000.00   23.33
  -2   4   1  948.84   23.28
  -2   4   1  939.29   23.27
  -2   4   1  976.02   24.14
  -2   4   1  951.76   23.98
  -2  -4   1  937.83   23.36
   2  -4  -1  951.50   24.07
   2  -4  -1  955.80   23.20
   2  -4  -1  973.10   24.22
  -2  -4   1  967.55   24.10
   2  -4  -1  969.41   23.78
  -2   4   0  217.53    5.42
   2   4   0  218.41    5.42
  -2   4   0  225.18    5.38
   2   4   0  213.17    5.24
  -2   4   0  219.84    5.24
   2  -4   0  220.19    5.38
  -2  -4   0  217.45    5.14
   2  -4   0  214.82    5.30
   2  -4   0  218.45    5.42
   2  -4   0  211.78    5.23
  -2  -4   0  219.31    5.25
  -2  -4   0  217.24    5.43
  -2  -4   0  215.00    5.33
  -2   4  -1   64.36    1.70
  -2   4  -1   60.53    1.64
   2   4   1   61.66    1.58
  -2   4  -1   58.64    1.60
   2  -4   1   62.47    1.61
  -2  -4  -1   60.37    1.59
   2  -4   1   61.87    1.64
   2  -4   1   60.71    1.60
  -2  -4  -1   61.56    1.58
   2  -4   1   60.46    1.68
  -2  -4  -1   59.70    1.61
  -2   4  -2  119.94    2.93
  -2   4  -2  113.22    3.05
   2   4   2  113.77    2.91
  -2   4  -2  113.82    2.92
   2   4   2  115.62    2.89
  -2  -4  -2  114.39    2.89
   2  -4   2  118.48    2.92
  -2  -4  -2  114.89    2.93
   2  -4   2  117.92    2.95
   2  -4   2  113.35    2.91
   2  -4   2  112.26    3.05
  -2  -4  -2  112.93    2.86
   2   4   3    9.86    0.46
   2   4   3    9.71    0.40
  -2   4  -3    9.58    0.49
  -2   4  -3    9.32    0.49
   2  -4   3    9.29    0.47
  -2  -4  -3   10.03    0.50
   2  -4   3    9.68    0.52
  -2  -4  -3    8.76    0.46
   2  -4   3    9.81    0.47
  -2   4  -4   47.39    1.49
  -2   4  -4   50.91    1.52
   2   4   4   50.71    1.48
   2   4   4   48.01    1.41
  -2  -4  -4   49.46    1.48
   2  -4   4   49.23    1.60
  -2  -4  -4   50.14    1.51
   2  -4   4   49.28    1.48
  -2  -4  -4   49.13    1.50
  -2   4  -5   15.29    0.73
   2   4   5   16.28    0.73
   2   4   5   15.02    0.64
  -2   4  -5   16.40    0.79
  -2  -4  -5   15.95    0.75
   2  -4   5   16.69    0.74
   2  -4   5   17.01    0.84
  -2  -4  -5   14.29    0.72
   2   4   6    0.70    0.29
  -2   4  -6    0.61    0.31
  -2   4  -6    0.71    0.35
   2   4   6    0.37    0.22
  -2  -4  -6    0.89    0.35
   2  -4   6    0.42    0.28
  -2  -4  -6    0.37    0.30
   2  -4   6    0.05    0.32
   2   4   7    2.29    0.42
  -2   4  -7    1.73    0.43
  -2   4  -7    0.82    0.37
   2   4   7    1.18    0.28
  -2  -4  -7    1.56    0.40
   2  -4   7    1.10    0.37
   2  -4   7    1.32    0.42
  -2  -4  -7    0.65    0.35
  -2   4  -8   11.09    0.80
   2   4   8   10.65    0.66
  -2   4  -8   10.98    0.81
   2   4   8   10.88    0.76
  -2  -4  -8   10.88    0.78
   2  -4   8   12.03    0.76
  -2  -4  -8   11.30    0.82
   2   4   9   -0.19    0.23
  -2   4  -9    0.61    0.41
  -2   4  -9    0.12    0.33
   2   4   9   -0.05    0.31
  -2  -4  -9   -0.01    0.34
  -2  -4  -9   -0.10    0.35
   2  -4   9    0.36    0.36
   2   4  10    8.39    0.79
  -2   4 -10    7.03    0.77
  -2   4 -10    7.68    0.81
  -2  -4 -10    8.36    0.87
   2  -4  10    7.90    0.77
  -2  -4 -10    8.78    0.82
  -2   4 -11    0.42    0.42
  -2   4 -11   -0.15    0.38
   2   4  11    0.20    0.36
   2  -4  11    0.06    0.36
  -2  -4 -11   -0.46    0.34
  -2  -4 -11    0.82    0.46
  -2   4 -12    0.10    0.43
   2   4  12    0.04    0.41
   2  -4  12    0.25    0.42
  -2  -4 -12    0.58    0.50
   2   5 -13    0.75    0.47
  -2   5  13    0.63    0.45
  -2  -5  13   -0.04    0.39
   2  -5 -13   -0.15    0.54
   2   5 -12   14.34    1.04
   2   5 -12   14.89    1.06
  -2   5  12   13.90    1.01
   2  -5 -12   13.78    1.10
  -2  -5  12   14.88    1.06
   2  -5 -12   13.03    1.22
  -2   5  11    0.08    0.34
   2   5 -11    1.19    0.44
   2   5 -11   -0.09    0.37
  -2  -5  11    0.15    0.33
   2  -5 -11    0.37    0.38
   2  -5 -11   -0.27    0.45
   2   5 -10    0.67    0.38
  -2   5  10    0.38    0.35
   2   5 -10    0.08    0.34
  -2  -5  10    0.45    0.34
   2  -5 -10    1.05    0.38
  -2   5   9    0.39    0.32
   2   5  -9    0.30    0.32
   2   5  -9    0.16    0.28
   2   5  -9    0.44    0.32
   2  -5  -9    0.53    0.33
   2  -5  -9    0.11    0.26
  -2  -5   9   -0.24    0.27
  -2   5   8    0.40    0.29
   2   5  -8    0.53    0.30
   2   5  -8    0.29    0.32
  -2   5   8    0.02    0.25
   2   5  -8   -0.03    0.29
  -2  -5   8    0.38    0.30
   2  -5  -8    0.32    0.27
   2  -5  -8    0.22    0.30
  -2  -5   8    0.35    0.35
   2   5  -7   26.82    1.10
  -2   5   7   28.00    1.08
   2   5  -7   27.28    1.07
  -2   5   7   27.35    1.13
   2   5  -7   27.04    1.06
   2  -5  -7   28.01    1.04
   2  -5  -7   29.48    1.12
  -2  -5   7   28.89    1.10
  -2  -5   7   25.99    1.17
   2   5  -6    7.86    0.52
  -2   5   6    7.75    0.53
  -2   5   6    6.73    0.52
   2   5  -6    7.48    0.51
   2   5  -6    7.94    0.55
  -2  -5   6    7.12    0.58
   2  -5  -6    7.68    0.54
  -2  -5   6    9.20    0.55
   2  -5  -6    7.04    0.49
   2   5  -5    6.08    0.42
   2   5  -5    5.62    0.41
   2   5  -5    6.90    0.50
  -2   5   5    6.36    0.42
  -2   5   5    6.87    0.46
  -2  -5   5    6.09    0.49
  -2  -5   5    6.60    0.43
   2  -5  -5    6.63    0.46
   2  -5  -5    5.42    0.39
   2   5  -4    2.06    0.23
  -2   5   4    2.74    0.30
   2   5  -4    1.68    0.22
   2   5  -4    1.69    0.26
   2  -5  -4    3.59    0.36
  -2  -5   4    1.36    0.27
  -2  -5   4    1.75    0.25
   2  -5  -4    1.88    0.23
   2   5  -3   26.01    0.81
  -2   5   3   27.82    0.82
   2   5  -3   26.01    0.88
   2   5  -3   26.08    0.78
  -2   5   3   26.34    0.89
  -2  -5   3   27.23    0.90
  -2  -5   3   26.12    0.83
   2  -5  -3   24.36    0.79
   2  -5  -3   24.92    0.88
  -2  -5   3   25.65    0.82
  -2   5   2   59.60    1.61
   2   5  -2   57.67    1.59
  -2   5   2   57.81    1.58
   2   5  -2   56.47    1.51
  -2   5   2   56.99    1.42
   2   5  -2   56.23    1.48
  -2  -5   2   55.96    1.52
   2  -5  -2   57.78    1.61
   2  -5  -2   56.15    1.49
   2  -5  -2   56.05    1.58
  -2  -5   2   56.95    1.60
   2   5  -1    7.22    0.38
  -2   5   1    7.21    0.34
  -2   5   1    7.05    0.37
  -2   5   1    7.42    0.38
   2   5  -1    6.76    0.33
  -2   5   1    6.99    0.21
   2  -5  -1    6.79    0.34
   2  -5  -1    7.93    0.40
  -2  -5   1    7.35    0.34
   2  -5  -1    7.19    0.22
   2  -5  -1    8.14    0.37
   2  -5  -1    6.27    0.31
  -2  -5   1    7.36    0.40
   2   5   0   36.97    1.04
  -2   5   0   36.42    1.09
  -2   5   0   36.79    1.04
   2   5   0   37.49    1.09
   2   5   0   35.79    1.03
  -2   5   0   37.12    1.08
  -2  -5   0   35.80    1.03
  -2  -5   0   36.67    1.09
   2  -5   0   36.76    0.99
   2  -5   0   35.64    1.01
  -2  -5   0   37.92    1.05
   2  -5   0   37.27    1.09
  -2  -5   0   35.81    1.02
   2  -5   0   37.16    1.08
  -2   5  -1   66.65    1.81
  -2   5  -1   65.44    1.86
  -2   5  -1   67.48    1.78
   2   5   1   67.85    1.75
   2   5   1   64.70    1.76
   2  -5   1   68.70    1.82
  -2  -5  -1   67.20    1.76
  -2  -5  -1   66.42    1.78
   2  -5   1   68.82    1.78
   2  -5   1   66.98    1.86
  -2  -5  -1   66.62    1.74
   2  -5   1   68.13    1.77
  -2   5  -2    9.25    0.52
  -2   5  -2   10.25    0.47
  -2   5  -2    9.31    0.48
   2   5   2    9.63    0.45
   2   5   2    9.86    0.40
   2  -5   2   10.34    0.45
   2  -5   2    9.32    0.51
  -2  -5  -2   10.42    0.47
  -2  -5  -2   10.26    0.41
   2  -5   2    9.52    0.45
  -2  -5  -2   10.34    0.48
   2  -5   2    9.25    0.44
  -2   5  -3    0.47    0.21
   2   5   3    0.77    0.20
  -2   5  -3    0.96    0.23
   2   5   3    0.57    0.15
  -2   5  -3    0.90    0.25
  -2  -5  -3    0.73    0.22
   2  -5   3    0.59    0.20
   2  -5   3    0.75    0.21
  -2  -5  -3    0.85    0.22
  -2  -5  -3    0.51    0.16
   2  -5   3    0.37    0.22
  -2   5  -4    3.02    0.35
   2   5   4    2.39    0.25
   2   5   4    2.88    0.32
  -2   5  -4    2.41    0.32
  -2  -5  -4    2.72    0.33
   2  -5   4    2.92    0.32
   2  -5   4    3.07    0.39
  -2  -5  -4    3.03    0.37
  -2  -5  -4    3.04    0.34
  -2   5  -5   42.05    1.43
   2   5   5   44.24    1.40
  -2   5  -5   44.87    1.46
   2   5   5   43.76    1.34
  -2  -5  -5   41.08    1.42
  -2  -5  -5   43.93    1.44
   2  -5   5   43.97    1.42
  -2  -5  -5   43.65    1.42
   2  -5   5   43.11    1.53
   2   5   6   19.30    0.79
  -2   5  -6   19.35    0.90
   2   5   6   17.76    0.86
  -2   5  -6   19.60    0.93
   2  -5   6   17.85    0.98
   2  -5   6   19.20    0.88
  -2  -5  -6   19.43    0.91
  -2  -5  -6   16.76    0.90
  -2   5  -7    6.62    0.65
   2   5   7    6.35    0.52
   2   5   7    6.43    0.59
  -2   5  -7    6.15    0.63
   2  -5   7    5.79    0.60
  -2  -5  -7    6.60    0.63
   2  -5   7    6.93    0.71
  -2  -5  -7    6.23    0.65
   2   5   8   10.96    0.72
  -2   5  -8   10.30    0.82
   2   5   8    8.83    0.61
  -2   5  -8    9.26    0.77
  -2  -5  -8    9.36    0.75
  -2  -5  -8    7.34    0.71
   2  -5   8   10.58    0.75
   2   5   9   13.73    0.79
  -2   5  -9   15.49    0.96
   2   5   9   12.25    0.84
  -2   5  -9   12.38    0.98
  -2  -5  -9   13.45    0.91
   2  -5   9   14.77    0.92
  -2  -5  -9   13.83    0.94
   2   5  10    0.28    0.37
  -2   5 -10    0.24    0.36
  -2   5 -10    0.16    0.38
  -2  -5 -10   -0.04    0.37
  -2  -5 -10    0.24    0.37
   2  -5  10    0.38    0.40
  -2   5 -11    0.56    0.44
   2   5  11   -0.07    0.35
  -2   5 -11    0.00    0.40
  -2  -5 -11    1.18    0.48
   2  -5  11    0.41    0.40
  -2  -5 -11   -0.18    0.39
   2   5  12    1.80    0.55
  -2   5 -12    1.36    0.58
  -2  -5 -12    1.19    0.53
   2  -5  12    2.00    0.60
  -2   6  13    2.00    0.57
   2  -6 -13    1.75    0.62
  -2  -6  13    1.67    0.55
   2   6 -12    3.55    0.61
  -2   6  12    2.93    0.60
   2   6 -12    2.70    0.57
   2  -6 -12    3.01    0.62
  -2  -6  12    2.73    0.62
   2  -6 -12    2.33    0.62
  -2   6  11   -0.49    0.29
   2   6 -11    0.47    0.37
   2   6 -11   -0.46    0.32
   2  -6 -11    0.18    0.44
  -2  -6  11    0.14    0.35
   2  -6 -11    0.24    0.36
  -2   6  10    0.76    0.38
   2   6 -10    0.76    0.37
   2   6 -10    1.05    0.40
  -2  -6  10    1.15    0.40
   2  -6 -10    1.65    0.43
   2   6  -9    0.95    0.35
   2   6  -9    1.61    0.42
   2   6  -9    1.40    0.38
  -2   6   9    1.61    0.40
   2  -6  -9    2.00    0.38
   2  -6  -9    1.22    0.37
  -2  -6   9    1.41    0.38
   2   6  -8    2.19    0.40
  -2   6   8    1.97    0.40
   2   6  -8    2.80    0.43
   2   6  -8    1.83    0.39
  -2   6   8    1.92    0.39
   2  -6  -8    2.68    0.45
   2  -6  -8    2.24    0.37
  -2  -6   8    2.56    0.42
   2   6  -7    1.90    0.36
   2   6  -7    2.26    0.39
  -2   6   7    2.53    0.40
   2   6  -7    2.35    0.38
   2  -6  -7    2.37    0.37
   2  -6  -7    2.02    0.39
  -2  -6   7    2.24    0.45
  -2  -6   7    2.72    0.41
   2   6  -6    0.97    0.27
  -2   6   6    0.67    0.26
   2   6  -6    1.10    0.29
   2   6  -6    0.31    0.26
  -2   6   6    1.07    0.29
   2  -6  -6    0.89    0.30
   2  -6  -6    0.87    0.27
  -2  -6   6    0.96    0.30
  -2  -6   6    0.64    0.31
   2   6  -5   47.71    1.46
  -2   6   5   47.12    1.50
  -2   6   5   47.10    1.43
   2   6  -5   47.07    1.38
   2   6  -5   45.28    1.41
  -2  -6   5   47.48    1.44
   2  -6  -5   44.85    1.39
  -2  -6   5   46.77    1.54
   2   6  -4  204.90    5.05
   2   6  -4  196.47    5.03
   2   6  -4  208.72    5.26
  -2   6   4  206.00    5.21
  -2   6   4  208.46    5.05
  -2  -6   4  199.76    5.05
   2  -6  -4  201.38    5.22
   2  -6  -4  197.25    5.02
  -2  -6   4  202.16    5.26
   2   6  -3  136.93    3.49
  -2   6   3  139.29    3.49
   2   6  -3  139.95    3.47
  -2   6   3  141.09    3.63
   2   6  -3  140.20    3.65
   2  -6  -3  135.91    3.48
  -2  -6   3  138.43    3.51
   2  -6  -3  139.16    3.63
  -2  -6   3  139.82    3.66
  -2   6   2    7.54    0.38
   2   6  -2    8.08    0.31
   2   6  -2    8.24    0.44
   2   6  -2    7.87    0.38
  -2   6   2    7.41    0.41
  -2   6   2    7.80    0.30
  -2   6   2    8.17    0.42
   2  -6  -2    8.05    0.37
  -2  -6   2    7.99    0.39
  -2  -6   2    7.58    0.43
   2  -6  -2    7.59    0.42
   2  -6  -2    8.43    0.42
  -2   6   1   25.65    0.85
   2   6  -1   25.24    0.78
  -2   6   1   24.97    0.83
  -2   6   1   25.81    0.78
   2   6  -1   25.75    0.84
  -2  -6   1   25.05    0.79
  -2  -6   1   25.12    0.83
   2  -6  -1   25.28    0.78
  -2  -6   1   23.98    0.84
   2  -6  -1   27.04    0.86
   2  -6  -1   25.68    0.64
   2  -6  -1   25.69    0.77
   2  -6  -1   25.65    0.83
  -2   6   0   53.56    1.44
  -2   6   0   52.34    1.51
   2   6   0   51.45    1.45
   2   6   0   53.99    1.52
   2   6   0   53.16    1.43
  -2   6   0   54.54    1.51
   2  -6   0   55.37    1.50
  -2  -6   0   52.56    1.52
  -2  -6   0   53.24    1.42
   2  -6   0   51.48    1.43
  -2  -6   0   52.78    1.45
   2  -6   0   52.78    1.38
  -2  -6   0   55.26    1.47
   2  -6   0   52.94    1.51
   2   6   1   43.17    1.19
  -2   6  -1   40.25    1.19
  -2   6  -1   41.51    1.27
   2   6   1   42.42    1.17
  -2   6  -1   39.95    1.22
  -2  -6  -1   39.69    1.20
  -2  -6  -1   41.72    1.17
   2  -6   1   42.32    1.23
   2  -6   1   39.68    1.19
   2  -6   1   41.67    1.26
  -2  -6  -1   41.89    1.18
   2  -6   1   42.79    1.19
  -2   6  -2   -0.15    0.18
   2   6   2    0.02    0.12
  -2   6  -2    0.03    0.16
  -2  -6  -2    0.08    0.15
   2  -6   2   -0.03    0.14
  -2  -6  -2    0.01    0.12
   2  -6   2    0.36    0.21
   2  -6   2   -0.02    0.15
   2  -6   2    0.16    0.15
  -2  -6  -2    0.15    0.18
   2   6   3    4.57    0.32
  -2   6  -3    5.37    0.47
  -2   6  -3    5.28    0.43
   2   6   3    5.05    0.40
  -2   6  -3    4.83    0.41
   2  -6   3    4.32    0.37
  -2  -6  -3    5.51    0.43
   2  -6   3    3.69    0.33
   2  -6   3    5.33    0.45
  -2  -6  -3    5.34    0.34
  -2  -6  -3    4.71    0.38
   2   6   4   16.30    0.63
  -2   6  -4   14.22    0.70
   2   6   4   16.28    0.70
  -2   6  -4   15.57    0.71
   2  -6   4   15.19    0.68
  -2  -6  -4   17.25    0.72
   2  -6   4   15.94    0.79
  -2  -6  -4   14.69    0.68
  -2  -6  -4   15.67    0.64
   2   6   5   -0.09    0.21
  -2   6  -5    0.08    0.27
  -2   6  -5   -0.13    0.24
   2   6   5    0.13    0.19
  -2  -6  -5    0.46    0.27
  -2  -6  -5    0.17    0.25
   2  -6   5   -0.06    0.22
  -2  -6  -5    0.35    0.27
   2  -6   5   -0.10    0.27
  -2   6  -6    4.09    0.53
   2   6   6    3.96    0.40
  -2   6  -6    4.56    0.53
   2   6   6    3.71    0.46
  -2  -6  -6    3.61    0.49
   2  -6   6    3.43    0.51
  -2  -6  -6    4.64    0.52
   2  -6   6    4.16    0.46
  -2   6  -7   40.17    1.49
   2   6   7   39.13    1.46
  -2   6  -7   40.77    1.52
   2   6   7   38.03    1.34
   2  -6   7   38.75    1.58
  -2  -6  -7   37.64    1.46
  -2  -6  -7   39.62    1.47
   2  -6   7   39.70    1.47
  -2   6  -8   11.05    0.86
  -2   6  -8   10.94    0.81
   2   6   8   10.36    0.75
   2   6   8    9.30    0.62
   2  -6   8    9.77    0.80
  -2  -6  -8   10.98    0.84
  -2  -6  -8    8.86    0.79
  -2   6  -9    0.42    0.40
   2   6   9   -0.07    0.29
   2   6   9   -0.06    0.25
  -2   6  -9    0.37    0.38
   2  -6   9    0.15    0.32
  -2  -6  -9   -0.03    0.34
  -2  -6  -9   -0.15    0.35
  -2   6 -10    0.40    0.39
  -2   6 -10   -0.14    0.37
   2   6  10    0.13    0.36
   2  -6  10    0.46    0.38
  -2  -6 -10   -0.18    0.34
  -2  -6 -10    0.02    0.40
  -2   6 -11    0.00    0.39
   2   6  11    0.58    0.41
  -2   6 -11    0.07    0.43
  -2  -6 -11    0.06    0.41
  -2  -6 -11    0.25    0.42
   2  -6  11    0.08    0.40
   2   6  12    8.25    0.98
  -2   6 -12    3.18    0.69
   2  -6  12    3.06    0.64
  -2  -6 -12    2.91    0.65
  -2   7  13    5.42    0.78
   2  -7 -13    4.06    0.84
  -2  -7  13    4.70    0.75
  -2   7  12    0.40    0.40
   2   7 -12   -0.20    0.37
   2   7 -12    0.32    0.38
   2  -7 -12   -0.12    0.40
   2  -7 -12   -0.12    0.51
  -2  -7  12    0.29    0.42
   2   7 -11   -0.05    0.34
   2   7 -11   -0.41    0.33
  -2   7  11    0.13    0.34
   2  -7 -11   -0.38    0.32
   2  -7 -11    0.02    0.41
  -2  -7  11   -0.02    0.36
  -2   7  10    0.86    0.38
   2   7 -10    1.56    0.40
   2   7 -10    1.26    0.41
   2  -7 -10    0.83    0.38
  -2  -7  10    1.01    0.42
  -2   7   9   10.58    0.82
   2   7  -9    8.61    0.76
   2   7  -9   10.30    0.71
   2   7  -9    9.47    0.67
   2  -7  -9    9.42    0.73
   2  -7  -9    9.63    0.79
  -2  -7   9    8.93    0.75
   2   7  -8    6.26    0.58
  -2   7   8    5.70    0.57
   2   7  -8    6.51    0.55
  -2   7   8    5.38    0.55
   2   7  -8    6.11    0.60
   2  -7  -8    7.73    0.68
   2  -7  -8    6.69    0.58
  -2  -7   8    6.65    0.63
   2   7  -7   11.00    0.68
   2   7  -7   11.52    0.73
  -2   7   7   12.28    0.75
   2   7  -7   11.39    0.65
  -2   7   7   12.11    0.71
  -2  -7   7   11.47    0.82
  -2  -7   7   11.47    0.71
   2  -7  -7   11.45    0.67
   2  -7  -7   12.38    0.73
   2   7  -6   -0.41    0.19
   2   7  -6    0.37    0.26
  -2   7   6    0.11    0.23
  -2   7   6    0.08    0.23
   2   7  -6    0.39    0.26
   2  -7  -6   -0.19    0.20
   2  -7  -6    0.06    0.25
  -2  -7   6   -0.09    0.24
  -2  -7   6    0.36    0.27
  -2   7   5   14.83    0.67
  -2   7   5   14.88    0.73
   2   7  -5   14.18    0.59
   2   7  -5   14.50    0.66
   2  -7  -5   15.44    0.65
  -2  -7   5   15.42    0.69
   2  -7  -5   14.26    0.71
  -2  -7   5   13.77    0.74
   2   7  -4    0.25    0.15
   2   7  -4    0.23    0.21
  -2   7   4    0.38    0.19
   2   7  -4    0.09    0.18
  -2   7   4    0.51    0.23
   2  -7  -4    0.58    0.18
  -2  -7   4    0.27    0.23
  -2  -7   4    0.17    0.18
   2  -7  -4    0.09    0.19
   2   7  -3   12.59    0.60
   2   7  -3   13.01    0.44
   2   7  -3   12.28    0.53
  -2   7   3   12.87    0.59
  -2   7   3   12.37    0.57
  -2  -7   3   12.61    0.54
   2  -7  -3   12.33    0.60
   2  -7  -3   11.98    0.52
  -2  -7   3   12.91    0.62
  -2   7   2   11.18    0.53
   2   7  -2   10.99    0.48
   2   7  -2   10.33    0.53
  -2   7   2   10.81    0.51
  -2   7   2   11.39    0.38
  -2   7   2   11.36    0.48
   2  -7  -2   12.18    0.55
   2  -7  -2   11.58    0.39
  -2  -7   2   11.87    0.55
   2  -7  -2   10.91    0.46
  -2  -7   2   11.78    0.49
   2  -7  -2   11.45    0.50
  -2   7   1   41.39    1.29
  -2   7   1   41.79    1.29
   2   7  -1   42.32    1.23
   2   7  -1   42.39    1.31
  -2   7   1   45.71    1.25
  -2  -7   1   43.32    1.29
   2  -7  -1   41.73    1.21
  -2  -7   1   44.72    1.32
   2  -7  -1   45.03    1.31
   2  -7  -1   44.51    1.30
   2  -7  -1   42.80    1.07
   2  -7  -1   45.03    1.23
  -2  -7   1   44.44    1.25
   2   7   0   23.07    0.75
   2   7   0   22.73    0.74
  -2   7   0   23.38    0.80
  -2   7   0   23.17    0.80
   2   7   0   21.41    0.77
  -2   7   0   21.91    0.74
  -2  -7   0   21.80    0.74
  -2  -7   0   21.82    0.71
   2  -7   0   23.22    0.80
  -2  -7   0   22.37    0.80
   2  -7   0   21.57    0.65
  -2  -7   0   23.38    0.75
   2  -7   0   21.39    0.73
   2  -7   0   21.28    0.77
   2   7   1   68.61    1.92
   2   7   1   72.09    1.93
  -2   7  -1   74.14    2.00
  -2   7  -1   69.55    2.03
  -2   7  -1   74.08    1.94
  -2  -7  -1   70.70    1.88
  -2  -7  -1   73.56    1.95
   2  -7   1   73.09    1.99
   2  -7   1   73.85    1.93
   2  -7   1   68.98    2.01
  -2  -7  -1   71.91    1.94
   2   7   2   60.63    1.64
  -2   7  -2   58.10    1.67
   2   7   2   58.90    1.74
  -2   7  -2   60.02    1.77
   2  -7   2   57.21    1.66
   2  -7   2   56.93    1.75
  -2  -7  -2   60.35    1.63
  -2  -7  -2   57.97    1.63
   2  -7   2   59.58    1.68
   2  -7   2   59.58    1.70
  -2  -7  -2   60.98    1.69
  -2   7  -3    0.18    0.21
   2   7   3   -0.04    0.18
  -2   7  -3    0.53    0.24
   2   7   3    0.37    0.16
  -2  -7  -3    0.05    0.19
   2  -7   3    0.26    0.21
   2  -7   3    0.21    0.19
   2  -7   3    0.34    0.24
  -2  -7  -3   -0.15    0.14
  -2  -7  -3   -0.04    0.21
  -2   7  -4   46.66    1.59
  -2   7  -4   47.32    1.51
   2   7   4   48.53    1.48
  -2   7  -4   47.56    1.49
   2   7   4   48.89    1.42
  -2  -7  -4   48.76    1.51
  -2  -7  -4   48.10    1.46
   2  -7   4   45.21    1.47
   2  -7   4   46.07    1.58
  -2  -7  -4   46.51    1.43
  -2   7  -5    3.54    0.44
  -2   7  -5    3.44    0.43
   2   7   5    4.51    0.47
   2   7   5    4.35    0.39
   2  -7   5    4.02    0.44
  -2  -7  -5    5.04    0.53
  -2  -7  -5    3.26    0.42
  -2  -7  -5    2.99    0.40
   2  -7   5    4.52    0.53
   2   7   6    8.19    0.56
  -2   7  -6    9.63    0.71
  -2   7  -6    8.22    0.68
   2   7   6    9.05    0.68
  -2  -7  -6    9.33    0.69
   2  -7   6    8.54    0.75
   2  -7   6    8.22    0.65
  -2  -7  -6    9.64    0.73
  -2   7  -7    2.91    0.47
  -2   7  -7    3.77    0.54
   2   7   7    4.15    0.54
   2   7   7    2.80    0.38
   2  -7   7    3.64    0.51
  -2  -7  -7    3.21    0.50
  -2  -7  -7    2.60    0.50
   2  -7   7    2.58    0.50
  -2   7  -8    1.24    0.41
  -2   7  -8    0.74    0.39
   2   7   8    0.22    0.31
   2   7   8   -0.11    0.23
  -2  -7  -8    0.79    0.35
   2  -7   8    0.84    0.36
  -2  -7  -8    0.75    0.39
   2   7   9   -0.37    0.22
  -2   7  -9   -0.20    0.32
  -2   7  -9    0.10    0.37
   2   7   9    0.43    0.35
   2  -7   9    0.19    0.34
  -2  -7  -9   -0.20    0.33
  -2  -7  -9   -0.02    0.39
  -2   7 -10    0.59    0.40
  -2   7 -10    0.12    0.41
   2   7  10   -0.20    0.34
  -2  -7 -10   -0.10    0.38
   2  -7  10    0.38    0.39
  -2  -7 -10   -0.15    0.39
   2   7  11    1.25    0.49
  -2   7 -11    0.55    0.49
  -2   7 -11    1.26    0.51
   2  -7  11    1.64    0.54
  -2  -7 -11    1.10    0.49
  -2  -7 -11    0.73    0.47
   2   7  12    3.27    0.67
   2  -7  12    3.10    0.67
  -2   8  13   -0.05    0.42
   2  -8 -13    0.46    0.56
   2   8 -12    0.04    0.38
  -2   8  12   -0.16    0.37
  -2  -8  12   -0.46    0.33
   2  -8 -12    0.51    0.43
   2  -8 -12   -0.18    0.52
   2   8 -11    1.43    0.46
  -2   8  11    1.86    0.49
   2   8 -11    2.19    0.46
   2  -8 -11    1.40    0.47
  -2  -8  11    1.91    0.53
   2  -8 -11    0.83    0.52
   2   8 -10    3.12    0.47
   2   8 -10    4.02    0.59
  -2   8  10    2.63    0.50
   2  -8 -10    3.46    0.56
  -2  -8  10    3.09    0.56
  -2   8   9    2.03    0.44
   2   8  -9    2.42    0.44
   2   8  -9    2.47    0.42
   2   8  -9    2.88    0.51
  -2  -8   9    1.96    0.44
   2  -8  -9    2.48    0.47
   2   8  -8   12.72    0.69
  -2   8   8   14.22    0.80
   2   8  -8   12.14    0.74
   2   8  -8   10.62    0.77
   2  -8  -8   12.62    0.79
  -2  -8   8   13.07    0.79
   2  -8  -8   12.29    0.73
   2   8  -7   59.97    1.92
   2   8  -7   57.88    1.86
  -2   8   7   57.45    1.88
   2   8  -7   58.10    1.77
  -2   8   7   59.21    1.95
  -2  -8   7   58.84    2.02
   2  -8  -7   57.71    1.88
   2  -8  -7   61.18    1.85
  -2  -8   7   62.12    1.93
   2   8  -6   36.63    1.31
   2   8  -6   37.60    1.21
  -2   8   6   41.37    1.35
  -2   8   6   37.58    1.39
  -2  -8   6   38.85    1.34
   2  -8  -6   39.00    1.29
  -2  -8   6   39.27    1.46
  -2   8   5   13.42    0.65
  -2   8   5   14.47    0.73
   2   8  -5   13.03    0.55
   2   8  -5   13.06    0.65
   2  -8  -5   12.92    0.72
   2  -8  -5   14.23    0.64
  -2  -8   5   13.41    0.67
  -2  -8   5   13.11    0.75
  -2   8   4   22.46    0.88
   2   8  -4   21.25    0.88
  -2   8   4   20.88    0.81
   2   8  -4   21.20    0.68
   2   8  -4   21.99    0.81
   2  -8  -4   22.00    0.79
  -2  -8   4   21.11    0.82
  -2  -8   4   21.06    0.89
   2  -8  -4   20.59    0.87
  -2   8   3   -0.06    0.17
   2   8  -3    0.29    0.21
   2   8  -3   -0.04    0.15
   2   8  -3    0.11    0.10
  -2   8   3   -0.18    0.19
   2  -8  -3    0.01    0.15
  -2  -8   3    0.34    0.19
  -2  -8   3   -0.09    0.21
   2  -8  -3    0.27    0.20
  -2   8   2    9.08    0.45
  -2   8   2    8.27    0.47
  -2   8   2    8.90    0.34
   2   8  -2   10.44    0.53
   2   8  -2    9.77    0.46
  -2   8   2    9.36    0.51
  -2  -8   2    9.28    0.53
   2  -8  -2    9.42    0.35
   2  -8  -2   10.28    0.52
  -2  -8   2    9.34    0.46
   2  -8  -2    9.71    0.47
  -2  -8   2    9.06    0.52
   2  -8  -2    8.97    0.44
   2   8  -1    6.29    0.42
  -2   8   1    6.66    0.42
   2   8  -1    6.46    0.38
  -2   8   1    6.87    0.44
  -2   8   1    6.86    0.39
  -2  -8   1    6.45    0.43
   2  -8  -1    6.52    0.43
   2  -8  -1    6.73    0.25
   2  -8  -1    6.12    0.36
  -2  -8   1    6.98    0.41
  -2  -8   1    6.35    0.39
   2  -8  -1    6.81    0.35
   2  -8  -1    6.60    0.42
   2   8   0    2.93    0.29
   2   8   0    2.58    0.26
  -2   8   0    2.49    0.29
  -2   8   0    2.94    0.30
  -2   8   0    2.66    0.28
   2  -8   0    2.37    0.27
  -2  -8   0    2.68    0.26
  -2  -8   0    2.35    0.26
  -2  -8   0    2.59    0.30
   2  -8   0    2.74    0.20
  -2  -8   0    3.06    0.29
   2  -8   0    2.73    0.26
   2  -8   0    1.94    0.27
   2   8   1   14.08    0.59
  -2   8  -1   14.17    0.65
  -2   8  -1   13.59    0.63
   2   8   1   14.78    0.58
  -2   8  -1   15.25    0.61
   2  -8   1   15.10    0.67
  -2  -8  -1   15.05    0.62
  -2  -8  -1   13.77    0.58
  -2  -8  -1   13.92    0.57
  -2  -8  -1   15.64    0.66
   2  -8   1   13.97    0.62
   2  -8   1   15.31    0.59
   2   8   2    2.43    0.28
  -2   8  -2    2.76    0.35
  -2   8  -2    3.16    0.33
   2   8   2    3.08    0.29
   2   8   2    3.43    0.36
  -2  -8  -2    2.79    0.32
  -2  -8  -2    3.28    0.29
   2  -8   2    2.37    0.30
   2  -8   2    2.73    0.31
   2  -8   2    2.75    0.31
   2  -8   2    3.27    0.37
  -2  -8  -2    2.34    0.28
   2   8   3   -0.02    0.14
   2   8   3   -0.25    0.16
  -2   8  -3   -0.23    0.20
  -2   8  -3   -0.06    0.19
   2  -8   3    0.04    0.19
   2  -8   3   -0.14    0.23
   2  -8   3    0.21    0.23
  -2  -8  -3    0.07    0.16
  -2  -8  -3    0.10    0.20
  -2  -8  -3   -0.11    0.21
  -2   8  -4    5.42    0.49
   2   8   4    5.53    0.46
   2   8   4    5.56    0.40
  -2   8  -4    5.58    0.52
  -2   8  -4    5.04    0.47
  -2  -8  -4    5.68    0.41
   2  -8   4    4.66    0.50
  -2  -8  -4    7.06    0.54
   2  -8   4    5.38    0.46
  -2  -8  -4    6.36    0.52
   2  -8   4    6.20    0.51
   2   8   5   19.45    0.80
  -2   8  -5   20.74    0.94
  -2   8  -5   17.53    0.88
   2   8   5   20.55    0.89
   2  -8   5   20.34    0.90
  -2  -8  -5   19.61    0.89
  -2  -8  -5   19.78    0.90
   2  -8   5   20.16    1.00
   2   8   6    7.05    0.60
  -2   8  -6    8.65    0.72
  -2   8  -6    6.68    0.63
   2   8   6    7.39    0.52
  -2  -8  -6    6.67    0.61
  -2  -8  -6    7.50    0.66
  -2  -8  -6    9.00    0.72
   2  -8   6    5.51    0.56
   2  -8   6    7.57    0.71
   2   8   7    0.39    0.25
  -2   8  -7    0.17    0.32
  -2   8  -7    0.57    0.34
   2   8   7    0.82    0.35
  -2  -8  -7   -0.20    0.33
   2  -8   7    0.70    0.38
   2  -8   7    0.07    0.30
  -2  -8  -7    0.44    0.33
   2   8   8    1.74    0.42
  -2   8  -8    1.10    0.42
   2   8   8    1.47    0.35
  -2   8  -8    1.01    0.41
  -2  -8  -8    1.49    0.43
   2  -8   8    1.90    0.46
  -2  -8  -8    1.80    0.44
  -2   8  -9    5.03    0.67
  -2   8  -9    4.78    0.67
   2   8   9    4.26    0.57
  -2  -8  -9    3.03    0.55
  -2  -8  -9    3.54    0.56
   2  -8   9    4.23    0.62
  -2   8 -10    0.89    0.47
   2   8  10    0.36    0.38
  -2   8 -10    0.29    0.38
   2  -8  10    0.12    0.38
  -2  -8 -10    1.00    0.47
  -2  -8 -10    0.34    0.39
   2   8  11    0.03    0.38
  -2   8 -11   -0.05    0.43
  -2   8 -11   -0.13    0.41
   2  -8  11    0.06    0.39
  -2  -8 -11   -0.37    0.41
   2   8  12   -0.11    0.42
   2  -8  12    0.57    0.47
   2   9 -12    0.78    0.46
  -2   9  12   -0.04    0.40
   2  -9 -12    1.07    0.47
  -2  -9  12    1.12    0.51
   2  -9 -12   -0.31    0.46
  -2   9  11   -0.22    0.33
   2   9 -11    0.09    0.37
   2  -9 -11   -0.09    0.51
  -2  -9  11    0.56    0.41
   2  -9 -11    0.70    0.39
  -2   9  10    1.44    0.45
   2   9 -10    1.59    0.38
   2   9 -10    1.97    0.47
   2  -9 -10    1.94    0.46
  -2  -9  10    2.45    0.53
  -2   9   9    7.32    0.69
   2   9  -9    9.44    0.83
   2   9  -9    8.86    0.63
   2   9  -9   10.09    0.73
   2  -9  -9    7.94    0.72
  -2  -9   9    8.94    0.79
   2   9  -8    0.04    0.27
   2   9  -8   -0.06    0.23
  -2   9   8    0.29    0.29
  -2  -9   8    0.28    0.31
   2  -9  -8    0.12    0.29
   2  -9  -8    0.74    0.30
  -2   9   7    0.03    0.26
   2   9  -7    0.51    0.25
   2   9  -7    0.03    0.29
  -2   9   7    0.29    0.28
  -2  -9   7   -0.11    0.31
   2  -9  -7    0.11    0.25
   2  -9  -7    0.23    0.29
  -2  -9   7    0.23    0.30
   2   9  -6    8.72    0.50
  -2   9   6   10.31    0.69
   2   9  -6   10.17    0.64
  -2   9   6   10.89    0.66
   2  -9  -6   11.14    0.72
  -2  -9   6   10.67    0.76
  -2  -9   6    8.71    0.63
   2  -9  -6    9.16    0.59
   2   9  -5    1.90    0.36
  -2   9   5    1.80    0.33
   2   9  -5    2.49    0.26
  -2   9   5    2.24    0.33
   2   9  -5    2.42    0.35
  -2  -9   5    1.67    0.32
   2  -9  -5    2.38    0.33
  -2  -9   5    2.25    0.38
   2  -9  -5    2.66    0.37
  -2   9   4   17.20    0.78
   2   9  -4   17.01    0.74
   2   9  -4   17.68    0.58
  -2   9   4   16.13    0.77
   2   9  -4   18.55    0.84
   2  -9  -4   18.26    0.72
   2  -9  -4   18.22    0.80
  -2  -9   4   18.47    0.84
  -2  -9   4   17.12    0.75
  -2   9   3   10.96    0.59
   2   9  -3   10.16    0.36
   2   9  -3   10.37    0.53
  -2   9   3   10.56    0.54
  -2   9   3   11.20    0.57
   2   9  -3    9.26    0.59
   2  -9  -3   10.73    0.52
   2  -9  -3   10.83    0.44
   2  -9  -3    9.18    0.56
  -2  -9   3   10.36    0.53
  -2  -9   3    9.84    0.60
  -2   9   2    0.19    0.19
  -2   9   2    0.06    0.18
  -2   9   2   -0.09    0.16
   2   9  -2   -0.05    0.20
  -2   9   2    0.07    0.10
   2   9  -2   -0.01    0.18
  -2  -9   2    0.01    0.16
   2  -9  -2    0.22    0.16
   2  -9  -2    0.15    0.17
   2  -9  -2    0.18    0.18
  -2  -9   2    0.16    0.20
  -2  -9   2    0.27    0.22
   2  -9  -2    0.09    0.11
   2   9  -1   50.00    1.56
   2   9  -1   50.71    1.48
  -2   9   1   51.34    1.49
  -2   9   1   48.69    1.55
  -2   9   1   52.31    1.55
   2  -9  -1   51.18    1.55
   2  -9  -1   52.12    1.29
  -2  -9   1   51.00    1.49
   2  -9  -1   50.73    1.47
   2  -9  -1   52.97    1.56
   2  -9  -1   51.17    1.42
  -2  -9   1   51.46    1.54
  -2  -9   1   53.33    1.59
  -2   9   0    0.20    0.19
   2   9   0   -0.02    0.17
  -2   9   0    0.14    0.19
  -2   9   0    0.05    0.19
   2   9   0    0.03    0.17
   2   9   0    0.03    0.05
   2  -9   0    0.36    0.12
  -2  -9   0    0.15    0.19
  -2  -9   0    0.26    0.17
  -2  -9   0    0.54    0.19
   2  -9   0    0.20    0.20
   2  -9   0    0.42    0.23
   2  -9   0    0.26    0.17
  -2  -9   0    0.15    0.20
   2   9   1    3.65    0.37
  -2   9  -1    4.72    0.40
  -2   9  -1    5.47    0.39
   2   9   1    6.08    0.40
   2   9   1    5.42    0.39
  -2   9  -1    5.94    0.42
  -2  -9  -1    5.39    0.45
   2  -9   1    6.20    0.43
  -2  -9  -1    6.08    0.40
  -2  -9  -1    5.69    0.43
   2  -9   1    6.46    0.50
  -2  -9  -1    5.58    0.37
   2  -9   1    5.63    0.39
  -2   9  -2    3.07    0.36
  -2   9  -2    3.02    0.15
   2   9   2    3.50    0.35
   2   9   2    3.32    0.36
  -2   9  -2    2.29    0.34
   2   9   2    3.81    0.34
  -2  -9  -2    3.74    0.38
   2  -9   2    3.24    0.34
   2  -9   2    2.77    0.33
   2  -9   2    3.40    0.38
  -2  -9  -2    3.47    0.32
  -2  -9  -2    3.06    0.34
   2   9   3    0.68    0.21
  -2   9  -3    0.29    0.26
   2   9   3    0.80    0.26
  -2   9  -3    0.93    0.27
  -2  -9  -3    0.42    0.25
   2  -9   3    0.63    0.27
   2  -9   3    0.85    0.27
   2  -9   3    1.08    0.24
  -2  -9  -3    0.89    0.25
  -2  -9  -3    0.47    0.20
   2   9   4    6.66    0.45
  -2   9  -4    7.12    0.62
  -2   9  -4    6.63    0.57
  -2  -9  -4    6.90    0.48
   2  -9   4    7.08    0.52
   2  -9   4    6.71    0.53
  -2  -9  -4    7.47    0.58
   2  -9   4    4.84    0.51
  -2  -9  -4    7.40    0.56
  -2   9  -5    0.78    0.34
  -2   9  -5    0.69    0.34
   2   9   5    1.17    0.33
   2   9   5    1.12    0.27
   2  -9   5    1.16    0.35
  -2  -9  -5    1.09    0.29
   2  -9   5    0.58    0.36
  -2  -9  -5    1.04    0.35
   2  -9   5    1.26    0.33
  -2  -9  -5    1.23    0.35
  -2   9  -6    0.32    0.34
   2   9   6    0.42    0.24
   2   9   6    0.54    0.32
  -2   9  -6    0.36    0.34
  -2  -9  -6   -0.14    0.34
   2  -9   6    0.15    0.36
   2  -9   6    0.18    0.32
  -2  -9  -6    0.12    0.33
  -2  -9  -6    0.44    0.31
   2   9   7    0.14    0.30
  -2   9  -7    0.43    0.34
   2   9   7    0.39    0.25
  -2   9  -7    0.69    0.37
  -2  -9  -7    0.12    0.32
   2  -9   7    0.76    0.34
  -2  -9  -7    0.60    0.36
   2  -9   7    0.54    0.36
  -2   9  -8    0.44    0.33
  -2   9  -8    0.18    0.36
   2   9   8    0.06    0.29
   2   9   8   -0.04    0.25
  -2  -9  -8   -0.22    0.31
  -2  -9  -8    0.36    0.35
   2  -9   8    0.75    0.39
  -2   9  -9   -0.09    0.38
  -2   9  -9    0.95    0.45
   2   9   9    1.00    0.39
  -2  -9  -9    0.51    0.39
  -2  -9  -9    0.73    0.39
   2  -9   9    0.61    0.39
  -2   9 -10    0.48    0.43
  -2   9 -10    0.27    0.39
   2   9  10    0.15    0.38
  -2  -9 -10   -0.22    0.36
   2  -9  10    0.10    0.37
  -2  -9 -10    0.31    0.41
  -2   9 -11   -0.04    0.42
   2   9  11    0.22    0.43
  -2   9 -11    0.07    0.43
  -2  -9 -11    0.67    0.47
   2  -9  11    0.05    0.42
   2   9  12    3.05    0.64
   2  -9  12    3.51    0.68
  -2  10  12    0.18    0.39
  -2 -10  12   -0.25    0.41
   2 -10 -12   -0.20    0.57
  -2  10  11    4.33    0.64
  -2 -10  11    4.93    0.71
   2 -10 -11    2.89    0.74
   2 -10 -11    4.02    0.65
  -2  10  10    7.77    0.76
   2 -10 -10    7.37    0.77
  -2 -10  10    7.38    0.76
   2  10  -9    1.16    0.38
  -2  10   9    1.26    0.39
   2  10  -9    1.61    0.34
   2 -10  -9    1.88    0.46
  -2 -10   9    1.44    0.43
   2  10  -8   11.45    0.63
  -2  10   8   12.39    0.78
   2  10  -8   11.29    0.74
   2 -10  -8   12.06    0.74
  -2 -10   8   10.93    0.79
   2 -10  -8   11.00    0.77
  -2  10   7   -0.05    0.28
  -2  10   7    0.43    0.31
   2  10  -7    0.52    0.23
   2  10  -7   -0.08    0.26
   2 -10  -7    0.63    0.31
  -2 -10   7    0.71    0.33
   2 -10  -7    0.57    0.29
   2  10  -6    7.99    0.63
  -2  10   6    8.82    0.63
   2  10  -6    8.23    0.46
  -2  10   6    9.04    0.64
   2 -10  -6    8.74    0.58
  -2 -10   6    8.90    0.65
  -2 -10   6    9.17    0.73
   2 -10  -6    8.27    0.63
   2  10  -5    0.82    0.31
   2  10  -5    0.98    0.32
  -2  10   5    0.92    0.30
   2  10  -5    0.53    0.17
  -2  10   5    0.68    0.28
  -2 -10   5    0.61    0.28
   2 -10  -5    0.95    0.28
  -2 -10   5    0.64    0.32
   2 -10  -5    0.90    0.29
   2  10  -4    4.19    0.42
  -2  10   4    4.49    0.47
   2  10  -4    3.70    0.23
   2  10  -4    4.41    0.47
  -2  10   4    3.41    0.39
   2 -10  -4    4.28    0.40
  -2 -10   4    4.32    0.48
   2 -10  -4    4.33    0.46
  -2 -10   4    4.18    0.42
  -2  10   3    0.51    0.22
   2  10  -3    0.57    0.24
  -2  10   3    0.40    0.21
   2  10  -3    0.81    0.24
  -2  10   3    0.59    0.25
   2 -10  -3    0.62    0.22
   2 -10  -3    0.84    0.19
   2 -10  -3    0.36    0.23
  -2 -10   3    0.61    0.26
  -2 -10   3    0.64    0.24
  -2 -10   3    0.24    0.25
  -2  10   2   39.47    1.31
   2  10  -2   40.41    1.24
  -2  10   2   40.66    1.32
  -2  10   2   39.11    1.23
   2  10  -2   39.70    1.33
   2 -10  -2   37.40    1.28
  -2 -10   2   37.39    1.33
  -2 -10   2   39.44    1.25
  -2 -10   2   39.30    1.30
   2 -10  -2   41.00    1.22
   2 -10  -2   40.39    1.07
   2 -10  -2   38.03    1.21
   2  10  -1   60.88    1.74
  -2  10   1   65.12    1.76
  -2  10   1   62.08    1.82
   2  10  -1   58.99    1.82
  -2  10   1   61.15    1.83
   2 -10  -1   63.57    1.83
   2 -10  -1   60.19    1.66
   2 -10  -1   60.27    1.52
  -2 -10   1   58.94    1.74
  -2 -10   1   58.41    1.78
   2 -10  -1   58.49    1.71
   2 -10  -1   61.22    1.82
  -2 -10   1   60.36    1.83
  -2  10   0   40.13    1.31
  -2  10   0   41.83    1.28
  -2  10   0   38.85    1.32
   2  10   0   42.01    1.26
   2  10   0   41.20    1.28
   2 -10   0   40.33    1.11
   2 -10   0   39.62    1.33
   2 -10   0   40.36    1.25
  -2 -10   0   39.06    1.20
  -2 -10   0   40.31    1.28
   2 -10   0   40.50    1.31
  -2 -10   0   40.44    1.34
  -2 -10   0   40.69    1.27
  -2  10  -1   -0.11    0.20
  -2  10  -1    0.58    0.24
   2  10   1    0.23    0.20
  -2  10  -1   -0.10    0.20
   2  10   1   -0.12    0.18
   2  10   1    0.18    0.21
   2 -10   1    0.02    0.23
   2 -10   1   -0.16    0.17
  -2 -10  -1    0.20    0.18
  -2 -10  -1   -0.10    0.20
  -2 -10  -1   -0.05    0.19
   2 -10   1   -0.03    0.21
  -2 -10  -1    0.20    0.19
   2  10   2    3.11    0.32
  -2  10  -2    4.20    0.43
  -2  10  -2    3.93    0.43
   2  10   2    3.52    0.38
   2  10   2    4.25    0.39
   2 -10   2    3.30    0.35
  -2 -10  -2    3.79    0.39
  -2 -10  -2    3.43    0.34
   2 -10   2    3.66    0.42
  -2 -10  -2    3.26    0.33
   2 -10   2    3.56    0.37
   2  10   3    8.25    0.49
  -2  10  -3    7.96    0.63
  -2  10  -3    8.22    0.54
  -2  10  -3    7.64    0.28
   2  10   3    8.38    0.54
   2  10   3    8.06    0.58
  -2 -10  -3    8.49    0.54
   2 -10   3    8.73    0.66
   2 -10   3    8.28    0.52
   2 -10   3    8.25    0.58
  -2 -10  -3    7.93    0.52
  -2 -10  -3    7.32    0.48
   2  10   4    4.81    0.50
  -2  10  -4    4.57    0.51
  -2  10  -4    4.25    0.48
   2  10   4    4.20    0.39
   2 -10   4    4.64    0.49
  -2 -10  -4    4.09    0.40
   2 -10   4    4.04    0.44
   2 -10   4    4.06    0.52
  -2 -10  -4    4.33    0.46
  -2 -10  -4    4.40    0.48
  -2  10  -5   19.12    0.95
   2  10   5   18.82    0.82
   2  10   5   20.15    0.91
  -2  10  -5   17.52    0.99
  -2 -10  -5   18.68    0.89
   2 -10   5   18.37    0.90
  -2 -10  -5   19.53    0.91
  -2 -10  -5   18.87    0.83
   2 -10   5   20.20    0.94
   2 -10   5   17.23    0.98
   2  10   6    0.23    0.32
   2  10   6    0.14    0.25
  -2  10  -6   -0.38    0.33
   2 -10   6   -0.12    0.29
  -2 -10  -6   -0.46    0.32
   2 -10   6    0.09    0.38
  -2 -10  -6    0.06    0.29
   2 -10   6    0.34    0.31
  -2  10  -7   14.29    0.89
   2  10   7   14.12    0.84
  -2  10  -7   13.66    0.87
   2  10   7   12.52    0.72
   2 -10   7   12.72    0.84
  -2 -10  -7   15.14    0.89
  -2 -10  -7   13.67    0.87
   2  10   8   22.53    1.03
   2  10   8   20.84    1.09
  -2  10  -8   22.75    1.16
  -2  10  -8   21.74    1.15
   2 -10   8   24.37    1.18
  -2 -10  -8   23.24    1.16
  -2 -10  -8   21.42    1.15
   2  10   9    1.05    0.42
  -2  10  -9    1.02    0.45
  -2  10  -9    0.71    0.44
  -2 -10  -9    0.69    0.41
   2 -10   9    0.47    0.38
  -2 -10  -9    0.80    0.43
  -2  10 -10   10.77    0.99
  -2  10 -10    9.60    0.96
  -2 -10 -10    9.78    0.91
   2 -10  10    9.43    0.95
  -2 -10 -10    8.16    0.90
  -2  10 -11    0.88    0.53
   2  10  11    1.81    0.56
  -2  10 -11    2.01    0.57
  -2 -10 -11    2.80    0.64
   2 -10  11    1.43    0.56
   2  10  12    1.30    0.51
   2 -10  12    1.38    0.55
  -2  11  12    2.52    0.58
  -2 -11  12    1.79    0.57
   2 -11 -12    1.83    0.69
  -2  11  11    0.32    0.43
   2 -11 -11    0.86    0.58
   2 -11 -11   -0.27    0.37
  -2 -11  11    0.04    0.38
  -2  11  10   12.94    0.92
   2 -11 -10   12.91    0.94
  -2 -11  10   12.79    1.04
  -2  11   9   21.30    1.09
  -2 -11   9   22.68    1.15
   2 -11  -9   19.44    1.08
  -2  11   8   24.11    1.13
   2  11  -8   23.69    0.93
   2  11  -8   24.27    1.10
   2 -11  -8   23.49    1.06
   2 -11  -8   23.22    1.13
  -2 -11   8   28.51    1.21
  -2  11   7   14.96    0.81
   2  11  -7   13.56    0.79
   2  11  -7   13.46    0.61
  -2 -11   7   14.07    0.83
   2 -11  -7   15.39    0.79
   2  11  -6    1.66    0.24
  -2  11   6    2.33    0.42
  -2  11   6    1.04    0.33
   2  11  -6    2.31    0.39
  -2 -11   6    1.98    0.40
   2 -11  -6    1.68    0.39
   2 -11  -6    1.51    0.34
  -2 -11   6    1.34    0.41
  -2  11   5    4.27    0.47
  -2  11   5    4.98    0.51
   2  11  -5    5.31    0.50
   2  11  -5    4.43    0.52
   2  11  -5    4.26    0.29
  -2 -11   5    5.73    0.52
  -2 -11   5    3.18    0.47
   2 -11  -5    3.25    0.43
   2 -11  -5    4.38    0.46
  -2  11   4   17.27    0.80
   2  11  -4   18.54    0.89
   2  11  -4   17.85    0.80
  -2  11   4   18.23    0.87
  -2  11   4   16.18    0.84
  -2 -11   4   19.09    0.91
   2 -11  -4   17.83    0.84
   2 -11  -4   17.89    0.77
  -2 -11   4   18.33    0.83
  -2  11   3   44.90    1.41
   2  11  -3   42.79    1.40
  -2  11   3   46.55    1.49
  -2  11   3   43.74    1.49
   2  11  -3   44.53    1.52
   2 -11  -3   45.11    1.40
  -2 -11   3   44.33    1.43
   2 -11  -3   43.40    1.48
  -2 -11   3   45.30    1.49
   2 -11  -3   45.03    1.25
  -2 -11   3   43.92    1.51
  -2  11   2    9.16    0.59
   2  11  -2   10.33    0.62
   2  11  -2   10.63    0.57
  -2  11   2   10.48    0.62
  -2  11   2   10.03    0.57
  -2 -11   2   10.44    0.60
   2 -11  -2   10.50    0.41
  -2 -11   2   10.16    0.64
   2 -11  -2    9.61    0.58
   2 -11  -2   10.04    0.54
   2 -11  -2   11.35    0.62
  -2 -11   2   10.57    0.57
   2 -11  -2   10.71    0.53
  -2  11   1    6.56    0.52
   2  11  -1    6.68    0.47
   2  11  -1    6.98    0.48
  -2  11   1    7.17    0.50
  -2  11   1    7.35    0.49
   2 -11  -1    7.07    0.52
  -2 -11   1    6.71    0.52
  -2 -11   1    8.19    0.48
   2 -11  -1    7.11    0.39
   2 -11  -1    7.92    0.46
   2 -11  -1    7.14    0.31
  -2 -11   1    6.66    0.48
   2 -11  -1    6.98    0.49
   2  11   0   25.78    0.94
  -2  11   0   26.48    0.99
  -2  11   0   26.79    1.01
   2  11   0   26.14    0.94
  -2  11   0   24.53    0.94
  -2 -11   0   25.10    1.01
   2 -11   0   26.54    1.00
   2 -11   0   26.83    1.02
  -2 -11   0   25.95    0.88
  -2 -11   0   26.72    0.96
  -2 -11   0   24.27    0.94
   2 -11   0   26.41    0.77
   2 -11   0   26.51    0.93
   2  11   1    7.62    0.50
  -2  11  -1    6.79    0.51
   2  11   1    7.90    0.58
   2  11   1    8.48    0.51
  -2  11  -1    6.84    0.50
  -2  11  -1    7.83    0.56
   2 -11   1    7.15    0.48
  -2 -11  -1    7.04    0.54
  -2 -11  -1    7.39    0.49
   2 -11   1    7.47    0.55
   2 -11   1    8.39    0.53
  -2 -11  -1    6.59    0.43
  -2 -11  -1    7.66    0.49
   2  11   2   17.44    0.74
   2  11   2   17.91    0.77
  -2  11  -2   17.70    0.85
   2  11   2   17.16    0.80
  -2  11  -2   18.13    0.78
  -2 -11  -2   17.26    0.72
  -2 -11  -2   17.51    0.75
   2 -11   2   16.35    0.75
   2 -11   2   17.12    0.84
  -2 -11  -2   16.99    0.78
   2 -11   2   17.36    0.79
  -2  11  -3    1.05    0.35
   2  11   3    0.40    0.24
   2  11   3    0.50    0.27
   2  11   3    0.35    0.24
  -2  11  -3    0.81    0.33
  -2 -11  -3    0.58    0.26
   2 -11   3    0.50    0.31
  -2 -11  -3    0.51    0.23
   2 -11   3    0.72    0.29
  -2 -11  -3    0.64    0.28
   2 -11   3    0.80    0.29
   2  11   4   42.96    1.43
  -2  11  -4   44.34    1.63
   2  11   4   43.52    1.57
  -2  11  -4   45.16    1.52
   2 -11   4   47.05    1.64
  -2 -11  -4   42.05    1.43
  -2 -11  -4   43.51    1.50
  -2 -11  -4   41.78    1.43
   2 -11   4   44.84    1.52
   2 -11   4   45.58    1.50
   2  11   5   13.43    0.71
  -2  11  -5   15.82    0.88
  -2  11  -5   16.03    0.94
   2  11   5   13.91    0.84
   2 -11   5   13.20    0.89
   2 -11   5   14.16    0.81
  -2 -11  -5   14.23    0.75
  -2 -11  -5   12.92    0.77
  -2 -11  -5   12.92    0.78
   2 -11   5   14.37    0.81
   2  11   6    7.58    0.66
  -2  11  -6    8.24    0.74
   2  11   6    6.53    0.55
  -2 -11  -6    8.05    0.71
   2 -11   6    8.38    0.77
  -2 -11  -6    9.15    0.73
   2 -11   6    9.17    0.75
   2 -11   6    8.67    0.71
  -2 -11  -6    6.21    0.56
   2  11   7    5.13    0.51
   2  11   7    5.71    0.63
  -2  11  -7    6.97    0.68
  -2 -11  -7    5.54    0.63
   2 -11   7    5.72    0.63
   2 -11   7    6.57    0.67
  -2 -11  -7    6.53    0.66
   2  11   8    2.54    0.48
   2  11   8    1.77    0.37
  -2  11  -8    2.50    0.52
  -2 -11  -8    2.61    0.50
   2 -11   8    2.66    0.51
  -2 -11  -8    2.79    0.52
  -2  11  -9    1.53    0.46
   2  11   9    1.33    0.44
  -2 -11  -9    0.99    0.47
  -2 -11  -9    0.68    0.43
   2 -11   9    0.45    0.38
  -2  11 -10   -0.07    0.41
   2  11  10   -0.24    0.39
  -2 -11 -10   -0.33    0.36
   2 -11  10   -0.31    0.39
  -2 -11 -10    0.32    0.44
   2  11  11    0.40    0.46
  -2 -11 -11    1.66    0.59
   2 -11  11    1.38    0.51
  -2  12  12    0.14    0.43
   2 -12 -12    0.17    0.60
  -2  12  11    0.17    0.40
  -2 -12  11    0.40    0.43
   2 -12 -11   -0.05    0.48
   2 -12 -11   -0.12    0.38
  -2  12  10    3.23    0.58
  -2 -12  10    4.02    0.64
   2 -12 -10    3.46    0.61
   2 -12 -10    2.38    0.59
  -2  12   9    1.02    0.41
  -2 -12   9    0.41    0.36
   2 -12  -9    0.63    0.37
  -2  12   8    0.31    0.34
   2  12  -8    0.27    0.32
   2 -12  -8    0.26    0.33
  -2 -12   8    0.29    0.32
   2 -12  -8    0.29    0.29
   2  12  -7    1.68    0.37
  -2 -12   7    1.52    0.39
   2 -12  -7    1.00    0.35
   2 -12  -7    2.38    0.40
  -2  12   6    7.36    0.63
   2  12  -6    8.78    0.66
   2  12  -6    7.27    0.67
   2  12  -6    7.60    0.39
   2 -12  -6    8.17    0.62
  -2 -12   6    7.46    0.68
  -2 -12   6    8.62    0.70
   2 -12  -6    7.51    0.67
  -2  12   5   10.15    0.68
   2  12  -5   10.77    0.75
   2  12  -5   10.36    0.67
   2  12  -5    9.47    0.38
  -2  12   5   10.67    0.73
  -2  12   5   11.17    0.70
   2 -12  -5    9.37    0.63
  -2 -12   5    9.96    0.77
  -2 -12   5   11.39    0.70
   2 -12  -5    9.93    0.71
  -2  12   4    8.00    0.65
  -2  12   4   10.12    0.63
   2  12  -4    9.75    0.61
  -2  12   4    9.55    0.64
   2  12  -4    9.36    0.70
   2 -12  -4    9.60    0.66
  -2 -12   4    7.51    0.63
   2 -12  -4    8.58    0.58
   2 -12  -4    9.87    0.51
  -2 -12   4    9.80    0.71
  -2 -12   4   10.61    0.62
   2  12  -3    7.54    0.55
  -2  12   3    8.19    0.62
   2  12  -3    7.65    0.62
  -2  12   3    8.29    0.56
  -2  12   3    7.79    0.60
  -2 -12   3    7.02    0.59
  -2 -12   3    7.52    0.55
   2 -12  -3    7.28    0.52
   2 -12  -3    7.03    0.40
  -2 -12   3    6.23    0.56
   2 -12  -3    6.33    0.54
   2 -12  -3    8.44    0.53
   2  12  -2   12.67    0.66
  -2  12   2   13.00    0.71
  -2  12   2   12.42    0.66
   2  12  -2   11.45    0.69
  -2 -12   2   14.00    0.74
   2 -12  -2   12.60    0.48
   2 -12  -2   13.33    0.71
   2 -12  -2   12.34    0.63
   2 -12  -2   12.15    0.59
   2 -12  -2   13.64    0.72
  -2 -12   2   13.13    0.74
  -2 -12   2   11.79    0.65
  -2  12   1   54.83    1.68
  -2  12   1   54.93    1.78
  -2  12   1   58.29    1.77
   2  12  -1   55.85    1.69
  -2 -12   1   54.85    1.69
   2 -12  -1   54.86    1.56
   2 -12  -1   58.32    1.68
  -2 -12   1   55.80    1.79
  -2 -12   1   55.12    1.74
   2 -12  -1   54.12    1.74
   2 -12  -1   58.88    1.79
   2 -12  -1   55.49    1.45
   2  12   0   11.75    0.64
  -2  12   0   12.96    0.67
   2  12   0   11.44    0.61
  -2  12   0   10.85    0.66
  -2  12   0   11.66    0.62
   2 -12   0   12.04    0.69
   2 -12   0   11.28    0.64
  -2 -12   0   11.84    0.62
  -2 -12   0   12.06    0.70
  -2 -12   0   11.60    0.56
   2 -12   0   12.09    0.44
   2 -12   0   11.92    0.45
  -2 -12   0   12.04    0.63
   2 -12   0   11.98    0.59
   2  12   1   18.89    0.80
  -2  12  -1   19.29    0.87
   2  12   1   19.53    0.82
  -2  12  -1   18.19    0.80
  -2  12  -1   16.99    0.87
   2  12   1   18.65    0.86
   2 -12   1   19.97    0.86
   2 -12   1   18.21    0.80
  -2 -12  -1   16.98    0.79
   2 -12   1   19.15    0.89
  -2 -12  -1   20.17    0.76
  -2 -12  -1   19.66    0.89
  -2 -12  -1   18.49    0.81
   2  12   2   -0.03    0.22
  -2  12  -2    0.06    0.27
  -2  12  -2    0.03    0.27
   2  12   2    0.11    0.23
   2  12   2    0.19    0.23
  -2 -12  -2   -0.20    0.23
   2 -12   2    0.05    0.27
   2 -12   2    0.21    0.23
   2 -12   2    0.04    0.27
  -2 -12  -2    0.05    0.22
  -2 -12  -2    0.02    0.21
  -2  12  -3    3.56    0.46
  -2  12  -3    4.52    0.56
   2  12   3    4.98    0.53
   2  12   3    4.80    0.45
   2  12   3    4.18    0.47
  -2 -12  -3    3.81    0.48
  -2 -12  -3    3.75    0.41
  -2 -12  -3    3.62    0.40
   2 -12   3    4.65    0.49
   2 -12   3    4.18    0.49
   2 -12   3    3.40    0.48
  -2  12  -4    8.07    0.69
  -2  12  -4    7.28    0.68
   2  12   4    7.87    0.56
   2  12   4    6.94    0.62
   2  12   4    9.82    0.71
   2 -12   4    7.30    0.67
  -2 -12  -4    9.06    0.58
  -2 -12  -4    7.43    0.61
   2 -12   4    7.29    0.61
  -2 -12  -4    9.49    0.60
   2 -12   4    7.30    0.62
   2  12   5   12.26    0.70
  -2  12  -5   13.55    0.91
   2  12   5   13.13    0.83
  -2  12  -5   15.73    0.85
   2 -12   5   13.15    0.80
  -2 -12  -5   12.85    0.81
   2 -12   5   11.87    0.75
  -2 -12  -5   13.28    0.73
   2 -12   5   12.15    0.89
  -2 -12  -5   14.43    0.80
  -2  12  -6    0.71    0.38
   2  12   6    0.22    0.25
  -2 -12  -6    0.08    0.31
   2 -12   6    0.13    0.30
  -2 -12  -6    0.59    0.35
  -2 -12  -6    0.55    0.29
   2 -12   6    0.51    0.38
   2 -12   6    1.18    0.39
   2  12   7    1.60    0.34
  -2  12  -7    2.25    0.49
   2 -12   7    1.41    0.45
  -2 -12  -7    2.70    0.48
  -2 -12  -7    1.97    0.47
   2 -12   7    1.75    0.45
  -2  12  -8    0.55    0.40
   2  12   8    0.78    0.37
  -2 -12  -8    0.40    0.39
  -2 -12  -8    0.99    0.42
   2 -12   8    0.15    0.34
   2  12   9    3.93    0.61
  -2  12  -9    4.63    0.68
   2 -12   9    3.82    0.61
  -2 -12  -9    3.50    0.59
  -2 -12  -9    3.42    0.62
  -2  12 -10    1.05    0.50
   2  12  10    1.18    0.50
   2 -12  10    1.63    0.55
  -2 -12 -10    1.26    0.53
  -2 -12 -10    0.83    0.47
   2  12  11    3.91    0.71
  -2 -12 -11    3.45    0.73
   2 -12  11    3.75    0.70
  -2  13  12    3.26    0.67
   2 -13 -12    2.42    0.76
  -2 -13  12    2.26    0.60
  -2  13  11    0.26    0.45
   2 -13 -11    0.21    0.41
  -2 -13  11    0.80    0.47
   2 -13 -11   -0.46    0.45
  -2  13  10    2.05    0.53
  -2 -13  10    2.23    0.54
   2 -13 -10    3.46    0.62
   2 -13 -10    1.13    0.54
   2 -13  -9    5.76    0.68
  -2 -13   9    6.27    0.75
   2  13  -8    2.55    0.48
  -2 -13   8    2.30    0.48
   2 -13  -8    2.51    0.50
   2  13  -7   -0.30    0.28
   2 -13  -7   -0.07    0.30
  -2 -13   7   -0.36    0.28
   2 -13  -7   -0.21    0.23
   2  13  -6   23.90    1.15
   2  13  -6   24.83    1.07
  -2 -13   6   24.94    1.11
   2 -13  -6   23.71    1.13
   2 -13  -6   23.92    1.03
  -2  13   5    0.03    0.31
   2  13  -5   -0.27    0.29
  -2  13   5    0.20    0.32
   2  13  -5   -0.23    0.29
  -2  13   5    0.48    0.32
  -2 -13   5    0.66    0.36
   2 -13  -5   -0.06    0.25
  -2 -13   5    0.14    0.29
   2 -13  -5    0.34    0.27
  -2 -13   5    1.08    0.37
   2  13  -4    0.29    0.32
   2  13  -4    0.33    0.29
  -2  13   4    0.45    0.32
  -2  13   4    0.26    0.27
  -2  13   4   -0.25    0.26
  -2 -13   4    0.34    0.32
   2 -13  -4   -0.44    0.21
   2 -13  -4    0.17    0.22
  -2 -13   4    0.03    0.30
  -2 -13   4    0.08    0.27
   2 -13  -4   -0.21    0.23
  -2  13   3    0.51    0.30
  -2  13   3   -0.03    0.26
   2  13  -3    0.88    0.34
  -2  13   3    0.55    0.28
   2  13  -3    0.94    0.32
   2 -13  -3    0.34    0.25
   2 -13  -3    0.51    0.28
   2 -13  -3    0.84    0.21
  -2 -13   3    0.70    0.32
  -2 -13   3    1.14    0.35
  -2 -13   3    0.62    0.35
   2 -13  -3    0.96    0.31
  -2  13   2    6.20    0.52
  -2  13   2    5.16    0.50
  -2  13   2    5.47    0.52
   2  13  -2    7.48    0.62
   2  13  -2    6.03    0.52
   2 -13  -2    5.88    0.52
  -2 -13   2    5.59    0.52
   2 -13  -2    7.04    0.58
  -2 -13   2    7.71    0.64
  -2 -13   2    6.16    0.56
   2 -13  -2    7.03    0.50
   2 -13  -2    6.34    0.35
   2 -13  -2    6.13    0.45
   2  13  -1   -0.02    0.07
  -2  13   1    0.23    0.26
  -2  13   1    0.07    0.27
  -2  13   1    0.13    0.24
   2  13  -1   -0.10    0.24
   2 -13  -1    0.26    0.23
  -2 -13   1   -0.12    0.28
   2 -13  -1    0.43    0.15
  -2 -13   1    0.13    0.26
   2 -13  -1    0.10    0.24
   2 -13  -1    0.15    0.17
   2 -13  -1    0.20    0.27
  -2 -13   1    0.26    0.24
   2  13   0    2.32    0.37
  -2  13   0    2.85    0.44
  -2  13   0    2.35    0.41
  -2  13   0    2.60    0.40
   2  13   0    2.77    0.39
  -2 -13   0    1.91    0.35
  -2 -13   0    2.76    0.34
   2 -13   0    2.35    0.36
   2 -13   0    2.54    0.40
  -2 -13   0    1.96    0.36
  -2 -13   0    3.02    0.43
   2 -13   0    2.44    0.35
   2 -13   0    2.52    0.22
   2 -13   0    2.58    0.24
   2  13   1    0.10    0.24
  -2  13  -1    0.18    0.27
  -2  13  -1    0.05    0.26
  -2  13  -1    0.24    0.30
   2  13   1    0.30    0.24
   2  13   1   -0.10    0.23
   2 -13   1   -0.14    0.24
   2 -13   1    0.05    0.24
  -2 -13  -1    0.40    0.26
  -2 -13  -1    0.30    0.23
  -2 -13  -1   -0.30    0.21
   2 -13   1    0.10    0.27
  -2 -13  -1   -0.30    0.25
   2  13   2    2.26    0.36
  -2  13  -2    1.30    0.37
   2  13   2    1.86    0.38
  -2  13  -2    1.35    0.36
   2  13   2    1.66    0.34
   2 -13   2    1.15    0.37
  -2 -13  -2    1.51    0.34
   2 -13   2    1.92    0.38
  -2 -13  -2    1.51    0.32
  -2 -13  -2    2.39    0.34
   2 -13   2    2.26    0.38
  -2  13  -3    0.29    0.35
   2  13   3    0.23    0.27
  -2  13  -3   -0.05    0.31
   2  13   3   -0.03    0.29
   2  13   3    0.38    0.29
   2 -13   3   -0.08    0.28
  -2 -13  -3    0.51    0.32
   2 -13   3    0.29    0.32
  -2 -13  -3   -0.01    0.25
   2 -13   3    0.68    0.35
  -2 -13  -3   -0.11    0.22
  -2  13  -4    2.08    0.47
  -2  13  -4    2.14    0.44
   2  13   4    3.21    0.42
   2  13   4    2.73    0.46
   2  13   4    2.19    0.43
   2 -13   4    3.02    0.52
   2 -13   4    2.71    0.48
  -2 -13  -4    3.02    0.46
  -2 -13  -4    3.19    0.46
   2 -13   4    3.24    0.46
  -2 -13  -4    2.20    0.37
  -2  13  -5    0.03    0.32
   2  13   5    0.26    0.27
   2  13   5    0.44    0.33
  -2 -13  -5    0.02    0.29
   2 -13   5    0.52    0.39
  -2 -13  -5   -0.21    0.24
   2 -13   5    0.50    0.32
   2 -13   5    0.38    0.32
  -2 -13  -5    0.13    0.30
  -2  13  -6   10.48    0.84
   2  13   6   10.41    0.69
   2 -13   6   11.51    0.79
  -2 -13  -6   11.28    0.76
  -2 -13  -6    9.74    0.79
  -2 -13  -6   10.93    0.72
   2 -13   6   10.68    0.80
  -2  13  -7    0.73    0.39
   2  13   7    0.88    0.32
  -2 -13  -7    0.37    0.36
  -2 -13  -7    0.80    0.38
   2 -13   7    1.47    0.44
  -2  13  -8    6.08    0.75
  -2 -13  -8    5.66    0.70
  -2 -13  -8    5.29    0.66
   2 -13   8    7.48    0.78
  -2  13  -9   15.11    1.05
  -2 -13  -9   12.12    1.06
  -2 -13  -9   13.28    0.97
   2 -13   9   13.35    0.99
   2  13  10    0.34    0.39
  -2  13 -10    0.15    0.42
   2 -13  10    0.44    0.43
  -2 -13 -10    0.00    0.40
  -2 -13 -10    0.54    0.46
   2  13  11    1.65    0.60
   2 -13  11    3.11    0.68
   2 -14 -11    2.03    0.64
   2 -14 -11    1.60    0.59
  -2 -14  11    2.32    0.57
   2 -14 -10    3.15    0.63
  -2 -14  10    3.72    0.66
   2 -14 -10    2.36    0.62
  -2 -14   9    1.56    0.47
   2 -14  -9    1.22    0.42
   2  14  -8    1.37    0.42
  -2 -14   8    0.39    0.37
   2  14  -7    7.20    0.66
   2 -14  -7    6.95    0.71
  -2 -14   7    6.30    0.65
   2 -14  -7    6.64    0.63
  -2  14   6   -0.16    0.29
   2  14  -6    0.28    0.29
   2 -14  -6    0.50    0.28
   2 -14  -6    0.11    0.30
  -2 -14   6    0.36    0.33
  -2 -14   6    0.31    0.30
  -2  14   5    3.37    0.50
   2  14  -5    3.45    0.53
  -2  14   5    2.74    0.44
  -2  14   5    2.93    0.48
   2  14  -5    3.41    0.48
  -2 -14   5    2.95    0.53
   2 -14  -5    3.38    0.42
  -2 -14   5    2.68    0.49
  -2 -14   5    3.33    0.50
   2 -14  -5    3.98    0.52
  -2  14   4    0.90    0.33
   2  14  -4    1.29    0.39
   2  14  -4    0.94    0.33
  -2  14   4    1.22    0.34
  -2  14   4    1.38    0.36
  -2 -14   4    0.76    0.37
   2 -14  -4    0.80    0.25
  -2 -14   4    0.96    0.33
   2 -14  -4    0.67    0.31
  -2 -14   4    1.92    0.46
   2 -14  -4    0.52    0.30
  -2  14   3    0.36    0.29
   2  14  -3    0.05    0.30
   2  14  -3   -0.08    0.30
  -2  14   3   -0.01    0.31
  -2  14   3    0.21    0.29
  -2 -14   3   -0.01    0.30
  -2 -14   3    0.95    0.34
   2 -14  -3    0.34    0.25
   2 -14  -3   -0.24    0.17
   2 -14  -3   -0.11    0.28
  -2 -14   3    0.21    0.32
   2 -14  -3    0.86    0.30
  -2  14   2    1.27    0.32
   2  14  -2    1.61    0.38
   2  14  -2    1.58    0.36
  -2  14   2    1.64    0.40
  -2  14   2    0.90    0.34
   2 -14  -2    1.64    0.23
   2 -14  -2    1.37    0.33
   2 -14  -2    1.38    0.35
  -2 -14   2    0.88    0.36
  -2 -14   2    1.38    0.40
  -2 -14   2    1.59    0.35
   2 -14  -2    0.95    0.30
   2 -14  -2    1.10    0.27
  -2  14   1   12.74    0.71
  -2  14   1   13.30    0.79
   2  14  -1   13.82    0.74
  -2  14   1   12.21    0.74
   2 -14  -1   13.19    0.78
   2 -14  -1   13.00    0.50
   2 -14  -1   13.98    0.79
   2 -14  -1   12.49    0.56
  -2 -14   1   12.91    0.80
  -2 -14   1   13.48    0.73
  -2 -14   1   12.78    0.77
   2 -14  -1   12.35    0.68
  -2  14   0    0.58    0.31
   2  14   0    0.02    0.24
  -2  14   0    0.07    0.28
   2  14   0   -0.06    0.24
  -2  14   0   -0.05    0.28
   2  14   0    0.43    0.27
  -2 -14   0   -0.12    0.26
  -2 -14   0    0.04    0.27
   2 -14   0    0.04    0.14
   2 -14   0    0.20    0.27
   2 -14   0   -0.03    0.22
   2 -14   0   -0.22    0.27
   2 -14   0    0.10    0.14
  -2 -14   0   -0.08    0.22
  -2 -14   0    0.14    0.28
   2  14   1    1.32    0.34
  -2  14  -1    1.39    0.38
  -2  14  -1    1.22    0.35
  -2  14  -1    2.04    0.44
   2  14   1    2.07    0.38
   2  14   1    1.66    0.38
  -2 -14  -1    1.61    0.38
  -2 -14  -1    1.63    0.36
   2 -14   1    1.30    0.37
   2 -14   1    1.81    0.40
  -2 -14  -1    2.17    0.35
  -2 -14  -1    2.17    0.38
   2 -14   1    1.69    0.35
   2  14   2   64.70    2.00
   2  14   2   66.70    2.00
  -2  14  -2   64.08    2.02
  -2  14  -2   62.55    2.12
   2  14   2   62.18    2.09
  -2 -14  -2   68.73    2.04
  -2 -14  -2   62.37    1.88
  -2 -14  -2   63.56    2.00
   2 -14   2   65.11    2.13
   2 -14   2   66.13    2.08
   2 -14   2   66.86    2.02
   2  14   3   14.86    0.86
   2  14   3   14.03    0.81
   2  14   3   13.67    0.77
  -2  14  -3   15.42    0.84
  -2  14  -3   15.37    0.95
  -2 -14  -3   15.07    0.75
   2 -14   3   15.66    0.83
  -2 -14  -3   14.87    0.78
  -2 -14  -3   13.64    0.81
   2 -14   3   16.19    0.90
   2 -14   3   14.34    0.89
   2  14   4    1.00    0.38
   2  14   4    0.48    0.32
  -2  14  -4    0.90    0.41
  -2  14  -4    1.20    0.41
   2  14   4    0.80    0.32
   2 -14   4    0.63    0.40
   2 -14   4    1.04    0.40
  -2 -14  -4    0.76    0.34
  -2 -14  -4    1.11    0.32
   2 -14   4    1.29    0.36
  -2 -14  -4    0.86    0.35
   2  14   5    4.23    0.56
  -2  14  -5    4.26    0.55
   2  14   5    2.76    0.41
  -2 -14  -5    4.45    0.55
   2 -14   5    4.12    0.60
   2 -14   5    4.48    0.58
  -2 -14  -5    3.94    0.49
   2 -14   5    3.70    0.50
  -2 -14  -5    3.24    0.44
  -2  14  -6    1.57    0.44
   2  14   6    1.77    0.37
   2  14   6    2.71    0.50
  -2 -14  -6    1.81    0.44
   2 -14   6    1.87    0.43
  -2 -14  -6    1.75    0.42
   2 -14   6    1.63    0.43
  -2 -14  -6    1.71    0.36
  -2  14  -7    5.37    0.67
   2 -14   7    5.85    0.67
  -2 -14  -7    5.89    0.68
  -2 -14  -7    5.70    0.69
  -2  14  -8    3.71    0.63
   2 -14   8    7.19    0.78
  -2 -14  -8    5.03    0.68
  -2 -14  -8    3.90    0.61
  -2  14  -9    0.77    0.49
  -2 -14  -9    1.11    0.49
   2 -14   9    0.79    0.46
  -2 -14  -9    0.87    0.46
  -2  14 -10   -0.03    0.47
  -2 -14 -10    0.17    0.46
   2 -14  10   -0.06    0.42
   2 -14  11   -0.06    0.42
  -2 -15  11   23.48    1.40
   2 -15 -11   23.23    1.53
   2 -15 -10   16.52    1.11
   2 -15 -10   16.08    1.32
  -2 -15  10   17.50    1.16
  -2 -15   9    2.58    0.54
   2 -15  -9    2.62    0.54
   2 -15  -9    1.60    0.55
   2  15  -8    0.22    0.33
  -2 -15   8   -0.13    0.31
   2  15  -7   -0.11    0.30
  -2  15   7    0.25    0.35
   2 -15  -7   -0.08    0.28
  -2 -15   7   -0.31    0.30
  -2  15   6   -0.51    0.27
   2  15  -6    0.01    0.30
  -2 -15   6   -0.01    0.28
   2 -15  -6   -0.34    0.24
   2 -15  -6   -0.01    0.27
   2  15  -5    0.28    0.32
  -2  15   5    0.23    0.29
   2 -15  -5    0.08    0.29
  -2 -15   5   -0.08    0.30
  -2 -15   5    0.41    0.39
   2 -15  -5    0.06    0.27
   2  15  -4    1.21    0.40
   2  15  -4    1.50    0.40
  -2  15   4    1.01    0.37
  -2  15   4    1.19    0.36
  -2  15   4    0.81    0.37
   2 -15  -4    1.45    0.37
  -2 -15   4    1.14    0.40
   2 -15  -4    1.16    0.27
  -2 -15   4    0.98    0.37
  -2 -15   4    1.50    0.46
   2 -15  -4    0.62    0.32
   2 -15  -4    0.97    0.34
  -2  15   3    0.07    0.31
   2  15  -3   -0.27    0.30
  -2  15   3    0.14    0.35
   2  15  -3    0.01    0.30
  -2  15   3   -0.13    0.29
   2 -15  -3   -0.43    0.24
  -2 -15   3    0.03    0.33
   2 -15  -3    0.19    0.20
  -2 -15   3    0.22    0.29
   2 -15  -3    0.34    0.31
  -2 -15   3    0.37    0.34
   2 -15  -3   -0.09    0.28
  -2  15   2    0.01    0.31
  -2  15   2    0.50    0.34
  -2  15   2   -0.06    0.32
   2  15  -2    0.49    0.31
   2  15  -2    0.18    0.29
   2 -15  -2    0.22    0.28
   2 -15  -2    0.26    0.18
  -2 -15   2    0.05    0.31
   2 -15  -2    0.03    0.26
  -2 -15   2    0.45    0.33
   2 -15  -2   -0.04    0.28
  -2 -15   2    0.84    0.33
   2 -15  -2    0.39    0.24
  -2  15   1    0.40    0.31
  -2  15   1    0.59    0.31
  -2  15   1    0.62    0.33
   2  15  -1    0.28    0.28
  -2 -15   1    0.46    0.30
   2 -15  -1    0.70    0.32
   2 -15  -1    0.56    0.18
   2 -15  -1    0.48    0.30
   2 -15  -1    0.62    0.22
  -2 -15   1    0.17    0.26
  -2 -15   1    0.24    0.31
  -2 -15   1    0.79    0.37
   2 -15  -1    1.00    0.31
   2  15   0   23.67    1.04
   2  15   0   22.64    1.08
   2  15   0   23.54    1.02
  -2  15   0   24.45    1.05
  -2  15   0   24.91    1.12
   2 -15   0   22.25    1.03
   2 -15   0   23.11    0.98
  -2 -15   0   23.86    1.03
  -2 -15   0   24.32    0.92
   2 -15   0   23.29    1.08
   2 -15   0   23.89    0.77
   2 -15   0   22.54    0.73
  -2 -15   0   23.05    1.01
  -2 -15   0   23.51    1.10
  -2  15  -1   14.61    0.86
   2  15   1   13.68    0.77
  -2  15  -1   15.38    0.85
   2  15   1   15.41    0.88
   2  15   1   15.44    0.83
  -2  15  -1   13.30    0.81
  -2 -15  -1   15.13    0.82
  -2 -15  -1   16.21    0.75
   2 -15   1   15.56    0.85
   2 -15   1   16.18    0.91
  -2 -15  -1   16.89    0.86
  -2 -15  -1   16.60    0.92
   2 -15   1   16.45    0.82
   2  15   2    0.28    0.32
  -2  15  -2   -0.37    0.34
   2  15   2    0.55    0.33
   2  15   2    0.02    0.28
  -2  15  -2   -0.01    0.32
   2 -15   2    0.27    0.34
   2 -15   2   -0.04    0.30
  -2 -15  -2    0.23    0.29
   2 -15   2    0.17    0.32
  -2 -15  -2    0.22    0.31
  -2 -15  -2    0.10    0.26
  -2  15  -3    2.51    0.48
  -2  15  -3    2.40    0.49
   2  15   3    2.28    0.41
   2  15   3    2.01    0.41
   2  15   3    1.64    0.40
   2 -15   3    2.60    0.46
  -2 -15  -3    2.08    0.44
   2 -15   3    2.40    0.48
  -2 -15  -3    3.10    0.44
   2 -15   3    2.65    0.46
  -2 -15  -3    2.27    0.40
   2  15   4   -0.26    0.27
  -2  15  -4    0.28    0.34
   2  15   4    0.48    0.33
  -2 -15  -4    0.38    0.28
  -2 -15  -4    0.33    0.29
  -2 -15  -4    0.40    0.33
   2 -15   4    0.34    0.33
   2 -15   4    0.12    0.34
   2 -15   4   -0.16    0.32
   2  15   5   13.61    0.82
  -2  15  -5   12.66    0.82
   2  15   5   13.76    0.78
  -2 -15  -5   11.44    0.74
   2 -15   5    9.44    0.86
   2 -15   5   11.96    0.79
  -2 -15  -5   12.41    0.82
   2 -15   5   11.96    0.85
  -2 -15  -5   10.59    0.72
  -2  15  -6    0.24    0.39
   2  15   6    0.21    0.30
   2  15   6    0.28    0.34
  -2 -15  -6    0.16    0.34
   2 -15   6   -0.20    0.31
  -2 -15  -6   -0.10    0.26
  -2 -15  -6    0.12    0.35
  -2  15  -7    1.95    0.51
   2  15   7    1.42    0.45
   2 -15   7    1.03    0.42
  -2 -15  -7    0.81    0.43
  -2 -15  -7    1.16    0.42
  -2 -15  -7    0.83    0.35
  -2  15  -8    2.50    0.57
  -2 -15  -8    3.37    0.58
  -2 -15  -8    2.03    0.57
   2 -15   8    1.86    0.51
  -2  15  -9   11.70    1.05
  -2 -15  -9   13.58    1.00
  -2 -15  -9   12.48    1.11
   2 -15   9   11.65    1.04
  -2  15 -10    4.34    0.76
  -2 -15 -10    3.09    0.66
   2 -15  10    3.17    0.69
   2 -16 -11    0.24    0.58
  -2 -16  11    0.57    0.48
   2 -16 -10    1.02    0.50
   2 -16 -10    0.20    0.50
  -2 -16  10    1.14    0.51
  -2  16   9    6.30    0.75
   2 -16  -9    4.28    0.65
  -2 -16   9    3.47    0.61
   2 -16  -9    3.04    0.65
  -2  16   8    6.97    0.75
  -2 -16   8    7.05    0.76
   2 -16  -8    9.74    0.90
   2  16  -7    0.87    0.38
  -2  16   7    1.12    0.42
   2 -16  -7    0.60    0.33
  -2 -16   7    0.17    0.34
   2 -16  -7    0.31    0.41
   2  16  -6   10.05    0.80
  -2  16   6    9.24    0.78
   2 -16  -6   11.82    0.84
   2 -16  -6   10.37    0.73
  -2 -16   6   10.11    0.85
   2  16  -5   10.21    0.74
  -2  16   5    9.58    0.77
  -2 -16   5    8.58    0.80
  -2 -16   5   10.15    0.74
   2 -16  -5    8.39    0.71
   2 -16  -5    9.03    0.67
   2 -16  -5    8.45    0.75
   2  16  -4    1.53    0.37
  -2  16   4    2.20    0.43
   2 -16  -4    1.37    0.35
  -2 -16   4    0.78    0.36
   2 -16  -4    1.16    0.36
   2 -16  -4    1.56    0.37
  -2 -16   4    1.31    0.44
   2 -16  -4    1.61    0.28
  -2  16   3    0.37    0.36
   2  16  -3    0.50    0.33
   2  16  -3    0.26    0.34
  -2  16   3    0.41    0.29
   2 -16  -3    0.38    0.21
   2 -16  -3    0.13    0.25
  -2 -16   3    0.04    0.35
  -2 -16   3   -0.05    0.31
   2 -16  -3    0.14    0.27
  -2 -16   3    0.01    0.33
   2 -16  -3    0.20    0.28
   2  16  -2    0.25    0.32
  -2  16   2   -0.23    0.29
   2  16  -2    0.43    0.30
  -2  16   2    0.17    0.32
  -2  16   2   -0.20    0.30
   2 -16  -2    0.63    0.21
  -2 -16   2    0.17    0.34
   2 -16  -2    0.27    0.29
  -2 -16   2    0.06    0.32
  -2 -16   2    0.35    0.33
   2 -16  -2    0.11    0.27
   2 -16  -2    0.11    0.33
   2 -16  -2    0.62    0.27
  -2  16   1   18.51    0.98
  -2  16   1   19.18    1.00
  -2  16   1   17.85    0.93
   2  16  -1   16.97    0.89
   2 -16  -1   16.84    0.94
  -2 -16   1   16.87    0.94
  -2 -16   1   17.10    0.78
   2 -16  -1   16.64    0.90
   2 -16  -1   16.85    0.63
   2 -16  -1   17.63    0.68
  -2 -16   1   17.22    0.88
   2 -16  -1   16.07    0.84
  -2 -16   1   16.46    0.95
  -2  16   0    0.65    0.34
  -2  16   0    0.89    0.39
   2  16   0    0.59    0.33
  -2  16   0    0.56    0.36
   2  16   0    0.69    0.34
   2  16   0    0.73    0.35
  -2 -16   0    0.96    0.36
  -2 -16   0    0.81    0.34
   2 -16   0    0.02    0.30
  -2 -16   0    1.01    0.30
   2 -16   0    0.70    0.36
  -2 -16   0    0.72    0.38
   2 -16   0    0.49    0.16
   2 -16   0    0.81    0.20
   2 -16   0    0.44    0.28
   2  16   1    1.61    0.39
  -2  16  -1    2.39    0.48
  -2  16  -1    2.95    0.52
   2  16   1    3.38    0.48
   2  16   1    2.13    0.41
  -2  16  -1    3.27    0.49
  -2 -16  -1    2.28    0.45
   2 -16   1    2.80    0.47
  -2 -16  -1    1.90    0.35
   2 -16   1    2.93    0.46
  -2 -16  -1    2.36    0.43
   2 -16   1    2.19    0.45
  -2 -16  -1    2.49    0.46
  -2  16  -2    5.78    0.62
   2  16   2    5.77    0.57
   2  16   2    5.63    0.57
   2  16   2    6.55    0.65
  -2  16  -2    5.57    0.63
  -2 -16  -2    5.31    0.57
   2 -16   2    4.65    0.61
   2 -16   2    5.55    0.63
  -2 -16  -2    4.93    0.53
  -2 -16  -2    6.22    0.54
   2 -16   2    5.05    0.55
   2  16   3    6.25    0.62
  -2  16  -3    6.56    0.66
   2  16   3    5.92    0.56
  -2 -16  -3    5.53    0.61
  -2 -16  -3    5.97    0.55
   2 -16   3    5.30    0.59
  -2 -16  -3    5.48    0.53
   2 -16   3    5.78    0.66
   2 -16   3    6.56    0.64
   2  16   4    6.81    0.61
   2  16   4    7.73    0.68
  -2  16  -4    8.38    0.75
  -2 -16  -4    7.86    0.71
   2 -16   4    7.67    0.73
  -2 -16  -4    6.38    0.59
   2 -16   4    6.34    0.67
   2 -16   4    7.43    0.67
  -2 -16  -4    6.86    0.62
   2  16   5   -0.13    0.28
   2  16   5    0.04    0.31
  -2  16  -5   -0.17    0.35
   2 -16   5   -0.11    0.30
  -2 -16  -5   -0.15    0.30
  -2 -16  -5   -0.07    0.27
  -2 -16  -5    0.02    0.33
  -2  16  -6    1.87    0.50
   2  16   6    2.11    0.49
  -2 -16  -6    2.29    0.47
  -2 -16  -6    4.34    0.60
  -2 -16  -6    1.87    0.42
   2 -16   6    2.31    0.48
   2  16   7    0.00    0.37
  -2  16  -7   -0.51    0.36
   2 -16   7    0.18    0.35
  -2 -16  -7   -0.99    0.32
  -2 -16  -7   -0.37    0.26
  -2 -16  -7    0.32    0.38
   2  16   8    0.88    0.43
  -2  16  -8   -0.31    0.38
   2 -16   8    0.37    0.41
  -2 -16  -8    0.56    0.40
  -2 -16  -8    0.24    0.41
  -2  16  -9   16.98    1.18
  -2 -16  -9   18.73    1.17
   2 -16   9   18.76    1.21
  -2 -16  -9   19.20    1.24
  -2  16 -10    1.02    0.57
  -2 -16 -10    0.41    0.54
   2 -16  10    0.35    0.49
  -2  17  10    0.42    0.47
  -2 -17  10   -0.23    0.40
   2 -17 -10   -0.31    0.39
   2 -17 -10    0.07    0.54
  -2  17   9   -0.33    0.39
   2 -17  -9    0.85    0.55
  -2 -17   9   -0.16    0.42
   2 -17  -9    0.04    0.41
  -2  17   8    0.61    0.42
  -2 -17   8    0.99    0.45
   2 -17  -8   -0.13    0.40
  -2  17   7    2.44    0.51
   2  17  -7    2.64    0.50
  -2 -17   7    2.14    0.51
   2 -17  -7    2.57    0.56
   2  17  -6   19.97    1.07
  -2  17   6   22.06    1.14
   2 -17  -6   22.19    1.14
   2 -17  -6   23.56    1.09
  -2 -17   6   22.31    1.14
  -2  17   5    0.73    0.38
   2  17  -5    0.67    0.35
   2 -17  -5    0.99    0.36
  -2 -17   5    0.87    0.38
   2 -17  -5    1.04    0.40
  -2  17   4    1.42    0.43
   2  17  -4    0.94    0.35
   2 -17  -4    0.68    0.32
   2 -17  -4    1.08    0.35
  -2 -17   4    1.49    0.40
   2 -17  -4    1.52    0.28
  -2 -17   4    1.57    0.46
   2 -17  -4    1.57    0.37
  -2  17   3    0.94    0.37
   2  17  -3    1.18    0.39
   2 -17  -3    1.02    0.24
   2 -17  -3    1.22    0.35
   2 -17  -3    1.18    0.32
  -2 -17   3    0.79    0.36
   2 -17  -3    0.79    0.36
  -2 -17   3    0.94    0.37
  -2  17   2    6.82    0.67
   2  17  -2    5.33    0.57
   2 -17  -2    6.22    0.40
  -2 -17   2    6.56    0.63
   2 -17  -2    5.38    0.58
   2 -17  -2    5.88    0.61
  -2 -17   2    5.01    0.57
  -2 -17   2    6.16    0.64
   2 -17  -2    6.05    0.47
   2 -17  -2    5.87    0.59
  -2  17   1    7.95    0.71
  -2  17   1    8.95    0.78
   2  17  -1    8.49    0.69
   2 -17  -1    7.89    0.70
   2 -17  -1    6.40    0.63
   2 -17  -1    7.18    0.45
  -2 -17   1    8.95    0.59
  -2 -17   1    7.75    0.72
  -2 -17   1    8.03    0.68
   2 -17  -1    7.58    0.43
   2 -17  -1    8.87    0.70
  -2 -17   1    8.47    0.70
  -2  17   0    5.19    0.59
  -2  17   0    5.11    0.64
   2  17   0    4.18    0.63
   2  17   0    5.34    0.59
   2 -17   0    4.94    0.54
  -2 -17   0    3.42    0.49
   2 -17   0    4.16    0.29
   2 -17   0    4.27    0.54
   2 -17   0    4.69    0.58
   2 -17   0    4.50    0.35
  -2 -17   0    4.98    0.48
  -2 -17   0    3.71    0.52
  -2 -17   0    5.37    0.56
   2  17   1    3.43    0.47
  -2  17  -1    3.58    0.54
   2  17   1    4.11    0.53
   2 -17   1    4.14    0.59
   2 -17   1    3.49    0.48
  -2 -17  -1    5.71    0.62
  -2 -17  -1    4.60    0.48
   2 -17   1    3.63    0.47
  -2 -17  -1    3.59    0.54
  -2 -17  -1    2.75    0.44
   2  17   2    1.26    0.37
  -2  17  -2    2.02    0.46
   2  17   2    0.89    0.35
  -2 -17  -2    1.03    0.32
  -2 -17  -2    0.91    0.36
   2 -17   2    0.97    0.38
   2 -17   2    1.58    0.45
   2 -17   2    1.36    0.36
  -2 -17  -2    1.21    0.38
   2  17   3    1.41    0.37
   2  17   3    2.22    0.44
  -2  17  -3    2.70    0.49
   2 -17   3    1.98    0.44
   2 -17   3    2.19    0.44
  -2 -17  -3    1.74    0.38
  -2 -17  -3    2.60    0.47
  -2 -17  -3    1.71    0.40
   2 -17   3    1.63    0.41
   2  17   4    2.60    0.47
  -2  17  -4    1.71    0.46
  -2 -17  -4    1.84    0.39
   2 -17   4    2.58    0.45
  -2 -17  -4    2.95    0.51
  -2 -17  -4    2.11    0.41
   2  17   5   -0.40    0.32
  -2  17  -5    0.17    0.39
   2 -17   5   -0.47    0.26
  -2 -17  -5    0.25    0.29
  -2 -17  -5   -0.44    0.31
  -2 -17  -5   -0.15    0.31
   2  17   6    0.04    0.34
  -2  17  -6    0.44    0.46
   2 -17   6    0.38    0.36
  -2 -17  -6    1.02    0.40
  -2 -17  -6    0.17    0.35
  -2 -17  -6    0.93    0.36
   2  17   7    0.04    0.39
  -2  17  -7   -0.13    0.40
   2 -17   7    0.01    0.36
  -2 -17  -7   -0.10    0.36
  -2 -17  -7    0.16    0.39
   2  17   8    2.59    0.59
  -2  17  -8    2.61    0.58
  -2 -17  -8    2.51    0.55
  -2 -17  -8    1.32    0.53
   2 -17   8    2.09    0.53
  -2  17  -9    0.88    0.50
   2  17   9    0.34    0.46
   2 -17   9   -0.84    0.35
  -2 -17  -9   -0.03    0.41
  -2 -17  -9    0.31    0.48
   2  17  10    0.02    0.49
   2 -17  10    0.47    0.47
  -2  18  10   12.67    1.12
   2 -18 -10   10.64    1.12
  -2 -18  10   10.76    1.07
  -2  18   9    0.92    0.50
   2 -18  -9    0.39    0.41
   2 -18  -9    1.31    0.57
  -2 -18   9    0.49    0.46
  -2  18   8   -0.15    0.37
  -2 -18   8    0.41    0.42
   2 -18  -8   -0.15    0.44
  -2  18   7    1.04    0.44
   2  18  -7    1.68    0.46
  -2 -18   7    1.42    0.47
   2 -18  -7    1.70    0.50
  -2  18   6   -0.32    0.35
   2  18  -6   -0.23    0.33
   2 -18  -6   -0.06    0.35
   2 -18  -6   -0.28    0.28
  -2 -18   6    0.41    0.35
  -2  18   5    0.70    0.40
   2  18  -5    0.74    0.38
   2 -18  -5    0.83    0.36
  -2 -18   5    0.58    0.38
   2 -18  -5    0.94    0.38
  -2  18   4   -0.15    0.30
   2  18  -4    0.11    0.33
   2 -18  -4    0.20    0.22
  -2 -18   4    0.58    0.34
   2 -18  -4   -0.39    0.24
   2 -18  -4   -0.04    0.28
   2  18  -3    0.12    0.31
  -2  18   3    0.15    0.32
  -2 -18   3    0.21    0.33
  -2 -18   3   -0.41    0.28
   2 -18  -3   -0.15    0.24
   2 -18  -3   -0.09    0.28
   2 -18  -3    0.16    0.19
   2 -18  -3   -0.07    0.29
  -2  18   2    6.91    0.66
   2  18  -2    8.59    0.73
   2 -18  -2    8.59    0.68
  -2 -18   2    8.22    0.73
  -2 -18   2    6.87    0.67
   2 -18  -2    7.35    0.43
   2 -18  -2    7.29    0.71
   2 -18  -2    7.19    0.50
   2  18  -1    0.42    0.34
  -2  18   1    1.05    0.38
   2 -18  -1    0.90    0.36
  -2 -18   1    0.17    0.29
   2 -18  -1    0.86    0.22
  -2 -18   1    1.17    0.39
   2 -18  -1    0.97    0.21
   2 -18  -1    0.72    0.33
  -2 -18   1    0.81    0.40
   2 -18  -1    0.46    0.31
  -2 -18   1    0.79    0.29
   2  18   0    0.90    0.36
  -2  18   0    0.68    0.35
  -2 -18   0    1.01    0.39
  -2 -18   0    1.19    0.31
   2 -18   0    1.14    0.40
  -2 -18   0    1.46    0.38
   2 -18   0    1.32    0.38
  -2 -18   0    1.00    0.37
   2 -18   0    0.88    0.21
   2 -18   0    1.28    0.41
   2  18   1    0.46    0.34
  -2  18  -1    0.28    0.37
   2 -18   1    0.69    0.21
  -2 -18  -1    1.17    0.39
   2 -18   1    0.45    0.35
   2 -18   1    0.53    0.35
  -2 -18  -1    0.40    0.33
  -2 -18  -1    0.10    0.29
  -2 -18  -1    0.17    0.26
   2 -18   1    0.51    0.32
   2  18   2    0.19    0.31
  -2  18  -2   -0.29    0.34
   2 -18   2    0.19    0.35
   2 -18   2   -0.25    0.31
  -2 -18  -2    0.38    0.28
  -2 -18  -2    0.05    0.30
   2 -18   2    0.20    0.30
  -2 -18  -2    0.35    0.34
   2  18   3    2.20    0.47
  -2  18  -3    2.15    0.48
   2 -18   3    2.26    0.50
  -2 -18  -3    2.20    0.43
  -2 -18  -3    2.43    0.47
   2 -18   3    2.73    0.48
  -2 -18  -3    2.47    0.41
   2  18   4    1.20    0.40
  -2  18  -4    0.90    0.43
  -2 -18  -4    0.81    0.37
  -2 -18  -4    1.02    0.43
   2 -18   4    0.92    0.39
  -2 -18  -4    0.72    0.34
   2  18   5    0.12    0.36
  -2  18  -5   -0.05    0.41
  -2 -18  -5    0.51    0.41
  -2 -18  -5    0.78    0.35
   2 -18   5    0.73    0.36
  -2 -18  -5    0.46    0.35
  -2  18  -6    2.53    0.54
   2  18   6    2.90    0.54
  -2 -18  -6    3.12    0.55
   2 -18   6    2.21    0.48
  -2 -18  -6    2.63    0.51
  -2  18  -7    2.93    0.57
   2  18   7    2.72    0.60
  -2 -18  -7    3.34    0.60
   2 -18   7    2.48    0.56
  -2 -18  -7    2.77    0.57
   2  18   8    0.05    0.44
  -2  18  -8    0.01    0.45
   2 -18   8   -0.02    0.43
  -2 -18  -8    0.51    0.43
   2  18   9    2.39    0.63
  -2  18  -9    0.70    0.53
   2 -18   9    0.84    0.53
  -2 -18  -9    0.94    0.54
  -2  19  10    6.95    0.88
   2 -19 -10    6.18    0.89
  -2 -19  10    6.12    0.86
  -2  19   9    1.90    0.59
  -2 -19   9    2.09    0.59
   2 -19  -9    1.62    0.59
  -2  19   8   -0.16    0.38
  -2 -19   8    0.02    0.40
   2 -19  -8   -0.27    0.41
   2  19  -7    1.13    0.50
  -2  19   7    0.85    0.46
  -2 -19   7    0.52    0.40
   2 -19  -7    1.48    0.49
  -2  19   6    0.72    0.44
   2  19  -6    0.50    0.39
  -2 -19   6    0.75    0.40
   2 -19  -6    1.24    0.41
   2 -19  -6    0.41    0.37
  -2  19   5    3.84    0.59
   2  19  -5    3.71    0.55
   2 -19  -5    2.90    0.50
   2 -19  -5    3.29    0.51
  -2 -19   5    3.33    0.55
  -2  19   4    9.50    0.83
   2  19  -4    8.98    0.78
   2 -19  -4    8.19    0.67
   2 -19  -4    8.50    0.72
  -2 -19   4    8.88    0.80
  -2  19   3   -0.39    0.32
   2  19  -3    0.25    0.33
  -2 -19   3   -0.70    0.28
   2 -19  -3    0.21    0.27
   2 -19  -3   -0.27    0.27
  -2  19   2   11.15    0.87
   2  19  -2   12.34    0.83
  -2 -19   2   11.09    0.81
   2 -19  -2   12.15    0.63
   2 -19  -2   11.15    0.77
  -2  19   1    4.98    0.61
   2  19  -1    6.00    0.64
   2 -19  -1    4.22    0.56
   2 -19  -1    5.56    0.63
  -2 -19   1    5.21    0.60
  -2 -19   1    6.16    0.56
  -2 -19   1    4.88    0.58
   2 -19  -1    5.39    0.41
   2  19   0    6.12    0.65
  -2  19   0    4.71    0.59
  -2 -19   0    4.66    0.56
   2 -19   0    5.59    0.42
   2 -19   0    4.44    0.58
  -2 -19   0    4.65    0.50
  -2 -19   0    4.30    0.57
   2 -19   0    5.15    0.57
   2  19   1    0.76    0.36
  -2  19  -1    0.60    0.39
  -2 -19  -1    1.12    0.34
   2 -19   1    0.99    0.38
   2 -19   1    1.46    0.39
  -2 -19  -1    0.86    0.38
  -2 -19  -1    0.50    0.37
   2 -19   1    0.75    0.23
   2  19   2    0.47    0.36
  -2  19  -2    0.34    0.40
  -2 -19  -2    0.12    0.32
  -2 -19  -2    0.32    0.29
   2 -19   2    0.81    0.39
   2 -19   2    0.19    0.32
  -2 -19  -2    0.89    0.39
  -2  19  -3    4.23    0.61
   2  19   3    4.31    0.57
  -2 -19  -3    3.91    0.56
  -2 -19  -3    2.67    0.45
   2 -19   3    4.45    0.59
  -2 -19  -3    4.78    0.56
   2  19   4   10.13    0.89
  -2  19  -4   11.07    0.91
  -2 -19  -4    9.98    0.73
   2 -19   4   10.19    0.85
  -2 -19  -4   10.23    0.85
  -2 -19  -4   10.06    0.77
  -2  19  -5    2.20    0.55
   2  19   5    2.40    0.54
   2 -19   5    2.40    0.51
  -2 -19  -5    2.63    0.54
  -2 -19  -5    1.74    0.44
  -2  19  -6    0.35    0.43
   2  19   6    0.26    0.41
  -2 -19  -6    0.85    0.42
  -2 -19  -6    0.28    0.37
   2 -19   6    0.02    0.36
   2  19   7    2.55    0.61
  -2  19  -7    2.89    0.65
  -2 -19  -7    1.75    0.50
  -2 -19  -7    2.40    0.57
   2 -19   7    2.52    0.58
   2  19   8    1.21    0.54
  -2  19  -8    1.29    0.58
  -2 -19  -8    3.33    0.64
   2 -19   8    2.62    0.61
   2  19   9   -0.11    0.43
  -2  19  -9    0.97    0.56
   2 -19   9   -0.10    0.41
  -2  20   9    1.01    0.53
   2 -20  -9   -0.32    0.47
  -2 -20   9   -0.40    0.39
  -2  20   8    2.13    0.59
  -2 -20   8    2.21    0.56
   2 -20  -8    3.03    0.63
  -2  20   7    1.49    0.50
   2 -20  -7    0.96    0.46
  -2 -20   7    1.84    0.54
   2  20  -6    1.61    0.49
  -2  20   6    2.57    0.56
   2 -20  -6    2.37    0.51
  -2 -20   6    2.93    0.58
  -2  20   5    1.45    0.48
   2  20  -5    1.45    0.46
   2 -20  -5    2.27    0.46
  -2 -20   5    2.34    0.53
   2 -20  -5    1.60    0.43
  -2  20   4    5.52    0.70
   2  20  -4    6.27    0.69
  -2 -20   4    4.76    0.62
   2 -20  -4    5.55    0.58
   2 -20  -4    5.62    0.62
   2  20  -3    3.17    0.57
  -2  20   3    3.12    0.58
  -2 -20   3    2.46    0.51
   2 -20  -3    3.11    0.43
   2 -20  -3    2.81    0.48
  -2  20   2   15.65    0.99
   2  20  -2   16.07    0.97
  -2 -20   2   16.41    0.84
  -2 -20   2   18.20    1.01
   2 -20  -2   16.33    0.76
   2 -20  -2   16.93    0.94
   2  20  -1   13.01    0.87
  -2  20   1   12.81    0.91
  -2 -20   1   14.67    0.92
  -2 -20   1   15.00    0.79
   2 -20  -1   14.32    0.88
   2 -20  -1   14.16    0.95
  -2  20   0   -0.34    0.32
   2  20   0   -0.37    0.30
  -2 -20   0    0.55    0.37
   2 -20   0    0.16    0.32
  -2 -20   0    0.30    0.27
   2 -20   0    0.48    0.36
  -2  20  -1    6.86    0.70
   2  20   1    6.98    0.70
   2 -20   1    6.12    0.69
   2 -20   1    7.25    0.70
  -2 -20  -1    7.66    0.63
  -2 -20  -1    6.98    0.69
  -2  20  -2    8.43    0.79
   2  20   2   10.82    0.89
  -2 -20  -2    8.07    0.76
   2 -20   2    8.50    0.76
  -2 -20  -2    8.54    0.68
  -2  20  -3    0.31    0.39
   2  20   3   -0.12    0.31
  -2 -20  -3   -0.09    0.33
   2 -20   3   -0.21    0.33
  -2 -20  -3   -0.16    0.30
  -2  20  -4    9.01    0.88
   2  20   4    8.52    0.81
  -2 -20  -4    9.11    0.87
  -2 -20  -4    9.00    0.74
   2 -20   4    9.14    0.84
  -2  20  -5    2.55    0.55
   2  20   5    2.89    0.55
   2 -20   5    3.07    0.58
  -2 -20  -5    4.01    0.62
  -2 -20  -5    4.63    0.61
   2  20   6    9.15    0.91
  -2  20  -6    9.36    0.92
   2 -20   6    8.27    0.89
  -2 -20  -6    9.28    0.92
  -2 -20  -6    9.07    0.81
   2  20   7    3.60    0.67
  -2  20  -7    4.08    0.74
  -2 -20  -7    2.98    0.60
  -2 -20  -7    3.06    0.62
   2 -20   7    2.45    0.58
   2  20   8    0.22    0.47
  -2  20  -8    0.70    0.57
   2 -20   8    0.27    0.45
  -2 -20  -8   -0.29    0.42
   2  20   9    0.20    0.49
  -2  20  -9    0.00    0.49
   2 -20   9   -0.27    0.43
  -2  21   9    0.62    0.52
   2 -21  -9    0.13    0.45
  -2 -21   9    0.59    0.47
  -2  21   8    4.83    0.78
  -2 -21   8    5.22    0.78
   2 -21  -8    4.13    0.70
  -2  21   7    0.29    0.45
   2 -21  -7   -0.27    0.38
  -2 -21   7    0.09    0.40
   2  21  -6    1.80    0.50
  -2  21   6    2.94    0.59
   2 -21  -6    1.75    0.47
  -2 -21   6    1.59    0.50
  -2  21   5   10.34    0.92
   2  21  -5   10.13    0.88
   2 -21  -5    9.07    0.78
   2 -21  -5    9.50    0.81
  -2 -21   5   10.30    0.92
   2  21  -4    0.75    0.42
  -2  21   4    0.83    0.46
   2 -21  -4    0.33    0.31
   2 -21  -4    0.66    0.37
  -2 -21   4   -0.26    0.33
   2  21  -3   -0.28    0.34
  -2  21   3   -0.27    0.37
   2 -21  -3    0.25    0.27
  -2 -21   3    0.13    0.33
   2 -21  -3    0.18    0.30
  -2  21   2    4.28    0.64
   2  21  -2    4.09    0.57
  -2 -21   2    3.96    0.59
   2 -21  -2    4.95    0.60
  -2 -21   2    4.19    0.52
  -2  21   1    0.01    0.36
   2  21  -1    0.16    0.33
  -2 -21   1    0.07    0.28
  -2 -21   1    0.16    0.36
   2 -21  -1    0.39    0.39
   2 -21  -1   -0.04    0.32
   2  21   0    2.54    0.51
  -2  21   0    2.30    0.50
  -2 -21   0    1.30    0.37
  -2 -21   0    1.58    0.45
   2 -21   0    1.35    0.41
  -2  21  -1    1.60    0.48
   2  21   1    2.22    0.48
  -2 -21  -1    1.78    0.47
  -2 -21  -1    2.07    0.41
   2 -21   1    1.71    0.42
   2  21   2   25.01    1.24
  -2  21  -2   25.43    1.30
  -2 -21  -2   26.17    1.11
  -2 -21  -2   26.50    1.27
   2 -21   2   25.61    1.24
   2  21   3    1.71    0.47
  -2  21  -3    1.35    0.49
  -2 -21  -3    1.47    0.40
   2 -21   3    1.27    0.43
  -2 -21  -3    1.48    0.47
  -2  21  -4    5.01    0.74
   2  21   4    4.29    0.63
   2 -21   4    4.91    0.65
  -2 -21  -4    4.30    0.57
  -2 -21  -4    4.26    0.63
  -2  21  -5    4.65    0.74
   2  21   5    4.95    0.73
   2 -21   5    4.75    0.71
  -2 -21  -5    5.20    0.63
  -2 -21  -5    4.16    0.66
   2  21   6    0.42    0.45
  -2  21  -6    1.24    0.53
   2 -21   6    1.45    0.49
  -2 -21  -6    0.52    0.42
  -2 -21  -6    1.05    0.45
   2  21   7   -0.44    0.41
  -2  21  -7   -0.22    0.48
  -2 -21  -7   -0.05    0.43
   2 -21   7    0.11    0.43
  -2 -21  -7    0.22    0.44
   2  21   8    1.30    0.59
  -2  21  -8    0.76    0.55
   2 -21   8    1.28    0.55
  -2  22   8    0.33    0.53
  -2 -22   8    0.19    0.45
   2 -22  -8    0.03    0.41
  -2  22   7    3.74    0.75
  -2 -22   7    4.22    0.72
   2 -22  -7    4.46    0.67
  -2  22   6    0.40    0.49
   2 -22  -6    0.43    0.40
  -2 -22   6    0.08    0.41
   2  22  -5    1.91    0.51
  -2  22   5    1.87    0.57
   2 -22  -5    1.81    0.44
  -2 -22   5    1.98    0.54
   2  22  -4   -0.03    0.38
  -2  22   4   -0.23    0.39
  -2 -22   4   -0.11    0.36
   2 -22  -4    0.28    0.32
   2 -22  -4    0.18    0.33
  -2  22   3    1.33    0.49
   2  22  -3    0.70    0.41
   2 -22  -3    0.72    0.36
  -2 -22   3    0.78    0.43
  -2  22   2   12.39    1.00
   2  22  -2   13.59    1.04
  -2 -22   2   13.47    0.80
   2 -22  -2   13.90    0.91
  -2 -22   2   13.05    0.91
   2  22  -1    2.39    0.49
  -2  22   1    1.71    0.54
   2 -22  -1    2.63    0.49
  -2 -22   1    1.77    0.47
  -2 -22   1    2.20    0.42
   2  22   0    3.62    0.59
  -2  22   0    3.92    0.60
   2 -22   0    3.88    0.56
  -2 -22   0    4.06    0.61
  -2 -22   0    4.31    0.52
  -2  22  -1    1.45    0.48
   2  22   1    1.25    0.45
   2 -22   1    1.03    0.40
  -2 -22  -1    0.87    0.42
  -2 -22  -1    1.40    0.37
  -2  22  -2    0.18    0.41
   2  22   2    0.55    0.39
   2 -22   2    0.84    0.40
  -2 -22  -2    0.26    0.37
  -2 -22  -2   -0.29    0.27
   2  22   3    0.18    0.39
  -2  22  -3    0.01    0.42
  -2 -22  -3    0.49    0.33
  -2 -22  -3    0.09    0.40
   2 -22   3   -0.30    0.34
  -2  22  -4   10.91    0.99
   2  22   4   10.02    0.94
  -2 -22  -4    8.96    0.79
   2 -22   4    8.09    0.84
  -2 -22  -4    8.17    0.84
   2  22   5    1.09    0.48
  -2  22  -5    0.41    0.49
  -2 -22  -5    0.83    0.42
   2 -22   5    0.41    0.42
  -2 -22  -5    0.29    0.42
   2  22   6    3.55    0.71
  -2  22  -6    3.15    0.68
   2 -22   6    3.32    0.64
  -2 -22  -6    2.90    0.63
   2  22   7    4.00    0.73
  -2  22  -7    2.92    0.68
  -2 -22  -7    2.72    0.62
   2 -22   7    3.05    0.64
   2 -23  -8    0.64    0.48
  -2  23   7    7.18    0.92
  -2 -23   7    7.46    0.93
   2 -23  -7    8.49    0.89
  -2  23   6   11.95    1.11
  -2 -23   6    9.92    0.98
   2 -23  -6    9.11    0.86
   2  23  -5    1.73    0.52
  -2  23   5    2.30    0.61
  -2 -23   5    1.96    0.56
  -2  23   4    6.52    0.83
   2  23  -4    6.50    0.77
  -2 -23   4    5.21    0.72
   2  23  -3    1.68    0.50
  -2  23   3    1.63    0.53
   2 -23  -3    2.68    0.52
  -2 -23   3    2.46    0.53
  -2 -23   3    3.24    0.50
   2  23  -2    1.77    0.49
  -2  23   2    2.37    0.57
   2 -23  -2    1.59    0.47
  -2 -23   2    1.97    0.42
  -2 -23   2    2.09    0.51
  -2  23   1    7.28    0.82
   2  23  -1    7.19    0.77
   2 -23  -1    7.88    0.78
  -2 -23   1    8.16    0.85
  -2 -23   1    7.17    0.64
   2  23   0    2.59    0.58
  -2  23   0    2.65    0.56
   2 -23   0    2.79    0.51
  -2 -23   0    3.10    0.57
  -2 -23   0    1.75    0.40
  -2  23  -1    3.61    0.66
   2  23   1    4.95    0.69
   2 -23   1    4.23    0.63
  -2 -23  -1    4.19    0.54
  -2 -23  -1    2.59    0.56
  -2  23  -2    0.46    0.43
   2  23   2    0.09    0.40
   2 -23   2    0.05    0.36
  -2 -23  -2    0.30    0.36
  -2 -23  -2   -0.09    0.30
   2  23   3   -0.36    0.39
  -2  23  -3   -0.25    0.45
  -2 -23  -3   -0.46    0.35
   2 -23   3   -0.21    0.34
  -2 -23  -3   -0.19    0.35
   2  23   4    1.26    0.52
  -2  23  -4    0.49    0.45
  -2 -23  -4   -0.01    0.38
   2 -23   4    0.54    0.43
  -2  23  -5    5.27    0.81
   2  23   5    4.16    0.72
  -2 -23  -5    4.45    0.70
   2 -23   5    5.92    0.81
   2  23   6    0.60    0.48
  -2  23  -6   -0.08    0.51
   2 -23   6   -0.04    0.43
  -2 -23  -6    0.54    0.50
  -2  23  -7    0.63    0.57
   2  23   7    0.66    0.53
   2 -23   7    0.43    0.48
  -2 -23  -7   -0.17    0.45
  -2  24   7    2.92    0.70
  -2 -24   7    0.69    0.53
   2 -24  -7    1.79    0.54
  -2  24   6    5.61    0.80
  -2 -24   6    7.04    0.88
  -2  24   5    2.09    0.62
  -2 -24   5    0.53    0.46
  -2  24   4    0.13    0.47
   2  24  -4    0.28    0.42
  -2 -24   4    0.48    0.46
  -2  24   3    0.55    0.51
   2  24  -3    0.34    0.41
   2 -24  -3    0.00    0.35
  -2 -24   3    0.01    0.31
  -2 -24   3   -0.35    0.39
  -2  24   2    0.91    0.48
   2  24  -2    1.17    0.50
  -2 -24   2    0.91    0.43
   2 -24  -2    0.94    0.42
  -2 -24   2    0.33    0.34
   2  24  -1    0.03    0.39
  -2  24   1    0.16    0.45
   2 -24  -1   -0.70    0.32
  -2 -24   1    0.10    0.38
  -2 -24   1    0.17    0.32
   2  24   0    3.30    0.59
  -2  24   0    2.76    0.60
  -2 -24   0    2.48    0.55
   2 -24   0    2.71    0.55
   2  24   1    0.21    0.42
  -2  24  -1   -0.20    0.42
   2 -24   1    0.21    0.40
  -2 -24  -1    0.06    0.37
   2  24   2    0.45    0.42
  -2  24  -2    0.26    0.47
  -2 -24  -2   -0.04    0.43
   2 -24   2    0.04    0.37
  -2  24  -3    5.05    0.78
   2  24   3    5.29    0.75
  -2 -24  -3    5.08    0.70
   2 -24   3    5.78    0.74
   2  24   4    1.05    0.54
  -2  24  -4    0.73    0.56
  -2 -24  -4    0.95    0.47
   2 -24   4    0.61    0.44
  -2  24  -5    1.07    0.58
   2  24   5    0.60    0.52
   2 -24   5   -0.19    0.42
  -2 -24  -5    0.21    0.43
   2  24   6    6.29    0.87
  -2  24  -6    6.90    0.93
   2 -24   6    7.85    0.92
  -2 -24  -6    5.83    0.80
  -2  25   6   -0.04    0.50
  -2 -25   6    0.52    0.50
  -2  25   5   25.00    1.48
  -2 -25   5   23.70    1.41
   2  25  -4    2.60    0.62
  -2  25   4    1.00    0.57
  -2 -25   4    2.13    0.57
   2  25  -3   -0.04    0.45
  -2  25   3   -0.49    0.40
  -2 -25   3   -0.25    0.39
  -2  25   2    1.90    0.61
   2  25  -2    1.20    0.51
   2 -25  -2    2.04    0.54
  -2 -25   2    2.36    0.57
  -2  25   1    0.24    0.48
   2  25  -1   -0.22    0.39
  -2 -25   1   -0.02    0.39
   2 -25  -1   -0.06    0.35
  -2  25   0    9.57    1.00
   2  25   0   11.84    1.05
   2 -25   0   10.33    0.95
  -2 -25   0   11.40    1.00
  -2  25  -1   -0.22    0.45
   2  25   1    0.53    0.49
  -2 -25  -1   -0.05    0.40
   2 -25   1    0.71    0.43
  -2  25  -2   -0.19    0.49
   2  25   2    0.22    0.45
  -2 -25  -2    0.09    0.41
   2 -25   2    0.07    0.41
  -2  25  -3    0.33    0.53
   2  25   3    1.72    0.56
  -2 -25  -3    0.59    0.48
   2 -25   3    0.91    0.46
   2  25   4    0.23    0.47
  -2  25  -4    0.32    0.51
  -2 -25  -4    0.06    0.42
   2 -25   4   -0.66    0.38
   2  25   5    1.44    0.59
  -2  25  -5    0.07    0.52
   2 -25   5    0.64    0.49
  -2 -25  -5    0.98    0.50
  -2  26   5    9.78    1.07
  -2 -26   5    8.95    0.99
  -2  26   4    4.74    0.82
  -2 -26   4    5.44    0.79
  -2  26   3    0.15    0.53
   2  26  -3    1.32    0.58
  -2 -26   3    0.46    0.45
   2  26  -2   -0.15    0.44
  -2  26   2    0.12    0.49
  -2 -26   2    0.36    0.48
  -2  26   1    6.73    0.84
   2  26  -1    5.21    0.76
  -2 -26   1    6.16    0.83
   2  26   0   -0.13    0.41
  -2  26   0    0.59    0.54
  -2 -26   0   -0.29    0.41
   2 -26   0    0.04    0.36
  -2  26  -1   -0.03    0.49
   2  26   1    0.37    0.49
   2 -26   1   -0.09    0.39
  -2 -26  -1    0.01    0.44
   2  26   2    0.04    0.49
  -2  26  -2    0.36    0.50
  -2 -26  -2    0.88    0.49
   2 -26   2    1.04    0.52
   2  26   3    9.44    1.02
  -2  26  -3   10.87    1.11
  -2 -26  -3    9.07    0.96
   2 -26   3    9.23    0.95
  -2  26  -4    3.64    0.75
   2  26   4    2.31    0.66
  -2 -26  -4    3.66    0.70
  -2  27   4    7.39    0.94
  -2 -27   4    8.34    0.98
  -2  27   3    7.75    0.98
   2  27  -3    7.88    0.98
  -2 -27   3    6.28    0.84
  -2  27   2    0.05    0.50
   2  27  -2    0.53    0.53
  -2 -27   2    0.05    0.47
  -2  27   1   -0.78    0.46
   2  27  -1    0.72    0.52
  -2 -27   1   -0.73    0.37
   2  27   0    0.21    0.50
  -2  27   0    0.19    0.49
  -2 -27   0    0.49    0.49
   2 -27   0    0.69    0.47
  -2  27  -1    2.73    0.74
   2  27   1    3.95    0.72
  -2 -27  -1    3.45    0.71
   2 -27   1    3.67    0.68
   2  27   2    0.52    0.52
  -2  27  -2    0.40    0.57
  -2 -27  -2    0.13    0.45
   2 -27   2   -0.37    0.40
   2  27   3    0.39    0.50
  -2  27  -3    0.36    0.55
  -2 -27  -3    0.27    0.48
   2 -27   3    0.44    0.45
  -2  28   1    0.33    0.55
   2  28  -1    0.61    0.56
  -2 -28   1    1.42    0.57
  -2  28   0    0.05    0.52
   2  28   0   -0.63    0.44
  -2 -28   0    0.48    0.49
  -2  28  -1   -0.35    0.50
   2  28   1    0.86    0.57
   2 -28   1    0.96    0.48
  -2 -28  -1    0.49    0.48
   3   0 -13   -0.01    0.47
  -3   0  13   -0.20    0.34
   3   0 -12    4.16    0.64
   3   0 -12    4.71    0.74
  -3   0  12    5.62    0.74
   3   0 -11   -0.43    0.38
   3   0 -11    0.09    0.33
  -3   0  11    0.35    0.33
   3   0 -10   14.83    0.96
   3   0 -10   16.12    0.92
  -3   0  10   14.47    0.89
   3   0  -9   -0.37    0.33
  -3   0   9   -0.43    0.22
   3   0  -9   -0.10    0.23
   3   0  -9   -0.02    0.27
   3   0  -8   25.47    1.06
   3   0  -8   24.46    0.98
  -3   0   8   26.58    1.06
   3   0  -8   23.93    1.15
   3   0  -7   -0.48    0.21
  -3   0   7   -0.04    0.22
   3   0  -7    0.09    0.20
   3   0  -7   -0.10    0.32
  -3   0   6   47.30    1.42
   3   0  -6   46.62    1.52
   3   0  -6   44.39    1.36
   3   0  -6   47.26    1.42
   3   0  -5   -0.27    0.15
  -3   0   5   -0.13    0.15
   3   0  -5   -0.02    0.14
   3   0  -5    0.02    0.22
   3   0  -4   29.51    0.98
  -3   0   4   28.72    0.85
   3   0  -4   28.10    0.83
  -3   0   4   27.90    0.86
   3   0  -4   30.34    0.88
   3   0  -3   -0.16    0.02
  -3   0   3   -0.17    0.09
   3   0  -3   -0.27    0.09
  -3   0   3   -0.11    0.10
   3   0  -3   -0.09    0.16
  -3   0   3   -0.05    0.10
  -3   0   2   47.59    1.15
   3   0  -2   46.66    1.31
  -3   0   2   44.57    1.15
   3   0  -2   47.60    1.16
  -3   0   2   46.67    1.15
  -3   0   1    0.03    0.11
   3   0  -1   -0.18    0.12
  -3   0   0    5.83    0.24
  -3   0   0    5.57    0.27
   3   0   0    5.76    0.25
   3   0   0    5.87    0.22
  -3   0   0    6.17    0.23
   3   0   0    6.06    0.25
  -3   0   0    6.31    0.22
   3   0   0    5.20    0.22
  -3   0   0    5.93    0.22
   3   0   1   -0.08    0.11
  -3   0  -1   -0.10    0.13
   3   0   1    0.13    0.06
   3   0   1   -0.12    0.12
  -3   0  -1   -0.17    0.17
  -3   0  -1   -0.04    0.14
  -3   0  -2    0.38    0.17
   3   0   2    0.19    0.14
  -3   0  -2    0.43    0.18
   3   0   2    0.34    0.15
  -3   0  -2    0.23    0.17
  -3   0  -3   -0.19    0.19
  -3   0  -3   -0.12    0.16
  -3   0  -3   -0.08    0.17
   3   0   3   -0.14    0.14
   3   0   3   -0.15    0.14
   3   0   4   34.51    1.13
  -3   0  -4   34.64    1.17
  -3   0  -4   35.06    1.16
   3   0   5   -0.15    0.21
  -3   0  -5    0.07    0.26
  -3   0  -5    0.16    0.26
   3   0   6   -0.06    0.25
  -3   0  -6    0.22    0.28
  -3   0  -6   -0.20    0.28
  -3   0  -7   -0.17    0.33
   3   0   7   -0.07    0.29
  -3   0  -7    0.83    0.37
   3   0   8    4.35    0.54
  -3   0  -8    3.82    0.54
  -3   0  -8    4.78    0.60
   3   0   9   -0.19    0.25
   3   0   9    0.21    0.32
  -3   0  -9   -0.05    0.36
  -3   0  -9   -0.29    0.35
  -3   0 -10    0.03    0.39
  -3   0 -10    0.41    0.42
   3   0  10    0.98    0.40
   3   0  11    0.52    0.42
  -3   0 -11    0.49    0.45
  -3   0 -11    0.64    0.44
  -3   0 -12    3.82    0.74
   3   0  12    4.66    0.72
  -3   1  13    1.39    0.50
   3   1 -13    1.63    0.61
   3  -1 -13    0.77    0.58
  -3  -1  13    0.51    0.44
   3   1 -12    0.37    0.47
   3   1 -12    0.49    0.40
  -3   1  12   -0.01    0.37
   3  -1 -12   -0.16    0.46
   3  -1 -12    0.70    0.40
  -3  -1  12    0.55    0.40
   3   1 -11    7.08    0.80
  -3   1  11    7.69    0.77
   3   1 -11    5.86    0.67
   3  -1 -11    7.04    0.79
   3  -1 -11    7.63    0.77
  -3  -1  11    6.83    0.70
  -3   1  10    6.91    0.67
   3   1 -10    6.47    0.70
   3   1 -10    6.40    0.66
   3  -1 -10    5.82    0.64
  -3  -1  10    7.59    0.71
   3  -1 -10    8.07    0.81
   3   1  -9    0.69    0.28
   3   1  -9    1.26    0.38
  -3   1   9    0.66    0.30
   3   1  -9    0.49    0.30
   3  -1  -9    0.67    0.33
  -3  -1   9    0.65    0.30
   3  -1  -9    0.46    0.34
  -3   1   8   -0.11    0.25
   3   1  -8   -0.23    0.30
   3   1  -8   -0.25    0.22
   3   1  -8    0.19    0.28
  -3   1   8   -0.34    0.30
   3  -1  -8    0.26    0.39
   3  -1  -8   -0.20    0.21
  -3  -1   8   -0.30    0.24
   3  -1  -8   -0.21    0.26
  -3   1   7    4.83    0.54
   3   1  -7    4.42    0.42
   3   1  -7    4.72    0.47
  -3   1   7    3.68    0.41
   3   1  -7    3.42    0.44
   3  -1  -7    4.72    0.47
   3  -1  -7    3.77    0.38
   3  -1  -7    5.03    0.56
  -3  -1   7    4.09    0.42
   3   1  -6    1.18    0.23
   3   1  -6    1.07    0.26
   3   1  -6    0.89    0.27
  -3   1   6    0.97    0.24
   3  -1  -6    1.98    0.38
   3  -1  -6    1.24    0.25
   3  -1  -6    0.94    0.22
  -3  -1   6    1.08    0.24
  -3   1   5  158.80    4.04
   3   1  -5  159.77    4.01
   3   1  -5  161.63    4.20
   3   1  -5  162.36    4.05
   3  -1  -5  158.01    4.00
   3  -1  -5  162.54    4.24
   3  -1  -5  167.23    4.04
  -3  -1   5  161.08    4.05
   3   1  -4   24.88    0.74
  -3   1   4   24.66    0.77
   3   1  -4   25.50    0.86
   3   1  -4   25.95    0.79
  -3  -1   4   24.79    0.76
  -3  -1   4   23.60    0.76
   3  -1  -4   25.09    0.74
   3  -1  -4   25.00    0.89
   3  -1  -4   23.50    0.77
   3   1  -3   79.45    2.10
  -3   1   3   75.27    1.96
   3   1  -3   78.33    1.96
  -3   1   3   77.25    1.96
  -3   1   3   77.98    2.13
  -3  -1   3   79.62    1.96
  -3  -1   3   77.81    1.96
   3  -1  -3   78.46    2.11
   3  -1  -3   82.54    1.96
  -3  -1   3   76.69    1.96
  -3   1   2    9.02    0.28
   3   1  -2    9.25    0.30
  -3   1   2    9.51    0.44
  -3   1   2    8.55    0.27
   3   1  -2    9.32    0.40
  -3  -1   2    8.59    0.29
  -3  -1   2    9.03    0.29
   3  -1  -2    9.05    0.42
  -3  -1   2    9.03    0.28
   3  -1  -2    9.25    0.29
   3   1  -1   -0.22    0.13
  -3   1   1   -0.03    0.11
   3  -1  -1   -0.24    0.11
   3  -1  -1   -0.18    0.14
  -3  -1   1   -0.15    0.05
  -3  -1   1   -0.12    0.06
  -3  -1   1   -0.10    0.05
   3   1   0   32.50    0.90
  -3   1   0   34.04    0.88
  -3   1   0   35.18    0.92
  -3   1   0   33.71    0.89
  -3   1   0   33.24    0.88
  -3   1   0   33.61    0.87
  -3   1   0   32.74    0.87
  -3  -1   0   33.42    0.91
   3  -1   0   34.29    0.90
  -3  -1   0   33.24    0.88
   3  -1   0   33.26    0.87
   3  -1   0   33.35    0.88
  -3  -1   0   36.08    0.88
  -3  -1   0   33.56    0.87
   3  -1   0   32.90    0.95
   3  -1   0   34.42    0.91
  -3   1  -1  101.43    2.55
  -3   1  -1   99.46    2.55
  -3   1  -1  105.95    2.51
   3   1   1   99.15    2.53
  -3  -1  -1   97.76    2.55
   3  -1   1  104.98    2.54
   3  -1   1  104.09    2.53
  -3  -1  -1  100.91    2.52
   3  -1   1  103.00    2.54
  -3  -1  -1  107.68    2.55
   3  -1   1  100.28    2.49
   3  -1   1  104.83    2.66
  -3   1  -2   35.72    1.05
   3   1   2   35.19    1.02
   3   1   2   34.65    1.03
  -3   1  -2   35.17    1.04
  -3   1  -2   36.11    1.03
   3  -1   2   35.89    1.03
  -3  -1  -2   34.07    1.04
  -3  -1  -2   35.93    1.04
  -3  -1  -2   35.78    1.05
   3  -1   2   34.98    1.04
  -3   1  -3   30.04    1.00
   3   1   3   30.84    0.97
  -3   1  -3   31.50    0.99
   3   1   3   29.96    0.96
  -3  -1  -3   29.86    0.98
  -3  -1  -3   30.20    0.98
  -3  -1  -3   31.75    1.01
   3  -1   3   28.04    0.95
   3  -1   3   30.97    0.98
  -3   1  -4   23.40    0.88
   3   1   4   22.58    0.84
  -3   1  -4   23.15    0.89
  -3  -1  -4   23.18    0.87
  -3  -1  -4   22.58    0.87
  -3  -1  -4   23.18    0.88
   3  -1   4   23.87    0.86
  -3   1  -5   14.81    0.73
   3   1   5   15.19    0.72
  -3   1  -5   17.12    0.79
   3  -1   5   14.83    0.72
  -3  -1  -5   15.57    0.74
  -3  -1  -5   15.16    0.76
  -3   1  -6    1.56    0.40
  -3   1  -6    1.38    0.36
   3   1   6    1.86    0.37
  -3  -1  -6    1.66    0.40
   3  -1   6    1.49    0.33
  -3  -1  -6    1.63    0.37
  -3   1  -7    1.64    0.43
   3   1   7    0.72    0.27
  -3   1  -7    1.16    0.40
   3   1   7    1.84    0.42
  -3  -1  -7    1.52    0.44
  -3  -1  -7    1.20    0.42
   3  -1   7    1.08    0.36
  -3   1  -8    7.24    0.69
   3   1   8    8.19    0.59
  -3   1  -8    7.74    0.72
   3   1   8    9.62    0.78
   3  -1   8    7.35    0.68
  -3  -1  -8   10.48    0.83
  -3  -1  -8    8.89    0.78
   3   1   9   -0.14    0.32
  -3   1  -9   -0.12    0.34
  -3   1  -9    0.11    0.35
   3   1   9    0.16    0.26
   3  -1   9   -0.53    0.28
  -3  -1  -9    0.58    0.38
  -3  -1  -9   -0.13    0.37
   3   1  10    0.47    0.37
  -3   1 -10   -0.29    0.35
  -3   1 -10   -0.19    0.36
  -3  -1 -10   -0.09    0.35
   3  -1  10   -0.14    0.30
  -3  -1 -10   -0.03    0.38
  -3   1 -11    3.23    0.62
   3   1  11    3.58    0.58
  -3   1 -11    4.09    0.69
  -3  -1 -11    3.89    0.68
  -3  -1 -11    4.00    0.68
   3  -1  11    3.19    0.61
  -3   1 -12    6.34    0.92
  -3  -1 -12    6.53    0.86
   3  -1  12    7.34    0.92
  -3   2  13    2.70    0.60
   3   2 -13    3.29    0.72
  -3  -2  13    4.75    0.71
   3  -2 -13    3.45    0.74
  -3   2  12    2.55    0.53
   3   2 -12    2.85    0.56
   3   2 -12    3.39    0.64
   3  -2 -12    2.54    0.53
   3  -2 -12    2.57    0.60
  -3  -2  12    3.27    0.59
  -3   2  11    9.31    0.83
   3   2 -11    8.93    0.81
   3   2 -11    9.83    0.88
  -3  -2  11   10.71    0.89
   3  -2 -11    9.67    0.94
   3  -2 -11    8.22    0.79
   3   2 -10    1.49    0.47
  -3   2  10    1.94    0.42
   3   2 -10    1.06    0.39
  -3  -2  10    1.46    0.41
   3  -2 -10    0.61    0.41
   3  -2 -10    1.63    0.42
  -3   2   9   17.03    0.88
   3   2  -9   16.58    0.85
   3   2  -9   16.21    0.94
   3   2  -9   15.88    0.88
   3  -2  -9   17.38    1.03
   3  -2  -9   15.42    0.87
  -3  -2   9   16.75    0.87
   3   2  -8    7.77    0.58
  -3   2   8    8.08    0.68
   3   2  -8    7.12    0.61
  -3   2   8    8.51    0.62
   3   2  -8    8.08    0.69
  -3  -2   8    8.42    0.62
   3  -2  -8    8.98    0.69
   3  -2  -8    6.98    0.68
   3  -2  -8    7.35    0.55
   3   2  -7    3.91    0.45
  -3   2   7    3.74    0.41
   3   2  -7    2.44    0.41
   3   2  -7    3.16    0.36
  -3   2   7    2.86    0.44
   3  -2  -7    3.71    0.39
   3  -2  -7    2.89    0.49
   3  -2  -7    3.05    0.41
  -3  -2   7    2.82    0.37
  -3   2   6    3.00    0.34
  -3   2   6    4.34    0.46
   3   2  -6    3.50    0.42
   3   2  -6    4.18    0.36
   3   2  -6    3.45    0.37
   3  -2  -6    4.27    0.36
   3  -2  -6    4.47    0.41
   3  -2  -6    3.43    0.45
  -3  -2   6    3.70    0.36
   3   2  -5    7.02    0.38
   3   2  -5    6.46    0.42
   3   2  -5    7.34    0.48
  -3   2   5    7.62    0.41
  -3   2   5    7.31    0.48
   3  -2  -5    6.56    0.37
   3  -2  -5    7.54    0.54
  -3  -2   5    7.12    0.41
   3  -2  -5    7.70    0.43
   3   2  -4   14.27    0.60
  -3   2   4   14.84    0.53
   3   2  -4   13.91    0.51
   3   2  -4   14.90    0.56
  -3   2   4   14.79    0.65
   3  -2  -4   14.77    0.50
   3  -2  -4   14.23    0.54
  -3  -2   4   15.45    0.54
  -3  -2   4   13.94    0.53
   3  -2  -4   14.79    0.65
   3   2  -3    2.95    0.26
   3   2  -3    3.06    0.19
  -3   2   3    2.88    0.21
  -3   2   3    3.46    0.29
  -3   2   3    3.01    0.22
   3   2  -3    2.94    0.22
  -3  -2   3    2.53    0.20
  -3  -2   3    3.12    0.22
   3  -2  -3    2.24    0.16
   3  -2  -3    3.26    0.31
  -3  -2   3    3.21    0.25
   3  -2  -3    3.01    0.21
  -3  -2   3    3.15    0.23
   3   2  -2    9.25    0.42
  -3   2   2    9.72    0.32
  -3   2   2    9.85    0.31
  -3   2   2   10.34    0.44
   3  -2  -2    9.54    0.27
  -3  -2   2   10.26    0.33
   3  -2  -2    9.62    0.45
   3  -2  -2    9.13    0.44
  -3  -2   2    9.22    0.32
  -3  -2   2    9.78    0.34
  -3  -2   2   10.27    0.37
   3   2  -1  117.16    2.90
  -3   2   1  113.58    2.89
   3   2  -1  116.23    2.84
  -3   2   1  110.74    2.74
  -3   2   1  114.43    2.74
  -3   2   1  115.94    2.84
  -3  -2   1  111.56    2.75
  -3  -2   1  112.82    2.76
   3  -2  -1  114.67    2.91
   3  -2  -1  117.49    2.90
  -3  -2   1  117.23    2.86
  -3   2   0   17.44    0.52
   3   2   0   17.66    0.51
  -3   2   0   17.87    0.55
   3   2   0   18.37    0.55
  -3   2   0   17.94    0.53
  -3   2   0   18.75    0.57
  -3   2   0   17.45    0.50
  -3   2   0   17.70    0.53
  -3  -2   0   17.93    0.52
   3  -2   0   18.38    0.53
   3  -2   0   17.42    0.50
  -3  -2   0   17.78    0.57
   3  -2   0   17.58    0.55
   3  -2   0   18.23    0.56
   3  -2   0   19.10    0.60
  -3  -2   0   17.62    0.54
   3  -2   0   17.53    0.50
   3   2   1    0.54    0.13
  -3   2  -1    0.50    0.16
  -3   2  -1    0.85    0.17
  -3   2  -1    0.87    0.20
  -3   2  -1    0.55    0.14
   3   2   1    0.58    0.06
  -3   2  -1    0.40    0.16
  -3  -2  -1    0.76    0.17
  -3  -2  -1    0.44    0.16
   3  -2   1    0.62    0.14
  -3  -2  -1    0.74    0.21
   3  -2   1    0.34    0.14
   3  -2   1    0.71    0.15
   3  -2   1    0.68    0.13
   3  -2   1    0.44    0.16
  -3   2  -2   20.65    0.73
   3   2   2   22.77    0.61
  -3   2  -2   21.11    0.71
   3   2   2   22.12    0.71
  -3   2  -2   22.05    0.74
   3  -2   2   20.87    0.71
   3  -2   2   21.43    0.73
  -3  -2  -2   23.13    0.75
  -3  -2  -2   22.02    0.74
   3  -2   2   21.99    0.78
  -3  -2  -2   21.57    0.73
   3  -2   2   21.91    0.66
  -3   2  -3    0.75    0.23
   3   2   3    1.14    0.20
   3   2   3    0.53    0.12
  -3   2  -3    0.93    0.23
   3  -2   3    0.60    0.22
   3  -2   3    0.99    0.21
  -3  -2  -3    0.83    0.24
  -3  -2  -3    0.76    0.22
  -3  -2  -3    0.88    0.25
   3  -2   3    0.77    0.20
   3   2   4   17.89    0.62
  -3   2  -4   17.69    0.76
   3   2   4   17.02    0.70
  -3   2  -4   15.96    0.73
  -3  -2  -4   16.41    0.74
   3  -2   4   17.01    0.70
  -3  -2  -4   17.42    0.75
   3  -2   4   18.07    0.82
  -3  -2  -4   17.28    0.76
  -3   2  -5    0.15    0.27
  -3   2  -5    0.23    0.25
   3   2   5    0.34    0.17
   3   2   5    0.18    0.22
  -3  -2  -5   -0.12    0.23
   3  -2   5   -0.03    0.20
  -3  -2  -5    0.17    0.26
  -3   2  -6    3.42    0.47
  -3   2  -6    2.85    0.45
   3   2   6    2.96    0.34
   3   2   6    3.29    0.44
  -3  -2  -6    2.81    0.47
  -3  -2  -6    3.14    0.45
   3  -2   6    3.25    0.45
  -3   2  -7   13.53    0.87
  -3   2  -7   14.67    0.88
   3   2   7   14.02    0.82
   3   2   7   14.23    0.72
   3  -2   7   13.72    0.92
   3  -2   7   13.92    0.83
  -3  -2  -7   15.96    0.89
  -3  -2  -7   14.58    0.88
  -3   2  -8    5.13    0.63
   3   2   8    4.32    0.46
  -3   2  -8    4.38    0.57
   3   2   8    5.58    0.62
  -3  -2  -8    4.25    0.57
   3  -2   8    3.72    0.51
  -3  -2  -8    4.21    0.59
   3   2   9   10.57    0.69
   3   2   9    9.33    0.81
  -3   2  -9   10.82    0.89
  -3   2  -9   11.23    0.92
  -3  -2  -9   11.58    0.96
  -3  -2  -9   11.70    0.93
  -3   2 -10    8.63    0.89
  -3   2 -10    8.01    0.84
   3   2  10    6.82    0.74
  -3  -2 -10    8.24    0.87
   3  -2  10    8.64    0.82
  -3  -2 -10    7.28    0.78
   3   2  11    3.02    0.58
  -3   2 -11    2.73    0.59
  -3   2 -11    2.34    0.61
   3  -2  11    2.19    0.55
  -3  -2 -11    2.01    0.55
  -3  -2 -11    2.64    0.59
   3   2  12    2.21    0.60
  -3   2 -12    1.71    0.57
  -3  -2 -12    1.15    0.56
   3  -2  12    1.62    0.57
   3   3 -13    2.33    0.61
  -3   3  13    2.90    0.61
   3  -3 -13    2.04    0.65
  -3  -3  13    2.31    0.59
  -3   3  12    5.37    0.71
   3   3 -12    5.94    0.76
   3   3 -12    5.74    0.70
  -3  -3  12    5.21    0.72
   3  -3 -12    4.54    0.74
   3  -3 -12    5.98    0.74
  -3   3  11   -0.23    0.30
   3   3 -11    1.26    0.39
   3   3 -11    0.26    0.35
  -3  -3  11    0.10    0.33
   3  -3 -11    0.00    0.47
   3  -3 -11    0.30    0.34
  -3   3  10    0.41    0.33
   3   3 -10    0.03    0.30
   3  -3 -10    0.01    0.29
   3  -3 -10   -0.14    0.34
  -3  -3  10   -0.47    0.26
   3   3  -9   16.95    0.91
  -3   3   9   15.12    0.83
   3   3  -9   14.40    0.79
   3   3  -9   13.87    0.83
   3  -3  -9   15.15    0.85
  -3  -3   9   14.44    0.83
   3  -3  -9   14.78    0.99
  -3   3   8    0.65    0.31
   3   3  -8    0.83    0.33
   3   3  -8    1.12    0.38
  -3   3   8    0.92    0.32
   3   3  -8    1.45    0.33
   3  -3  -8    0.66    0.39
   3  -3  -8    1.72    0.33
  -3  -3   8    1.27    0.35
  -3  -3   8    1.00    0.35
   3  -3  -8    0.91    0.33
  -3   3   7   19.45    0.93
  -3   3   7   19.33    0.86
   3   3  -7   21.12    0.92
   3   3  -7   20.32    0.89
   3   3  -7   19.55    0.81
   3  -3  -7   20.68    0.82
   3  -3  -7   18.95    1.00
  -3  -3   7   19.78    0.87
  -3  -3   7   20.46    0.96
   3  -3  -7   20.47    0.87
   3   3  -6    8.62    0.56
  -3   3   6    8.49    0.50
   3   3  -6    9.05    0.54
   3   3  -6    8.65    0.48
  -3   3   6    8.32    0.56
   3  -3  -6    9.41    0.62
   3  -3  -6    8.37    0.52
   3  -3  -6    8.13    0.47
  -3  -3   6    8.61    0.58
  -3  -3   6    9.00    0.52
   3   3  -5   28.36    0.96
   3   3  -5   26.33    0.86
   3   3  -5   26.77    0.91
  -3   3   5   25.41    0.98
  -3   3   5   26.43    0.88
   3  -3  -5   27.37    1.03
  -3  -3   5   27.13    0.97
   3  -3  -5   25.78    0.89
   3  -3  -5   25.19    0.83
  -3  -3   5   26.43    0.89
   3   3  -4   27.68    0.88
  -3   3   4   28.57    0.86
   3   3  -4   28.12    0.92
  -3   3   4   26.58    0.96
   3   3  -4   27.61    0.84
   3  -3  -4   28.32    0.83
  -3  -3   4   28.04    0.94
   3  -3  -4   28.84    0.87
  -3  -3   4   27.12    0.86
   3  -3  -4   29.07    0.99
  -3   3   3   63.74    1.72
  -3   3   3   69.11    1.87
  -3   3   3   63.84    1.71
   3   3  -3   65.82    1.80
   3   3  -3   69.10    1.71
   3   3  -3   71.67    1.74
   3  -3  -3   67.15    1.87
   3  -3  -3   67.08    1.69
  -3  -3   3   69.11    1.82
  -3  -3   3   65.17    1.72
   3  -3  -3   64.45    1.87
  -3  -3   3   67.53    1.73
   3   3  -2  581.79   14.26
   3   3  -2  560.80   13.70
  -3   3   2  596.55   14.42
  -3   3   2  555.60   13.65
  -3   3   2  548.29   13.66
   3   3  -2  558.09   14.07
  -3  -3   2  570.29   13.68
   3  -3  -2  581.10   14.44
  -3  -3   2  562.34   13.60
  -3  -3   2  563.73   13.65
  -3  -3   2  571.06   14.03
   3  -3  -2  574.07   13.81
  -3   3   1   50.84    1.29
  -3   3   1   50.80    1.29
  -3   3   1   51.34    1.35
   3   3  -1   49.73    1.38
  -3   3   1   53.53    1.41
   3   3  -1   50.38    1.29
   3   3  -1   51.94    1.36
  -3  -3   1   52.19    1.31
   3  -3  -1   53.69    1.33
  -3  -3   1   50.90    1.37
   3  -3  -1   51.04    1.40
   3  -3  -1   50.51    1.39
  -3  -3   1   50.20    1.31
  -3   3   0   62.54    1.58
  -3   3   0   60.40    1.57
  -3   3   0   63.50    1.65
   3   3   0   61.75    1.57
  -3   3   0   61.07    1.65
   3   3   0   64.71    1.65
  -3   3   0   63.33    1.50
   3  -3   0   61.94    1.50
   3  -3   0   62.03    1.57
   3  -3   0   62.85    1.58
  -3  -3   0   61.02    1.60
   3  -3   0   60.56    1.64
   3  -3   0   65.24    1.65
  -3  -3   0   62.23    1.60
   3  -3   0   60.73    1.64
  -3  -3   0   62.96    1.66
  -3   3  -1  128.29    3.21
   3   3   1  130.76    3.17
  -3   3  -1  127.91    3.08
  -3   3  -1  132.54    3.18
  -3   3  -1  126.71    3.18
  -3   3  -1  128.86    3.31
   3   3   1  129.94    3.13
  -3  -3  -1  128.77    3.15
  -3  -3  -1  125.96    3.13
  -3  -3  -1  124.44    3.19
   3  -3   1  130.25    3.17
   3  -3   1  132.40    3.30
   3  -3   1  126.02    3.07
   3  -3   1  121.39    3.16
   3  -3   1  128.60    3.21
   3   3   2    5.38    0.33
   3   3   2    5.41    0.24
  -3   3  -2    5.33    0.37
  -3   3  -2    5.76    0.34
   3  -3   2    5.81    0.39
   3  -3   2    6.15    0.34
  -3  -3  -2    5.56    0.35
  -3  -3  -2    5.64    0.38
   3  -3   2    5.20    0.34
  -3  -3  -2    5.61    0.38
   3  -3   2    5.76    0.30
   3   3   3   73.52    1.98
  -3   3  -3   75.91    2.03
  -3   3  -3   73.13    2.01
   3   3   3   72.32    1.90
   3  -3   3   72.92    2.11
  -3  -3  -3   71.48    2.00
   3  -3   3   72.08    2.00
   3  -3   3   71.69    1.99
  -3  -3  -3   72.71    1.98
  -3  -3  -3   75.56    2.03
  -3   3  -4   50.15    1.50
   3   3   4   47.13    1.35
   3   3   4   48.45    1.46
  -3   3  -4   46.91    1.48
  -3  -3  -4   49.70    1.50
  -3  -3  -4   47.59    1.48
   3  -3   4   47.52    1.46
   3  -3   4   47.70    1.57
  -3  -3  -4   46.61    1.47
   3   3   5    3.59    0.39
  -3   3  -5    2.99    0.39
  -3   3  -5    3.58    0.45
   3   3   5    3.98    0.33
  -3  -3  -5    4.10    0.45
   3  -3   5    3.70    0.47
  -3  -3  -5    3.76    0.45
   3  -3   5    4.31    0.45
  -3   3  -6    0.32    0.29
  -3   3  -6   -0.17    0.31
   3   3   6    0.07    0.26
   3   3   6    0.19    0.19
   3  -3   6    0.13    0.25
  -3  -3  -6   -0.24    0.26
   3  -3   6   -0.20    0.28
  -3  -3  -6    0.02    0.29
   3   3   7    0.12    0.31
  -3   3  -7   -0.05    0.35
  -3   3  -7    0.13    0.34
   3   3   7   -0.18    0.20
  -3  -3  -7   -0.02    0.32
   3  -3   7   -0.52    0.25
  -3  -3  -7    0.28    0.38
   3  -3   7    0.22    0.35
   3   3   8    6.18    0.62
   3   3   8    6.80    0.55
  -3   3  -8    6.89    0.67
  -3   3  -8    8.13    0.76
  -3  -3  -8    8.04    0.74
   3  -3   8    7.78    0.71
  -3  -3  -8    6.41    0.68
   3   3   9   32.48    1.31
  -3   3  -9   34.02    1.48
   3   3   9   34.92    1.45
  -3   3  -9   33.12    1.50
  -3  -3  -9   35.18    1.50
  -3  -3  -9   34.12    1.51
   3  -3   9   37.40    1.50
  -3   3 -10    0.02    0.38
   3   3  10    0.70    0.40
  -3   3 -10    0.65    0.44
  -3  -3 -10   -0.20    0.38
  -3  -3 -10    0.31    0.41
   3  -3  10    0.86    0.43
  -3   3 -11   10.10    0.98
  -3   3 -11   12.04    1.10
   3   3  11   11.91    1.04
   3  -3  11   10.31    0.94
  -3  -3 -11   10.56    0.97
  -3  -3 -11   11.10    1.05
  -3   3 -12    6.71    0.89
  -3  -3 -12    6.01    0.87
   3  -3  12    7.38    0.90
  -3   4  13    1.62    0.53
   3   4 -13    1.63    0.56
  -3  -4  13    2.48    0.58
   3  -4 -13    1.35    0.55
   3   4 -12    1.66    0.51
  -3   4  12    1.60    0.48
   3   4 -12    1.19    0.45
   3  -4 -12    1.71    0.63
   3  -4 -12    1.34    0.48
  -3  -4  12    0.96    0.45
   3   4 -11    4.12    0.63
   3   4 -11    4.99    0.65
  -3   4  11    5.28    0.67
  -3  -4  11    4.63    0.63
   3  -4 -11    5.04    0.71
   3  -4 -11    5.80    0.70
   3   4 -10    2.00    0.43
   3   4 -10    2.27    0.48
  -3   4  10    2.31    0.46
   3  -4 -10    2.22    0.53
  -3  -4  10    2.14    0.43
   3  -4 -10    1.71    0.43
  -3   4   9    0.84    0.33
   3   4  -9    0.95    0.36
   3   4  -9    0.90    0.36
   3  -4  -9    1.68    0.48
  -3  -4   9    0.93    0.35
   3  -4  -9    0.46    0.32
   3   4  -8    9.46    0.60
   3   4  -8   10.70    0.71
  -3   4   8   10.91    0.76
  -3   4   8    9.12    0.65
   3   4  -8   10.12    0.70
  -3  -4   8    9.91    0.79
   3  -4  -8    9.91    0.61
   3  -4  -8    9.97    0.67
   3  -4  -8    8.01    0.72
  -3  -4   8   10.49    0.68
   3   4  -7    1.94    0.37
   3   4  -7    1.53    0.34
  -3   4   7    1.74    0.35
   3   4  -7    1.84    0.31
  -3   4   7    1.74    0.33
  -3  -4   7    1.69    0.38
   3  -4  -7    1.62    0.33
   3  -4  -7    1.55    0.29
  -3  -4   7    2.29    0.36
   3  -4  -7    1.11    0.42
  -3   4   6    1.60    0.28
   3   4  -6    2.53    0.35
   3   4  -6    1.68    0.27
   3   4  -6    1.23    0.30
  -3   4   6    1.87    0.33
  -3  -4   6    2.12    0.33
   3  -4  -6    2.12    0.28
  -3  -4   6    1.41    0.29
   3  -4  -6    1.01    0.27
   3  -4  -6    2.30    0.39
   3   4  -5   39.52    1.22
  -3   4   5   39.85    1.32
  -3   4   5   39.33    1.19
   3   4  -5   37.29    1.16
   3   4  -5   38.38    1.22
   3  -4  -5   39.03    1.20
   3  -4  -5   37.79    1.15
  -3  -4   5   40.89    1.22
  -3  -4   5   39.10    1.29
   3  -4  -5   39.70    1.33
   3   4  -4   15.79    0.62
  -3   4   4   15.90    0.68
   3   4  -4   16.06    0.61
  -3   4   4   16.01    0.59
   3   4  -4   15.10    0.57
   3  -4  -4   15.86    0.69
   3  -4  -4   16.34    0.56
  -3  -4   4   15.85    0.60
  -3  -4   4   16.74    0.67
   3   4  -3   43.60    1.27
  -3   4   3   48.01    1.38
  -3   4   3   45.40    1.23
   3   4  -3   44.62    1.22
   3  -4  -3   45.69    1.37
  -3  -4   3   45.67    1.24
  -3  -4   3   46.62    1.25
  -3  -4   3   45.69    1.32
   3  -4  -3   44.83    1.36
   3  -4  -3   44.49    1.20
   3   4  -2  346.10    8.88
  -3   4   2  344.34    8.33
  -3   4   2  351.22    8.62
  -3   4   2  340.68    8.41
  -3   4   2  368.90    8.62
   3   4  -2  353.07    8.42
   3   4  -2  348.29    8.65
   3  -4  -2  340.68    8.58
   3  -4  -2  349.28    8.31
   3  -4  -2  358.99    8.62
  -3  -4   2  348.57    8.35
  -3  -4   2  358.77    8.64
  -3  -4   2  336.49    8.35
   3   4  -1    0.56    0.14
   3   4  -1    0.85    0.13
  -3   4   1    0.58    0.17
  -3   4   1    0.73    0.14
  -3   4   1    0.61    0.13
  -3  -4   1    0.66    0.15
   3  -4  -1    1.05    0.19
   3  -4  -1    0.65    0.13
   3  -4  -1    0.94    0.12
  -3  -4   1    0.65    0.14
   3  -4  -1    0.60    0.17
  -3  -4   1    0.70    0.14
   3   4   0    0.75    0.15
   3   4   0    1.53    0.17
  -3   4   0    1.01    0.18
  -3   4   0    0.94    0.17
  -3   4   0    1.01    0.17
   3  -4   0    1.37    0.10
   3  -4   0    0.82    0.13
  -3  -4   0    1.07    0.17
  -3  -4   0    0.98    0.16
  -3  -4   0    1.08    0.18
  -3  -4   0    1.26    0.21
   3  -4   0    0.94    0.16
   3  -4   0    1.02    0.17
   3  -4   0    1.05    0.15
   3  -4   0    1.07    0.17
  -3   4  -1   13.72    0.52
  -3   4  -1   13.77    0.58
   3   4   1   14.14    0.44
  -3   4  -1   14.82    0.54
  -3   4  -1   14.09    0.52
  -3  -4  -1   14.08    0.44
   3  -4   1   13.98    0.57
   3  -4   1   14.23    0.45
   3  -4   1   13.13    0.50
   3  -4   1   14.94    0.52
  -3  -4  -1   13.72    0.53
   3  -4   1   13.79    0.52
  -3  -4  -1   13.81    0.53
  -3   4  -2    1.59    0.23
  -3   4  -2    1.58    0.26
   3   4   2    1.41    0.14
   3   4   2    1.68    0.21
  -3   4  -2    2.26    0.26
   3  -4   2    1.58    0.20
   3  -4   2    1.73    0.27
   3  -4   2    1.51    0.20
  -3  -4  -2    1.52    0.23
  -3  -4  -2    1.49    0.23
  -3  -4  -2    1.65    0.15
   3  -4   2    1.73    0.23
   3   4   3    0.28    0.17
  -3   4  -3   -0.08    0.20
  -3   4  -3   -0.01    0.18
   3   4   3   -0.10    0.10
  -3  -4  -3   -0.23    0.16
   3  -4   3   -0.16    0.16
   3  -4   3   -0.18    0.19
  -3  -4  -3   -0.03    0.18
  -3  -4  -3    0.05    0.19
   3  -4   3    0.17    0.17
   3   4   4   21.52    0.73
  -3   4  -4   21.07    0.87
   3   4   4   22.17    0.83
  -3   4  -4   21.33    0.86
  -3  -4  -4   21.65    0.87
  -3  -4  -4   22.28    0.88
   3  -4   4   22.03    0.83
  -3  -4  -4   21.65    0.85
   3  -4   4   22.46    0.94
  -3   4  -5    4.26    0.49
   3   4   5    3.10    0.37
  -3   4  -5    3.62    0.43
   3   4   5    3.70    0.33
  -3  -4  -5    3.86    0.44
  -3  -4  -5    3.46    0.43
   3  -4   5    4.13    0.45
  -3  -4  -5    4.03    0.47
   3  -4   5    2.85    0.41
   3   4   6   -0.05    0.18
  -3   4  -6    0.03    0.29
   3   4   6   -0.22    0.25
  -3   4  -6    0.07    0.31
   3  -4   6    0.07    0.31
  -3  -4  -6   -0.05    0.30
  -3  -4  -6   -0.07    0.27
   3  -4   6    0.36    0.28
   3   4   7    2.89    0.36
   3   4   7    2.10    0.42
  -3   4  -7    3.53    0.53
  -3   4  -7    2.71    0.50
  -3  -4  -7    2.19    0.44
   3  -4   7    1.59    0.38
   3  -4   7    2.17    0.46
  -3  -4  -7    2.01    0.46
  -3   4  -8   27.90    1.27
   3   4   8   28.64    1.10
  -3   4  -8   28.02    1.27
   3   4   8   30.43    1.26
  -3  -4  -8   25.71    1.25
  -3  -4  -8   27.47    1.25
   3  -4   8   25.87    1.21
  -3   4  -9   18.58    1.10
  -3   4  -9   18.91    1.09
   3   4   9   17.86    0.93
   3   4   9   18.78    1.05
   3  -4   9   20.83    1.10
  -3  -4  -9   19.13    1.12
  -3  -4  -9   17.63    1.05
  -3   4 -10    4.60    0.66
  -3   4 -10    4.97    0.69
   3   4  10    4.84    0.65
  -3  -4 -10    4.68    0.68
  -3  -4 -10    4.36    0.64
   3  -4  10    3.30    0.56
  -3   4 -11    6.12    0.80
   3   4  11    5.72    0.77
  -3   4 -11    4.87    0.75
  -3  -4 -11    4.52    0.69
  -3  -4 -11    5.53    0.82
   3  -4  11    4.86    0.71
   3   4  12    0.73    0.49
  -3   4 -12    0.70    0.49
  -3  -4 -12    0.66    0.50
   3  -4  12    1.34    0.51
   3   5 -13    0.38    0.49
  -3   5  13    1.19    0.47
   3  -5 -13    0.88    0.64
  -3  -5  13    0.05    0.39
  -3   5  12    0.07    0.39
   3   5 -12   -0.49    0.34
   3   5 -12   -0.03    0.39
   3  -5 -12    0.29    0.40
   3  -5 -12    0.49    0.56
  -3  -5  12   -0.09    0.39
   3   5 -11    7.15    0.75
   3   5 -11    6.05    0.69
  -3   5  11    7.25    0.76
  -3  -5  11    7.71    0.79
   3  -5 -11    7.08    0.75
   3  -5 -11    8.59    0.93
   3   5 -10   -0.01    0.32
  -3   5  10    0.33    0.32
   3   5 -10   -0.18    0.31
  -3  -5  10    0.17    0.31
   3  -5 -10    0.50    0.34
   3  -5 -10   -0.25    0.43
  -3   5   9    7.38    0.63
   3   5  -9    6.73    0.63
   3   5  -9    7.59    0.70
   3  -5  -9    7.51    0.68
  -3  -5   9    6.21    0.64
   3  -5  -9    5.35    0.65
  -3   5   8    6.71    0.61
   3   5  -8    8.07    0.66
  -3   5   8    6.72    0.58
   3   5  -8    6.15    0.59
   3   5  -8    7.45    0.58
  -3  -5   8    7.10    0.61
  -3  -5   8    7.51    0.70
   3  -5  -8    5.94    0.56
   3  -5  -8    6.21    0.53
   3  -5  -8    6.93    0.72
   3   5  -7    2.18    0.39
  -3   5   7    1.97    0.36
   3   5  -7    1.59    0.34
   3   5  -7    1.30    0.31
  -3   5   7    1.63    0.37
   3  -5  -7    1.79    0.47
   3  -5  -7    1.54    0.34
   3  -5  -7    1.65    0.31
  -3  -5   7    1.70    0.38
  -3  -5   7    1.72    0.35
   3   5  -6   26.17    0.97
  -3   5   6   23.53    0.92
   3   5  -6   24.81    0.90
  -3   5   6   25.71    1.03
   3   5  -6   26.46    0.96
   3  -5  -6   24.43    0.89
   3  -5  -6   26.13    0.95
  -3  -5   6   23.35    1.01
  -3  -5   6   26.48    0.96
   3   5  -5   35.83    1.14
  -3   5   5   35.25    1.21
   3   5  -5   35.32    1.12
  -3   5   5   35.64    1.11
   3   5  -5   33.72    1.08
   3  -5  -5   34.48    1.23
  -3  -5   5   34.91    1.12
  -3  -5   5   33.59    1.20
   3  -5  -5   34.19    1.07
   3  -5  -5   35.28    1.12
  -3   5   4    6.43    0.46
  -3   5   4    7.25    0.39
   3   5  -4    6.58    0.36
   3   5  -4    6.34    0.37
  -3  -5   4    5.48    0.43
  -3  -5   4    6.55    0.38
   3  -5  -4    5.38    0.42
   3  -5  -4    6.92    0.35
   3  -5  -4    6.53    0.46
   3   5  -3   24.62    0.84
   3   5  -3   25.04    0.79
  -3   5   3   25.15    0.88
   3   5  -3   24.70    0.77
  -3   5   3   24.74    0.74
  -3   5   3   26.98    0.79
  -3  -5   3   25.52    0.81
   3  -5  -3   25.12    0.75
   3  -5  -3   25.17    0.89
  -3  -5   3   26.38    0.80
  -3  -5   3   26.01    0.87
   3  -5  -3   25.23    0.89
   3   5  -2   12.86    0.46
   3   5  -2   13.78    0.52
  -3   5   2   13.16    0.50
  -3   5   2   13.49    0.40
   3   5  -2   12.74    0.47
  -3   5   2   12.75    0.56
   3  -5  -2   13.08    0.44
   3  -5  -2   12.30    0.54
  -3  -5   2   12.58    0.48
  -3  -5   2   13.35    0.53
   3  -5  -2   13.16    0.55
  -3   5   1  135.66    3.52
  -3   5   1  140.07    3.39
   3   5  -1  142.04    3.53
   3   5  -1  143.30    3.39
  -3   5   1  139.20    3.52
   3  -5  -1  137.88    3.48
  -3  -5   1  128.88    3.39
   3  -5  -1  137.70    3.53
   3  -5  -1  137.68    3.50
   3  -5  -1  136.67    3.37
  -3  -5   1  137.89    3.53
   3   5   0   11.08    0.43
  -3   5   0   12.01    0.48
  -3   5   0   10.96    0.44
   3   5   0   11.19    0.47
  -3   5   0   11.78    0.49
   3  -5   0   11.04    0.31
   3  -5   0   11.94    0.48
  -3  -5   0   10.93    0.45
   3  -5   0   10.28    0.41
  -3  -5   0   11.65    0.46
   3  -5   0   11.53    0.43
  -3  -5   0   10.86    0.43
  -3  -5   0   10.37    0.47
   3  -5   0   10.64    0.47
   3   5   1    2.77    0.24
  -3   5  -1    1.97    0.22
   3   5   1    2.24    0.24
   3   5   1    2.59    0.19
  -3   5  -1    1.93    0.22
  -3   5  -1    2.86    0.30
   3  -5   1    2.41    0.22
   3  -5   1    2.40    0.24
  -3  -5  -1    2.11    0.26
   3  -5   1    2.63    0.19
   3  -5   1    2.68    0.26
  -3  -5  -1    2.34    0.19
  -3  -5  -1    2.13    0.23
   3  -5   1    2.10    0.24
  -3   5  -2   48.11    1.39
   3   5   2   49.02    1.30
  -3   5  -2   49.72    1.41
   3   5   2   49.63    1.38
  -3   5  -2   47.46    1.47
   3  -5   2   50.19    1.38
  -3  -5  -2   47.31    1.30
   3  -5   2   47.27    1.38
  -3  -5  -2   48.16    1.40
   3  -5   2   48.05    1.39
  -3  -5  -2   45.95    1.37
   3  -5   2   48.07    1.47
  -3   5  -3    0.10    0.20
  -3   5  -3    0.38    0.22
   3   5   3    0.43    0.18
   3   5   3    0.17    0.12
   3  -5   3    0.24    0.22
   3  -5   3    0.11    0.17
  -3  -5  -3    0.28    0.14
   3  -5   3    0.30    0.18
   3  -5   3    0.31    0.19
  -3  -5  -3    0.45    0.21
  -3  -5  -3    0.62    0.24
  -3   5  -4   11.63    0.65
   3   5   4   12.84    0.62
  -3   5  -4   12.46    0.64
   3   5   4   13.06    0.52
  -3  -5  -4   12.34    0.65
   3  -5   4   12.47    0.62
  -3  -5  -4   13.30    0.67
   3  -5   4   13.30    0.70
  -3  -5  -4   12.12    0.65
  -3   5  -5    0.52    0.30
  -3   5  -5    0.51    0.30
   3   5   5    0.45    0.18
   3   5   5    0.43    0.27
  -3  -5  -5    0.58    0.30
  -3  -5  -5    0.46    0.26
   3  -5   5    0.93    0.28
  -3  -5  -5    0.45    0.29
   3  -5   5   -0.15    0.27
  -3   5  -6    1.58    0.40
   3   5   6    2.33    0.41
   3   5   6    1.42    0.27
  -3   5  -6    1.60    0.40
  -3  -5  -6    1.16    0.35
  -3  -5  -6    2.00    0.42
   3  -5   6    2.22    0.39
   3  -5   6    1.01    0.37
   3   5   7   26.97    1.14
  -3   5  -7   27.55    1.21
  -3   5  -7   26.55    1.21
   3   5   7   26.81    1.02
  -3  -5  -7   27.45    1.19
   3  -5   7   23.71    1.22
   3  -5   7   25.39    1.14
  -3  -5  -7   26.70    1.21
   3   5   8    2.45    0.47
  -3   5  -8    2.33    0.51
  -3   5  -8    3.34    0.55
   3   5   8    2.01    0.34
  -3  -5  -8    2.41    0.48
  -3  -5  -8    1.96    0.46
   3  -5   8    2.63    0.46
   3   5   9   10.17    0.88
  -3   5  -9    9.59    0.87
  -3   5  -9    8.56    0.82
  -3  -5  -9   12.28    0.99
  -3  -5  -9    9.51    0.82
   3  -5   9    8.86    0.82
   3   5  10    4.69    0.64
  -3   5 -10    4.61    0.70
  -3   5 -10    5.48    0.75
   3  -5  10    5.54    0.71
  -3  -5 -10    3.68    0.63
  -3  -5 -10    5.54    0.76
  -3   5 -11    1.52    0.53
   3   5  11    0.77    0.46
  -3   5 -11    1.70    0.55
  -3  -5 -11    1.88    0.58
   3  -5  11    2.23    0.53
  -3  -5 -11    1.04    0.46
   3   5  12    0.78    0.45
  -3   5 -12    0.79    0.57
   3  -5  12    1.03    0.49
  -3   6  13    0.24    0.39
   3   6 -13    0.00    0.42
  -3  -6  13    0.00    0.41
   3  -6 -13    0.57    0.55
   3   6 -12    0.74    0.46
   3   6 -12    0.54    0.41
  -3   6  12    0.64    0.40
   3  -6 -12    1.12    0.46
   3  -6 -12    0.97    0.52
  -3  -6  12    0.66    0.42
  -3   6  11    7.83    0.79
   3   6 -11    8.95    0.83
   3   6 -11    7.50    0.73
  -3  -6  11    6.91    0.75
   3  -6 -11    8.71    0.85
   3  -6 -11    5.72    0.77
   3   6 -10    2.93    0.49
  -3   6  10    4.24    0.58
   3   6 -10    2.83    0.53
  -3  -6  10    2.84    0.51
   3  -6 -10    2.94    0.50
   3   6  -9   18.50    0.97
   3   6  -9   20.55    0.96
  -3   6   9   16.99    0.93
  -3  -6   9   18.37    0.97
   3  -6  -9   19.68    0.98
   3  -6  -9   19.64    1.14
   3   6  -8   15.98    0.85
   3   6  -8   15.04    0.78
  -3   6   8   16.12    0.83
   3   6  -8   15.00    0.79
  -3  -6   8   15.12    0.83
   3  -6  -8   15.15    0.76
   3  -6  -8   15.73    0.84
   3  -6  -8   16.47    0.96
  -3   6   7    0.34    0.30
   3   6  -7    0.31    0.26
  -3   6   7    0.08    0.25
   3   6  -7   -0.25    0.24
   3   6  -7    0.04    0.27
   3  -6  -7    0.04    0.26
   3  -6  -7    0.11    0.34
  -3  -6   7    0.29    0.26
   3  -6  -7   -0.15    0.21
  -3  -6   7    0.16    0.33
  -3   6   6   14.05    0.75
   3   6  -6   14.98    0.69
   3   6  -6   14.65    0.67
  -3   6   6   14.81    0.70
   3   6  -6   15.28    0.74
  -3  -6   6   14.99    0.80
   3  -6  -6   15.17    0.72
   3  -6  -6   14.87    0.66
  -3  -6   6   15.33    0.72
   3  -6  -6   14.84    0.85
   3   6  -5   12.02    0.56
  -3   6   5   12.88    0.59
  -3   6   5   12.35    0.65
   3   6  -5   11.46    0.55
   3  -6  -5   11.84    0.70
  -3  -6   5   12.17    0.65
  -3  -6   5   11.53    0.58
   3  -6  -5   12.04    0.54
   3   6  -4    8.75    0.42
  -3   6   4    8.43    0.43
  -3   6   4    7.94    0.49
   3   6  -4    7.70    0.41
   3  -6  -4    7.33    0.50
  -3  -6   4    7.91    0.44
  -3  -6   4    6.72    0.48
   3  -6  -4    8.63    0.51
   3  -6  -4    7.06    0.38
   3   6  -3    9.99    0.49
   3   6  -3    9.39    0.40
  -3   6   3    9.51    0.37
  -3   6   3    9.00    0.42
   3   6  -3    9.31    0.42
  -3   6   3    9.17    0.49
   3  -6  -3    9.16    0.39
   3  -6  -3    9.18    0.51
   3  -6  -3    9.23    0.51
  -3  -6   3    8.91    0.43
  -3  -6   3    9.64    0.49
  -3   6   2   63.70    1.77
  -3   6   2   60.63    1.72
   3   6  -2   62.44    1.65
   3   6  -2   61.58    1.64
  -3   6   2   60.37    1.50
   3   6  -2   63.75    1.74
  -3   6   2   62.73    1.65
  -3  -6   2   63.37    1.67
   3  -6  -2   60.36    1.72
   3  -6  -2   62.93    1.62
  -3  -6   2   60.77    1.74
   3  -6  -2   62.52    1.76
  -3   6   1   15.77    0.56
   3   6  -1   16.40    0.61
   3   6  -1   15.91    0.55
  -3   6   1   15.55    0.60
  -3   6   1   15.42    0.61
   3  -6  -1   14.88    0.58
   3  -6  -1   15.41    0.61
   3  -6  -1   15.33    0.53
  -3  -6   1   16.39    0.62
   3  -6  -1   15.68    0.56
  -3  -6   1   15.57    0.56
  -3   6   0   37.95    1.13
   3   6   0   37.73    1.14
   3   6   0   36.80    1.07
  -3   6   0   37.66    1.08
  -3   6   0   37.65    1.14
  -3  -6   0   38.95    1.10
   3  -6   0   37.52    1.13
   3  -6   0   35.79    1.06
  -3  -6   0   38.29    1.15
   3  -6   0   36.16    1.04
  -3  -6   0   39.21    1.10
   3  -6   0   37.00    0.91
   3  -6   0   36.87    1.13
  -3  -6   0   38.47    1.08
  -3   6  -1    0.83    0.23
   3   6   1    0.82    0.15
   3   6   1    0.80    0.17
  -3   6  -1    0.96    0.21
   3   6   1    0.83    0.20
  -3   6  -1    0.70    0.21
   3  -6   1    0.78    0.21
   3  -6   1    0.99    0.20
  -3  -6  -1    0.82    0.16
  -3  -6  -1    0.64    0.21
   3  -6   1    0.83    0.17
   3  -6   1    0.51    0.17
  -3  -6  -1    0.68    0.18
  -3   6  -2    5.16    0.39
  -3   6  -2    4.86    0.38
  -3   6  -2    6.03    0.46
   3   6   2    4.73    0.28
   3  -6   2    5.20    0.37
  -3  -6  -2    5.26    0.30
   3  -6   2    5.11    0.35
  -3  -6  -2    5.39    0.42
  -3  -6  -2    5.02    0.40
   3  -6   2    5.12    0.39
   3  -6   2    6.02    0.45
   3   6   3   68.43    1.92
  -3   6  -3   70.45    2.06
   3   6   3   69.93    1.85
  -3   6  -3   67.19    1.95
  -3   6  -3   69.28    1.95
   3  -6   3   68.51    1.94
   3  -6   3   70.45    2.06
   3  -6   3   64.74    1.92
  -3  -6  -3   69.64    1.95
  -3  -6  -3   69.07    1.85
  -3  -6  -3   67.24    1.91
  -3   6  -4    1.15    0.30
   3   6   4    1.57    0.29
  -3   6  -4    1.68    0.33
   3   6   4    0.92    0.19
  -3  -6  -4    1.22    0.30
   3  -6   4    1.49    0.27
   3  -6   4    1.38    0.26
  -3  -6  -4    1.64    0.33
  -3  -6  -4    1.55    0.30
   3  -6   4    1.58    0.35
   3   6   5    0.25    0.25
  -3   6  -5    0.09    0.30
   3   6   5    0.05    0.17
  -3   6  -5    0.02    0.28
  -3  -6  -5    0.22    0.30
  -3  -6  -5   -0.06    0.28
   3  -6   5    0.58    0.28
  -3  -6  -5    0.25    0.28
   3  -6   5    0.29    0.32
  -3   6  -6   28.31    1.18
   3   6   6   27.80    1.10
  -3   6  -6   27.60    1.17
   3   6   6   25.24    0.97
   3  -6   6   26.97    1.10
   3  -6   6   26.56    1.23
  -3  -6  -6   28.47    1.18
  -3  -6  -6   24.93    1.12
  -3   6  -7    0.87    0.37
  -3   6  -7    0.79    0.40
   3   6   7    0.60    0.25
   3   6   7    0.60    0.34
  -3  -6  -7    0.78    0.37
  -3  -6  -7    1.17    0.42
   3  -6   7    0.38    0.33
   3  -6   7    0.39    0.35
   3   6   8    9.01    0.60
   3   6   8    7.49    0.70
  -3   6  -8    9.51    0.81
  -3   6  -8    9.44    0.84
  -3  -6  -8    9.32    0.80
   3  -6   8    7.85    0.72
  -3  -6  -8    7.63    0.73
  -3   6  -9   13.56    0.98
  -3   6  -9   14.43    0.99
   3   6   9   14.41    0.94
  -3  -6  -9   14.31    0.95
   3  -6   9   14.05    0.91
  -3  -6  -9   12.15    0.98
  -3   6 -10    3.94    0.71
   3   6  10    4.29    0.64
  -3   6 -10    2.44    0.55
   3  -6  10    2.99    0.58
  -3  -6 -10    2.32    0.56
  -3  -6 -10    2.95    0.61
  -3   6 -11   -0.31    0.36
   3   6  11    0.32    0.41
  -3   6 -11    0.75    0.45
  -3  -6 -11    0.91    0.53
  -3  -6 -11   -0.51    0.36
   3  -6  11    0.01    0.39
   3   6  12   -0.21    0.40
   3  -6  12   -0.04    0.44
  -3   7  13    0.76    0.46
  -3  -7  13   -0.31    0.39
   3  -7 -13    0.81    0.60
   3   7 -12    0.56    0.41
   3   7 -12    0.00    0.37
  -3   7  12    0.97    0.45
  -3  -7  12    0.60    0.42
   3  -7 -12    0.34    0.50
   3  -7 -12    0.69    0.43
   3   7 -11    0.57    0.37
  -3   7  11   -0.18    0.34
   3   7 -11   -0.24    0.33
   3  -7 -11   -0.57    0.44
  -3  -7  11    0.04    0.32
   3  -7 -11    0.55    0.36
  -3   7  10    2.26    0.48
   3   7 -10    1.88    0.46
   3   7 -10    2.55    0.45
   3  -7 -10    2.03    0.53
   3  -7 -10    2.25    0.46
  -3  -7  10    2.38    0.48
   3   7  -9    2.65    0.47
   3   7  -9    3.44    0.47
  -3   7   9    2.96    0.49
   3  -7  -9    3.49    0.62
  -3  -7   9    2.46    0.45
   3  -7  -9    2.98    0.50
   3   7  -8    1.35    0.36
   3   7  -8    0.21    0.29
   3   7  -8    0.76    0.31
  -3   7   8    1.61    0.38
   3  -7  -8    1.24    0.31
   3  -7  -8    0.19    0.35
  -3  -7   8    0.80    0.31
   3  -7  -8    0.64    0.31
   3   7  -7    6.17    0.51
  -3   7   7    7.22    0.62
  -3   7   7    7.01    0.58
   3   7  -7    7.31    0.55
   3   7  -7    6.72    0.59
   3  -7  -7    6.72    0.52
   3  -7  -7    6.40    0.64
  -3  -7   7    6.59    0.57
  -3  -7   7    5.75    0.58
   3  -7  -7    8.02    0.65
   3   7  -6    0.06    0.22
   3   7  -6    0.15    0.22
  -3   7   6   -0.27    0.26
  -3   7   6   -0.01    0.22
   3  -7  -6   -0.02    0.19
   3  -7  -6    0.69    0.37
  -3  -7   6    0.22    0.25
  -3  -7   6   -0.18    0.25
   3  -7  -6    0.14    0.25
   3   7  -5    1.33    0.23
  -3   7   5    1.21    0.25
   3   7  -5    1.04    0.25
  -3   7   5    0.98    0.27
   3  -7  -5    1.25    0.22
  -3  -7   5    1.11    0.25
   3  -7  -5    1.24    0.28
   3  -7  -5    1.03    0.31
  -3  -7   5    1.37    0.32
  -3   7   4    9.20    0.47
   3   7  -4    9.04    0.46
  -3   7   4    9.43    0.56
   3   7  -4    8.68    0.52
   3   7  -4    9.05    0.42
  -3  -7   4    8.81    0.48
   3  -7  -4    8.17    0.43
  -3  -7   4    9.00    0.55
   3  -7  -4    8.78    0.57
   3  -7  -4    8.81    0.56
  -3   7   3   37.79    1.23
   3   7  -3   39.57    1.22
  -3   7   3   37.61    1.03
   3   7  -3   37.36    1.13
   3   7  -3   37.23    1.08
  -3   7   3   38.78    1.20
  -3  -7   3   37.77    1.15
   3  -7  -3   37.24    1.10
  -3  -7   3   38.71    1.24
   3  -7  -3   38.27    1.22
   3  -7  -3   39.86    1.26
   3   7  -2   17.57    0.63
  -3   7   2   17.92    0.49
  -3   7   2   18.11    0.71
   3   7  -2   19.00    0.70
  -3   7   2   17.64    0.67
  -3   7   2   18.57    0.64
   3  -7  -2   18.16    0.72
   3  -7  -2   18.32    0.67
   3  -7  -2   17.65    0.61
  -3  -7   2   17.23    0.64
  -3  -7   2   17.64    0.70
  -3   7   1   11.10    0.50
  -3   7   1   10.78    0.51
   3   7  -1   10.32    0.49
  -3   7   1   10.92    0.46
   3   7  -1    9.57    0.44
   3  -7  -1   10.31    0.48
   3  -7  -1   10.39    0.52
  -3  -7   1   11.52    0.52
   3  -7  -1   10.51    0.43
   3  -7  -1   10.17    0.44
  -3  -7   1    9.96    0.46
  -3  -7   1   10.31    0.49
  -3   7   0    0.51    0.17
  -3   7   0    0.70    0.19
   3   7   0    0.32    0.15
  -3   7   0    0.74    0.21
   3   7   0    0.58    0.16
   3  -7   0    0.51    0.14
  -3  -7   0    0.55    0.21
   3  -7   0    0.58    0.15
   3  -7   0    0.65    0.20
  -3  -7   0    0.42    0.18
  -3  -7   0    0.46    0.19
   3  -7   0    0.66    0.20
  -3  -7   0    0.55    0.18
  -3   7  -1    0.41    0.19
   3   7   1    0.17    0.14
   3   7   1    0.15    0.16
   3   7   1    0.08    0.15
  -3   7  -1    0.15    0.17
  -3   7  -1    0.40    0.18
   3  -7   1    0.34    0.16
   3  -7   1    0.40    0.19
  -3  -7  -1    0.26    0.15
   3  -7   1    0.15    0.19
  -3  -7  -1    0.44    0.18
  -3  -7  -1    0.14    0.18
   3  -7   1    0.08    0.15
  -3   7  -2   33.27    1.13
  -3   7  -2   28.12    1.02
   3   7   2   32.50    0.96
  -3  -7  -2   32.31    1.04
   3  -7   2   30.82    1.03
   3  -7   2   32.90    1.03
   3  -7   2   31.00    1.04
   3  -7   2   32.83    1.11
  -3  -7  -2   31.52    0.96
  -3  -7  -2   32.01    1.05
  -3   7  -3    3.74    0.42
  -3   7  -3    4.99    0.46
  -3   7  -3    4.54    0.40
   3   7   3    4.27    0.32
   3   7   3    5.10    0.41
  -3  -7  -3    3.92    0.38
  -3  -7  -3    4.42    0.32
  -3  -7  -3    4.27    0.43
   3  -7   3    5.35    0.49
   3  -7   3    5.05    0.40
   3  -7   3    4.24    0.38
  -3   7  -4   41.03    1.37
   3   7   4   40.53    1.24
  -3   7  -4   41.52    1.39
   3   7   4   40.38    1.32
   3  -7   4   41.62    1.34
   3  -7   4   38.85    1.44
  -3  -7  -4   39.65    1.24
  -3  -7  -4   41.31    1.35
   3  -7   4   40.90    1.33
  -3  -7  -4   42.53    1.39
   3   7   5    0.65    0.21
  -3   7  -5    0.12    0.28
  -3   7  -5    0.78    0.31
   3   7   5   -0.07    0.25
  -3  -7  -5    0.11    0.31
  -3  -7  -5    0.34    0.30
   3  -7   5    0.51    0.34
  -3  -7  -5    0.45    0.29
   3  -7   5    0.11    0.27
  -3   7  -6   31.97    1.28
   3   7   6   30.81    1.23
  -3   7  -6   29.08    1.26
   3   7   6   31.37    1.10
   3  -7   6   32.81    1.39
  -3  -7  -6   31.96    1.27
  -3  -7  -6   30.64    1.26
  -3  -7  -6   30.26    1.24
   3  -7   6   31.44    1.24
  -3   7  -7   12.57    0.84
  -3   7  -7   11.83    0.82
   3   7   7   11.58    0.65
   3   7   7   13.79    0.82
  -3  -7  -7   11.49    0.76
   3  -7   7   11.51    0.88
   3  -7   7   10.99    0.77
  -3  -7  -7   12.08    0.84
   3   7   8   13.37    0.74
  -3   7  -8   12.05    0.89
   3   7   8   14.06    0.89
  -3   7  -8   13.41    0.92
   3  -7   8   14.33    0.91
  -3  -7  -8   13.88    0.90
  -3  -7  -8   12.59    0.91
   3   7   9    0.26    0.34
  -3   7  -9   -0.06    0.37
  -3   7  -9    0.04    0.41
  -3  -7  -9    0.63    0.41
   3  -7   9    0.10    0.37
  -3  -7  -9    0.28    0.41
  -3   7 -10   13.50    1.01
  -3   7 -10   11.81    1.04
   3   7  10   14.38    1.00
  -3  -7 -10   12.22    1.05
   3  -7  10   14.63    1.03
  -3  -7 -10   13.43    0.99
  -3   7 -11    0.13    0.48
   3   7  11    0.63    0.45
  -3   7 -11    0.25    0.45
  -3  -7 -11    0.71    0.51
   3  -7  11    0.45    0.48
  -3  -7 -11    0.63    0.46
   3   7  12    1.93    0.60
   3  -7  12    1.15    0.52
  -3   8  13    5.25    0.77
  -3  -8  13    4.71    0.74
   3  -8 -13    5.48    0.89
  -3   8  12    7.55    0.80
   3   8 -12    9.09    0.92
   3  -8 -12   10.26    1.04
   3  -8 -12    9.04    0.89
  -3  -8  12   10.12    0.98
  -3   8  11    6.47    0.75
   3   8 -11    8.33    0.74
   3   8 -11    5.79    0.72
   3  -8 -11    6.53    0.88
   3  -8 -11    6.65    0.76
  -3  -8  11    6.44    0.78
   3   8 -10    0.94    0.40
  -3   8  10    0.50    0.36
   3   8 -10    1.22    0.36
   3  -8 -10    1.67    0.43
  -3  -8  10    0.90    0.38
   3  -8 -10    1.20    0.50
   3   8  -9    0.25    0.31
  -3   8   9   -0.16    0.27
   3   8  -9   -0.01    0.27
   3  -8  -9   -0.34    0.29
   3  -8  -9   -0.19    0.41
  -3  -8   9    0.34    0.32
   3   8  -8   15.12    0.76
   3   8  -8   13.68    0.76
  -3   8   8   14.99    0.82
   3   8  -8   15.00    0.85
   3  -8  -8   16.01    0.85
  -3  -8   8   14.53    0.82
   3  -8  -8   15.45    0.95
   3  -8  -8   14.95    0.75
   3   8  -7    5.11    0.46
  -3   8   7    4.84    0.51
  -3   8   7    5.52    0.58
   3   8  -7    4.33    0.46
  -3  -8   7    5.18    0.59
   3  -8  -7    4.15    0.44
   3  -8  -7    4.74    0.51
  -3  -8   7    4.86    0.51
   3  -8  -7    4.92    0.59
  -3   8   6   11.87    0.67
  -3   8   6   12.43    0.76
   3   8  -6   11.85    0.59
   3   8  -6   13.82    0.68
   3  -8  -6   13.19    0.63
   3  -8  -6   12.25    0.82
  -3  -8   6   13.17    0.70
  -3  -8   6   12.86    0.79
   3   8  -5    1.96    0.30
  -3   8   5    2.34    0.38
  -3   8   5    2.00    0.31
   3   8  -5    1.63    0.24
   3  -8  -5    1.95    0.33
   3  -8  -5    1.53    0.26
   3  -8  -5    2.07    0.40
  -3  -8   5    1.41    0.32
  -3  -8   5    1.99    0.32
  -3   8   4    4.14    0.43
   3   8  -4    3.77    0.28
   3   8  -4    2.65    0.30
  -3   8   4    3.18    0.35
   3   8  -4    4.38    0.42
   3  -8  -4    4.21    0.42
   3  -8  -4    2.95    0.40
  -3  -8   4    3.92    0.37
  -3  -8   4    3.33    0.37
   3  -8  -4    4.02    0.33
   3   8  -3  104.22    2.81
  -3   8   3  103.82    2.81
  -3   8   3   99.79    2.49
  -3   8   3  104.61    2.68
   3   8  -3  100.78    2.60
  -3   8   3  100.78    2.78
   3   8  -3   99.08    2.66
   3  -8  -3  101.80    2.77
  -3  -8   3  103.73    2.82
   3  -8  -3  103.27    2.82
  -3  -8   3  102.70    2.69
   3  -8  -3  100.84    2.64
  -3   8   2   10.52    0.53
  -3   8   2    9.95    0.51
   3   8  -2   10.08    0.47
   3   8  -2   10.13    0.53
  -3   8   2   10.04    0.32
  -3   8   2    9.03    0.46
   3  -8  -2   10.21    0.50
   3  -8  -2    9.61    0.54
  -3  -8   2   10.86    0.49
  -3  -8   2   11.17    0.56
   3  -8  -2    9.87    0.44
  -3   8   1   17.13    0.71
   3   8  -1   18.28    0.72
  -3   8   1   18.72    0.68
  -3   8   1   19.18    0.75
   3   8  -1   18.84    0.67
   3  -8  -1   18.57    0.64
   3  -8  -1   18.17    0.73
   3  -8  -1   18.99    0.71
  -3  -8   1   17.76    0.73
   3  -8  -1   16.62    0.63
  -3  -8   1   19.81    0.72
  -3  -8   1   18.37    0.68
  -3   8   0    8.55    0.48
  -3   8   0    7.73    0.43
  -3   8   0    8.28    0.46
   3   8   0    7.86    0.46
   3   8   0    7.79    0.42
   3  -8   0    8.22    0.41
  -3  -8   0    8.46    0.44
   3  -8   0    8.41    0.36
   3  -8   0    8.61    0.48
  -3  -8   0    7.96    0.48
   3  -8   0    7.33    0.46
  -3  -8   0    8.07    0.42
  -3  -8   0    8.37    0.45
   3   8   1   46.25    1.38
   3   8   1   47.40    1.37
   3   8   1   47.74    1.46
  -3   8  -1   46.60    1.44
  -3   8  -1   47.58    1.41
  -3   8  -1   48.09    1.49
   3  -8   1   48.20    1.41
  -3  -8  -1   45.92    1.37
  -3  -8  -1   47.74    1.42
   3  -8   1   47.89    1.45
   3  -8   1   49.07    1.39
  -3  -8  -1   48.71    1.37
   3  -8   1   47.46    1.47
   3   8   2    0.37    0.19
   3   8   2    0.36    0.17
  -3   8  -2    0.85    0.25
  -3   8  -2    0.32    0.24
   3  -8   2    0.60    0.24
   3  -8   2    0.52    0.24
   3  -8   2    0.23    0.18
   3  -8   2    0.26    0.19
  -3  -8  -2    0.52    0.24
  -3  -8  -2    0.49    0.17
  -3  -8  -2    0.46    0.21
   3   8   3   10.12    0.58
   3   8   3   10.11    0.48
  -3   8  -3   10.06    0.57
  -3   8  -3    9.86    0.65
  -3  -8  -3    9.95    0.59
   3  -8   3   10.77    0.59
   3  -8   3   11.57    0.58
   3  -8   3   10.87    0.66
  -3  -8  -3   10.72    0.59
  -3  -8  -3   10.37    0.50
  -3   8  -4    7.16    0.57
  -3   8  -4    5.97    0.52
   3   8   4    5.68    0.49
   3   8   4    6.25    0.41
  -3   8  -4    6.62    0.62
   3  -8   4    6.26    0.57
   3  -8   4    4.88    0.47
  -3  -8  -4    5.75    0.41
  -3  -8  -4    6.54    0.56
  -3  -8  -4    6.17    0.53
   3  -8   4    6.18    0.50
  -3   8  -5    7.65    0.64
   3   8   5    6.56    0.46
  -3   8  -5    7.06    0.61
   3   8   5    5.43    0.51
  -3  -8  -5    6.77    0.60
  -3  -8  -5    7.14    0.64
   3  -8   5    6.96    0.53
   3  -8   5    6.69    0.65
  -3  -8  -5    7.69    0.62
   3  -8   5    6.78    0.58
   3   8   6    9.31    0.58
   3   8   6   10.25    0.71
  -3   8  -6   11.11    0.80
  -3   8  -6   10.36    0.73
   3  -8   6    9.51    0.71
  -3  -8  -6   10.51    0.76
   3  -8   6   10.21    0.83
  -3  -8  -6   10.04    0.78
  -3  -8  -6   11.71    0.85
  -3   8  -7    2.16    0.46
  -3   8  -7    1.88    0.44
   3   8   7    1.86    0.39
   3   8   7    1.61    0.31
  -3  -8  -7    0.89    0.38
   3  -8   7    0.97    0.42
   3  -8   7    1.31    0.37
  -3  -8  -7    1.58    0.44
   3   8   8   63.99    2.12
  -3   8  -8   62.77    2.17
  -3   8  -8   60.84    2.13
   3   8   8   58.11    1.93
  -3  -8  -8   64.96    2.16
  -3  -8  -8   58.15    2.12
   3  -8   8   62.54    2.13
  -3   8  -9    8.77    0.84
   3   8   9    8.70    0.82
  -3   8  -9    8.10    0.83
  -3  -8  -9    9.47    0.90
   3  -8   9    9.34    0.86
  -3  -8  -9    9.84    0.88
  -3   8 -10    3.66    0.64
  -3   8 -10    2.17    0.58
   3   8  10    2.65    0.54
  -3  -8 -10    4.18    0.69
  -3  -8 -10    3.72    0.64
   3  -8  10    2.66    0.55
  -3   8 -11    0.54    0.50
  -3   8 -11    1.24    0.54
   3   8  11   -0.19    0.38
  -3  -8 -11    0.49    0.45
  -3  -8 -11    0.03    0.44
   3  -8  11    0.73    0.46
   3   8  12    0.70    0.47
   3  -8  12    0.87    0.49
  -3   9  12    2.21    0.55
   3  -9 -12    1.40    0.49
   3  -9 -12    2.36    0.66
  -3  -9  12    2.29    0.55
  -3   9  11    2.49    0.54
   3  -9 -11    3.06    0.55
   3  -9 -11    1.55    0.58
  -3  -9  11    2.39    0.55
  -3   9  10    0.05    0.30
   3   9 -10   -0.24    0.28
  -3  -9  10   -0.15    0.27
   3  -9 -10   -0.24    0.29
   3  -9 -10    0.01    0.41
   3   9  -9    0.58    0.30
  -3   9   9    1.47    0.39
   3  -9  -9    0.72    0.35
   3  -9  -9    0.84    0.43
  -3  -9   9    0.88    0.37
  -3   9   8    0.06    0.26
   3   9  -8    0.49    0.26
   3   9  -8    0.42    0.29
   3  -9  -8    0.25    0.29
   3  -9  -8    1.16    0.46
  -3  -9   8    0.48    0.32
   3  -9  -8    0.00    0.23
  -3   9   7    0.35    0.28
   3   9  -7    0.11    0.23
  -3   9   7    0.82    0.31
   3   9  -7   -0.13    0.25
  -3  -9   7    0.09    0.29
  -3  -9   7    0.03    0.31
   3  -9  -7    0.41    0.30
   3  -9  -7   -0.50    0.36
   3  -9  -7    0.24    0.23
  -3   9   6   -0.29    0.26
  -3   9   6    0.18    0.27
   3   9  -6    0.19    0.24
   3   9  -6    0.45    0.22
   3  -9  -6   -0.21    0.30
   3  -9  -6    0.18    0.22
   3  -9  -6    0.27    0.28
  -3  -9   6    0.27    0.31
  -3  -9   6    0.15    0.26
   3   9  -5    3.92    0.32
  -3   9   5    4.11    0.45
  -3   9   5    3.38    0.40
   3   9  -5    3.14    0.40
   3   9  -5    4.04    0.40
  -3  -9   5    3.81    0.46
   3  -9  -5    3.93    0.37
  -3  -9   5    3.99    0.42
   3  -9  -5    2.91    0.43
   3  -9  -5    3.11    0.40
  -3   9   4   -0.01    0.20
   3   9  -4    0.34    0.24
   3   9  -4    0.25    0.20
   3   9  -4    0.16    0.13
  -3   9   4   -0.12    0.19
   3  -9  -4    0.04    0.17
  -3  -9   4    0.28    0.25
  -3  -9   4    0.10    0.20
   3  -9  -4    0.20    0.21
   3  -9  -4   -0.10    0.22
  -3   9   3   26.24    0.99
   3   9  -3   28.11    1.02
  -3   9   3   25.96    0.93
  -3   9   3   27.13    1.01
   3   9  -3   27.03    0.93
   3  -9  -3   27.93    1.02
  -3  -9   3   29.37    1.04
  -3  -9   3   27.86    0.95
   3  -9  -3   29.32    1.00
   3  -9  -3   26.80    0.91
   3   9  -2   24.00    0.83
   3   9  -2   22.88    0.89
  -3   9   2   21.89    0.87
  -3   9   2   23.45    0.83
  -3   9   2   23.65    0.91
   3  -9  -2   23.87    0.83
   3  -9  -2   24.30    0.91
  -3  -9   2   25.18    0.85
  -3  -9   2   23.68    0.91
   3  -9  -2   22.53    0.79
  -3  -9   2   24.42    0.90
  -3   9   1   62.46    1.75
   3   9  -1   64.07    1.75
  -3   9   1   63.74    1.84
   3   9  -1   63.92    1.84
  -3   9   1   62.66    1.84
   3  -9  -1   61.83    1.71
   3  -9  -1   61.48    1.82
   3  -9  -1   61.95    1.83
   3  -9  -1   61.22    1.49
  -3  -9   1   62.74    1.80
   3  -9  -1   62.79    1.73
  -3  -9   1   62.18    1.77
  -3  -9   1   63.30    1.85
  -3   9   0   20.25    0.80
   3   9   0   20.59    0.81
   3   9   0   19.87    0.74
  -3   9   0   19.32    0.75
  -3   9   0   20.87    0.82
   3  -9   0   20.52    0.73
   3  -9   0   20.05    0.65
  -3  -9   0   19.90    0.76
  -3  -9   0   20.64    0.74
  -3  -9   0   20.26    0.81
   3  -9   0   20.71    0.81
   3  -9   0   20.82    0.81
  -3  -9   0   19.84    0.76
   3   9   1   16.14    0.63
  -3   9  -1   16.05    0.74
  -3   9  -1   14.56    0.66
   3   9   1   15.28    0.68
  -3   9  -1   15.19    0.70
   3   9   1   16.53    0.66
  -3  -9  -1   14.62    0.66
   3  -9   1   14.31    0.68
  -3  -9  -1   14.92    0.63
   3  -9   1   14.69    0.70
   3  -9   1   16.01    0.65
  -3  -9  -1   15.21    0.62
   3   9   2   11.70    0.57
   3   9   2   10.86    0.52
  -3   9  -2   11.96    0.61
  -3   9  -2   10.40    0.64
   3  -9   2   10.44    0.62
  -3  -9  -2   11.37    0.52
  -3  -9  -2   11.50    0.60
  -3  -9  -2   10.89    0.57
   3  -9   2   11.95    0.56
   3  -9   2   10.47    0.57
  -3   9  -3    2.07    0.34
  -3   9  -3    2.34    0.40
   3   9   3    2.80    0.30
   3   9   3    2.18    0.34
   3  -9   3    2.61    0.37
  -3  -9  -3    2.37    0.28
   3  -9   3    2.63    0.40
   3  -9   3    3.20    0.37
  -3  -9  -3    2.75    0.36
  -3  -9  -3    2.90    0.39
  -3   9  -4    0.04    0.33
  -3   9  -4    0.40    0.31
   3   9   4    0.56    0.21
   3  -9   4    0.39    0.29
   3  -9   4    0.31    0.25
   3  -9   4    0.13    0.30
  -3  -9  -4    0.73    0.32
  -3  -9  -4    0.69    0.32
  -3  -9  -4    0.14    0.20
   3   9   5   24.89    1.04
  -3   9  -5   24.70    1.09
  -3   9  -5   23.42    1.08
   3   9   5   24.28    0.92
   3  -9   5   22.07    1.12
   3  -9   5   25.34    1.04
   3  -9   5   27.75    1.08
  -3  -9  -5   24.69    1.06
  -3  -9  -5   22.26    0.93
  -3  -9  -5   24.76    1.03
   3   9   6   14.72    0.85
   3   9   6   14.38    0.72
  -3   9  -6   15.97    0.89
  -3   9  -6   16.61    0.94
  -3  -9  -6   15.75    0.89
   3  -9   6   13.88    0.82
   3  -9   6   15.40    0.97
   3  -9   6   15.37    0.87
  -3  -9  -6   14.06    0.84
  -3  -9  -6   17.11    0.94
  -3   9  -7    6.45    0.67
  -3   9  -7    5.60    0.64
   3   9   7    4.78    0.47
   3   9   7    6.54    0.64
   3  -9   7    5.27    0.69
  -3  -9  -7    4.97    0.60
   3  -9   7    5.84    0.63
  -3  -9  -7    5.44    0.62
   3   9   8   -0.40    0.21
   3   9   8    0.46    0.36
  -3   9  -8    0.24    0.36
  -3   9  -8   -0.11    0.34
  -3  -9  -8    0.34    0.36
   3  -9   8   -0.01    0.33
  -3  -9  -8    0.19    0.36
  -3   9  -9    0.02    0.39
   3   9   9    0.08    0.36
  -3   9  -9   -0.35    0.36
  -3  -9  -9   -0.12    0.38
  -3  -9  -9   -0.12    0.32
   3  -9   9    0.34    0.38
   3   9  10    0.62    0.44
  -3   9 -10    1.27    0.54
  -3   9 -10    0.98    0.50
  -3  -9 -10    2.36    0.55
   3  -9  10    1.25    0.49
  -3  -9 -10    0.94    0.49
   3   9  11    0.63    0.44
  -3   9 -11    0.42    0.48
  -3   9 -11   -0.70    0.39
   3  -9  11   -0.01    0.44
  -3  -9 -11    0.69    0.49
  -3  -9 -11    0.61    0.46
  -3  10  12    2.89    0.56
   3 -10 -12    3.73    0.78
  -3 -10  12    5.68    0.79
   3 -10 -12    4.28    0.76
  -3  10  11    2.33    0.51
   3 -10 -11    2.62    0.55
   3 -10 -11    3.94    0.73
  -3 -10  11    2.73    0.54
  -3  10  10    0.35    0.36
   3 -10 -10   -0.09    0.48
   3 -10 -10    0.37    0.35
  -3 -10  10    0.19    0.33
   3  10  -9    2.97    0.41
  -3  10   9    3.31    0.52
  -3 -10   9    4.26    0.59
   3 -10  -9    2.06    0.44
   3 -10  -9    2.28    0.58
   3  10  -8    0.03    0.25
   3  10  -8   -0.07    0.21
  -3  10   8   -0.23    0.25
  -3 -10   8    0.34    0.31
   3 -10  -8    0.05    0.29
   3 -10  -8    0.20    0.36
   3  10  -7   -0.17    0.24
   3  10  -7    0.03    0.20
  -3  10   7   -0.06    0.27
   3 -10  -7   -0.29    0.32
   3 -10  -7    0.09    0.22
  -3 -10   7    0.31    0.28
  -3  10   6   10.34    0.66
   3  10  -6    9.58    0.63
  -3  10   6    9.93    0.72
   3  10  -6   10.65    0.53
  -3 -10   6   11.28    0.77
   3 -10  -6   10.22    0.80
  -3 -10   6   11.40    0.68
   3 -10  -6   11.44    0.63
   3 -10  -6   11.02    0.72
   3  10  -5    2.65    0.37
  -3  10   5    2.20    0.37
  -3  10   5    2.16    0.41
   3  10  -5    2.32    0.25
   3  10  -5    2.73    0.41
   3 -10  -5    2.13    0.42
   3 -10  -5    2.07    0.32
  -3 -10   5    1.49    0.35
  -3 -10   5    2.31    0.38
   3 -10  -5    1.66    0.33
   3  10  -4    0.84    0.27
  -3  10   4    0.82    0.30
  -3  10   4    0.54    0.25
   3  10  -4    0.60    0.25
   3  10  -4    0.79    0.17
  -3  10   4    0.87    0.26
  -3 -10   4    1.10    0.27
   3 -10  -4    1.13    0.33
   3 -10  -4    0.75    0.22
  -3 -10   4    0.73    0.31
   3 -10  -4    0.96    0.28
  -3  10   3    1.35    0.27
  -3  10   3    1.90    0.28
   3  10  -3    1.66    0.30
   3  10  -3    1.94    0.29
  -3  10   3    1.19    0.27
   3 -10  -3    1.41    0.28
   3 -10  -3    1.85    0.29
  -3 -10   3    1.25    0.28
   3 -10  -3    2.17    0.27
  -3 -10   3    1.26    0.26
   3  10  -2   15.50    0.72
   3  10  -2   14.51    0.64
  -3  10   2   14.65    0.68
  -3  10   2   14.77    0.70
  -3  10   2   14.49    0.65
   3 -10  -2   14.54    0.71
  -3 -10   2   14.78    0.72
   3 -10  -2   15.73    0.63
   3 -10  -2   15.19    0.46
   3 -10  -2   16.16    0.70
  -3 -10   2   14.82    0.66
  -3 -10   2   14.96    0.73
   3 -10  -2   14.91    0.64
  -3  10   1    1.46    0.29
   3  10  -1    1.92    0.31
  -3  10   1    1.95    0.32
   3  10  -1    1.17    0.23
  -3  10   1    1.20    0.24
   3 -10  -1    1.53    0.30
  -3 -10   1    1.30    0.27
   3 -10  -1    1.49    0.24
  -3 -10   1    1.80    0.31
   3 -10  -1    1.69    0.13
   3 -10  -1    1.88    0.29
   3 -10  -1    1.89    0.23
  -3 -10   1    1.43    0.26
   3  10   0   76.02    2.07
  -3  10   0   71.64    2.08
  -3  10   0   74.68    2.19
  -3  10   0   76.02    2.16
   3  10   0   72.57    2.17
   3 -10   0   72.33    2.05
  -3 -10   0   75.52    2.10
  -3 -10   0   74.07    2.19
  -3 -10   0   77.73    2.12
  -3 -10   0   75.68    2.04
   3 -10   0   73.58    1.95
   3 -10   0   77.15    2.18
   3 -10   0   77.38    2.18
   3  10   1   15.98    0.72
   3  10   1   18.50    0.70
  -3  10  -1   16.57    0.77
  -3  10  -1   16.19    0.78
   3  10   1   18.24    0.72
  -3  10  -1   17.45    0.74
  -3 -10  -1   16.64    0.71
  -3 -10  -1   18.67    0.76
  -3 -10  -1   17.08    0.70
   3 -10   1   17.73    0.77
   3 -10   1   16.70    0.78
   3 -10   1   17.56    0.72
  -3  10  -2    1.55    0.34
   3  10   2    1.51    0.25
  -3  10  -2    1.72    0.33
   3  10   2    1.56    0.29
   3 -10   2    1.42    0.31
  -3 -10  -2    1.96    0.33
  -3 -10  -2    1.18    0.27
   3 -10   2    1.90    0.33
   3 -10   2    1.68    0.30
  -3 -10  -2    1.51    0.25
  -3  10  -3    1.18    0.30
   3  10   3    0.59    0.25
  -3  10  -3    1.13    0.34
   3  10   3    0.67    0.24
   3  10   3    0.80    0.28
  -3 -10  -3    0.78    0.22
   3 -10   3    0.74    0.27
   3 -10   3    0.77    0.28
  -3 -10  -3    0.80    0.31
   3 -10   3    0.16    0.29
  -3 -10  -3    0.75    0.29
  -3  10  -4   14.28    0.77
  -3  10  -4   13.21    0.85
   3  10   4   13.40    0.78
   3  10   4   14.63    0.67
   3 -10   4   14.28    0.86
  -3 -10  -4   14.35    0.77
   3 -10   4   14.89    0.76
  -3 -10  -4   14.58    0.67
   3 -10   4   14.97    0.79
  -3 -10  -4   13.20    0.75
   3  10   5    7.94    0.66
  -3  10  -5    6.06    0.61
   3  10   5    7.53    0.52
  -3 -10  -5    7.13    0.64
   3 -10   5    7.52    0.63
  -3 -10  -5    6.55    0.51
   3 -10   5    6.04    0.56
  -3 -10  -5    6.99    0.66
   3 -10   5    6.86    0.69
  -3  10  -6   27.34    1.21
   3  10   6   27.00    1.06
   3  10   6   27.34    1.18
  -3  10  -6   28.12    1.26
   3 -10   6   30.12    1.23
   3 -10   6   28.75    1.17
   3 -10   6   28.25    1.33
  -3 -10  -6   29.62    1.24
  -3 -10  -6   28.75    1.22
  -3 -10  -6   27.02    1.23
   3  10   7   35.87    1.39
  -3  10  -7   33.77    1.40
   3  10   7   31.91    1.21
  -3  10  -7   32.86    1.43
  -3 -10  -7   32.77    1.39
   3 -10   7   32.99    1.39
   3 -10   7   33.97    1.35
  -3 -10  -7   32.31    1.38
   3  10   8    1.20    0.41
  -3  10  -8    1.11    0.43
  -3  10  -8    0.45    0.41
   3 -10   8    0.73    0.39
  -3 -10  -8    0.82    0.40
   3 -10   8    0.62    0.37
  -3 -10  -8    0.61    0.41
  -3  10  -9    2.93    0.58
  -3  10  -9    3.38    0.61
   3  10   9    2.18    0.49
   3 -10   9    2.44    0.57
  -3 -10  -9    2.91    0.57
  -3 -10  -9    2.95    0.59
  -3  10 -10   -0.75    0.37
  -3  10 -10   -0.19    0.40
   3  10  10   -0.39    0.36
   3 -10  10   -0.12    0.38
  -3 -10 -10    0.17    0.43
  -3 -10 -10    0.03    0.39
  -3  10 -11    0.04    0.47
   3  10  11   -0.27    0.41
  -3  10 -11    0.23    0.48
  -3 -10 -11   -0.07    0.41
  -3 -10 -11    0.38    0.49
   3 -10  11   -0.51    0.39
  -3  11  12   -0.11    0.41
  -3 -11  12    0.77    0.48
   3 -11 -12    0.30    0.59
  -3  11  11    0.42    0.38
   3 -11 -11    1.65    0.51
   3 -11 -11    0.29    0.55
  -3 -11  11    0.38    0.40
  -3  11  10    3.95    0.59
  -3 -11  10    3.19    0.56
   3 -11 -10    3.86    0.68
   3 -11 -10    3.34    0.57
  -3  11   9    1.68    0.41
   3 -11  -9    0.73    0.35
  -3 -11   9    1.50    0.42
   3 -11  -9    1.10    0.49
  -3  11   8    9.67    0.71
   3  11  -8   10.05    0.58
   3  11  -8    8.41    0.69
   3 -11  -8    9.22    0.75
   3 -11  -8   10.53    0.90
  -3 -11   8    8.40    0.74
   3  11  -7    2.42    0.41
   3  11  -7    2.68    0.31
  -3  11   7    2.21    0.41
   3 -11  -7    1.68    0.43
   3 -11  -7    2.78    0.38
  -3 -11   7    2.14    0.41
  -3  11   6    0.98    0.37
   3  11  -6    1.07    0.32
   3  11  -6    1.32    0.24
   3 -11  -6    1.17    0.45
  -3 -11   6    1.22    0.37
   3 -11  -6    1.82    0.38
   3 -11  -6    1.41    0.31
  -3 -11   6    1.37    0.36
  -3  11   5    0.57    0.33
   3  11  -5    0.82    0.18
   3  11  -5    0.60    0.31
  -3  11   5    0.58    0.29
   3  11  -5    0.89    0.29
   3 -11  -5    1.30    0.29
   3 -11  -5    0.70    0.31
  -3 -11   5    0.98    0.36
   3 -11  -5    0.49    0.36
  -3 -11   5    0.69    0.29
  -3  11   4    0.32    0.29
  -3  11   4    0.12    0.24
   3  11  -4    0.03    0.23
   3  11  -4    0.05    0.25
  -3  11   4   -0.16    0.24
   3 -11  -4   -0.06    0.28
  -3 -11   4    0.36    0.31
   3 -11  -4    0.04    0.23
  -3 -11   4   -0.13    0.21
   3 -11  -4    0.30    0.22
  -3  11   3   58.82    1.83
  -3  11   3   57.79    1.73
   3  11  -3   57.79    1.72
  -3  11   3   56.73    1.81
   3  11  -3   59.32    1.85
  -3 -11   3   57.68    1.85
   3 -11  -3   58.68    1.84
  -3 -11   3   57.68    1.75
   3 -11  -3   58.32    1.75
  -3 -11   3   59.01    1.82
   3 -11  -3   57.32    1.69
  -3  11   2    5.31    0.47
  -3  11   2    6.00    0.49
   3  11  -2    4.78    0.44
   3  11  -2    6.12    0.46
  -3  11   2    4.98    0.42
   3 -11  -2    4.89    0.40
   3 -11  -2    5.28    0.26
   3 -11  -2    6.09    0.48
   3 -11  -2    5.81    0.42
  -3 -11   2    5.22    0.45
  -3 -11   2    5.30    0.47
  -3 -11   2    4.98    0.45
   3 -11  -2    5.69    0.49
  -3  11   1    5.44    0.46
   3  11  -1    7.15    0.52
  -3  11   1    6.31    0.46
  -3  11   1    6.61    0.52
   3  11  -1    6.48    0.48
  -3 -11   1    6.63    0.50
   3 -11  -1    6.45    0.25
   3 -11  -1    6.70    0.52
  -3 -11   1    6.13    0.46
   3 -11  -1    6.94    0.44
   3 -11  -1    6.30    0.50
   3 -11  -1    6.17    0.38
  -3 -11   1    7.07    0.53
  -3  11   0    5.61    0.46
  -3  11   0    4.51    0.43
  -3  11   0    4.35    0.42
   3  11   0    5.38    0.48
   3  11   0    4.64    0.40
   3 -11   0    4.42    0.28
  -3 -11   0    4.69    0.41
  -3 -11   0    4.84    0.41
  -3 -11   0    4.48    0.41
   3 -11   0    4.03    0.41
   3 -11   0    5.07    0.40
   3 -11   0    4.72    0.43
  -3 -11   0    4.62    0.46
  -3  11  -1    2.83    0.35
   3  11   1    2.61    0.33
  -3  11  -1    3.38    0.42
  -3  11  -1    2.45    0.35
   3  11   1    2.48    0.33
  -3 -11  -1    2.59    0.34
  -3 -11  -1    3.30    0.38
   3 -11   1    3.09    0.38
   3 -11   1    3.14    0.35
  -3 -11  -1    2.49    0.32
   3 -11   1    3.04    0.40
  -3 -11  -1    2.51    0.36
  -3  11  -2    1.66    0.35
  -3  11  -2    1.68    0.35
   3  11   2    2.09    0.35
   3  11   2    1.70    0.28
  -3 -11  -2    1.49    0.29
   3 -11   2    1.90    0.37
  -3 -11  -2    1.63    0.29
   3 -11   2    2.16    0.32
  -3 -11  -2    2.11    0.36
   3 -11   2    1.50    0.33
  -3  11  -3   58.23    1.85
   3  11   3   59.25    1.83
   3  11   3   60.66    1.78
  -3  11  -3   58.05    1.96
   3  11   3   56.41    1.90
  -3 -11  -3   60.53    1.86
  -3 -11  -3   59.59    1.77
   3 -11   3   58.56    1.95
   3 -11   3   63.06    1.85
   3 -11   3   59.24    1.86
  -3 -11  -3   59.07    1.78
   3  11   4    4.89    0.44
  -3  11  -4    5.46    0.59
  -3  11  -4    4.98    0.54
   3  11   4    5.21    0.57
  -3 -11  -4    4.68    0.42
   3 -11   4    4.46    0.49
   3 -11   4    5.08    0.51
  -3 -11  -4    5.81    0.58
   3 -11   4    5.29    0.60
  -3 -11  -4    5.53    0.55
   3  11   5    5.70    0.48
   3  11   5    5.53    0.59
  -3  11  -5    6.17    0.70
  -3  11  -5    6.23    0.63
   3 -11   5    5.83    0.60
  -3 -11  -5    5.74    0.50
  -3 -11  -5    6.28    0.64
   3 -11   5    6.47    0.58
   3 -11   5    5.49    0.61
  -3 -11  -5    7.26    0.65
  -3  11  -6    1.92    0.45
   3  11   6    1.89    0.32
   3  11   6    1.73    0.41
   3 -11   6    1.35    0.42
  -3 -11  -6    1.39    0.42
   3 -11   6    1.56    0.37
  -3 -11  -6    2.06    0.44
   3 -11   6    1.76    0.42
  -3  11  -7    3.71    0.58
   3  11   7    4.04    0.44
   3  11   7    4.42    0.57
  -3 -11  -7    3.86    0.56
  -3 -11  -7    3.61    0.58
  -3 -11  -7    3.80    0.58
   3 -11   7    4.30    0.56
   3 -11   7    3.80    0.52
   3  11   8    1.89    0.46
  -3  11  -8    1.40    0.47
  -3 -11  -8    2.12    0.51
   3 -11   8    2.11    0.50
  -3 -11  -8    2.81    0.51
  -3  11  -9    1.01    0.51
  -3  11  -9    1.99    0.53
   3  11   9    1.55    0.46
  -3 -11  -9    1.06    0.48
  -3 -11  -9    1.36    0.46
   3 -11   9    1.86    0.50
  -3  11 -10    0.14    0.45
   3  11  10    0.57    0.42
  -3  11 -10    0.31    0.47
   3 -11  10    0.73    0.46
  -3 -11 -10    0.62    0.46
  -3 -11 -10    0.40    0.44
   3  11  11    0.16    0.40
  -3  11 -11    0.90    0.56
  -3 -11 -11    0.81    0.53
   3 -11  11    0.84    0.51
  -3  12  12   -0.20    0.41
   3 -12 -12    1.45    0.70
  -3 -12  12    0.35    0.44
  -3  12  11    3.37    0.65
   3 -12 -11    3.91    0.80
  -3 -12  11    3.37    0.62
   3 -12 -11    5.11    0.70
  -3  12  10    0.57    0.40
  -3 -12  10    0.27    0.38
   3 -12 -10    1.02    0.50
   3 -12 -10    0.51    0.37
  -3  12   9    0.54    0.36
   3 -12  -9    0.22    0.40
   3 -12  -9   -0.55    0.25
  -3 -12   9    0.05    0.32
   3  12  -8    2.44    0.43
  -3  12   8    2.05    0.44
  -3 -12   8    2.30    0.45
   3 -12  -8    1.82    0.53
   3 -12  -8    1.85    0.43
   3  12  -7    7.38    0.64
  -3 -12   7    6.91    0.65
   3 -12  -7    5.94    0.65
   3 -12  -7    7.63    0.60
   3 -12  -7    7.12    0.69
   3  12  -6    1.45    0.36
   3  12  -6    1.63    0.37
   3  12  -6    1.61    0.23
   3 -12  -6    1.99    0.36
   3 -12  -6    1.61    0.40
  -3 -12   6    1.19    0.34
   3 -12  -6    1.84    0.46
  -3 -12   6    1.73    0.44
   3  12  -5    1.59    0.34
   3  12  -5    1.42    0.37
  -3  12   5    0.96    0.33
  -3  12   5    1.65    0.37
   3  12  -5    1.44    0.20
   3 -12  -5    1.82    0.40
   3 -12  -5    1.77    0.32
   3 -12  -5    1.64    0.42
  -3 -12   5    1.63    0.40
  -3 -12   5    1.51    0.36
  -3  12   4    0.15    0.28
  -3  12   4    0.32    0.26
  -3  12   4    0.39    0.28
   3  12  -4    0.41    0.32
   3  12  -4    0.89    0.29
   3 -12  -4    0.04    0.22
  -3 -12   4    0.37    0.32
  -3 -12   4    0.31    0.26
   3 -12  -4   -0.05    0.25
   3 -12  -4    1.09    0.31
  -3 -12   4    0.86    0.37
  -3  12   3    1.36    0.32
   3  12  -3    1.63    0.33
  -3  12   3    1.13    0.30
   3  12  -3    1.48    0.37
  -3  12   3    1.32    0.31
  -3 -12   3    1.01    0.29
   3 -12  -3    1.26    0.31
  -3 -12   3    1.65    0.39
   3 -12  -3    1.47    0.32
  -3 -12   3    1.39    0.35
   3 -12  -3    1.41    0.28
   3  12  -2    0.29    0.23
  -3  12   2    0.55    0.28
   3  12  -2    0.52    0.29
  -3  12   2    0.61    0.26
  -3  12   2    0.58    0.26
   3 -12  -2    0.21    0.20
  -3 -12   2    0.21    0.27
   3 -12  -2    0.41    0.25
  -3 -12   2    0.35    0.26
  -3 -12   2    0.55    0.28
   3 -12  -2    0.53    0.13
   3 -12  -2    0.29    0.26
   3 -12  -2    0.38    0.22
  -3  12   1    8.72    0.59
  -3  12   1    8.68    0.56
   3  12  -1    8.45    0.54
   3  12  -1    8.65    0.60
  -3  12   1    8.01    0.60
  -3 -12   1    8.94    0.54
   3 -12  -1    9.20    0.59
  -3 -12   1    9.17    0.60
   3 -12  -1    8.27    0.44
   3 -12  -1    8.60    0.32
   3 -12  -1    9.20    0.52
   3 -12  -1    9.29    0.58
   3  12   0    2.86    0.35
  -3  12   0    2.77    0.39
   3  12   0    3.32    0.42
  -3  12   0    2.82    0.42
  -3  12   0    2.41    0.37
  -3 -12   0    3.13    0.36
   3 -12   0    2.51    0.32
  -3 -12   0    2.21    0.35
   3 -12   0    2.23    0.35
   3 -12   0    2.91    0.24
   3 -12   0    2.72    0.20
   3 -12   0    2.51    0.36
  -3 -12   0    2.13    0.34
  -3 -12   0    1.86    0.34
   3  12   1    7.71    0.53
  -3  12  -1    8.51    0.62
  -3  12  -1    8.96    0.58
  -3  12  -1    8.86    0.62
   3  12   1    7.26    0.53
  -3 -12  -1    8.59    0.53
  -3 -12  -1    7.08    0.52
  -3 -12  -1    8.07    0.59
  -3 -12  -1    7.48    0.56
   3 -12   1    7.43    0.53
   3 -12   1    8.26    0.60
   3 -12   1    9.18    0.62
  -3  12  -2    0.25    0.30
   3  12   2    0.30    0.23
  -3  12  -2    0.76    0.33
   3  12   2    0.05    0.23
   3  12   2    0.08    0.22
  -3 -12  -2    0.37    0.24
   3 -12   2    0.46    0.27
  -3 -12  -2    0.07    0.26
   3 -12   2    0.48    0.29
  -3 -12  -2    0.46    0.27
   3 -12   2    0.23    0.25
   3  12   3   17.42    0.89
  -3  12  -3   16.45    0.87
   3  12   3   17.47    0.82
  -3  12  -3   16.90    0.94
   3  12   3   17.89    0.78
   3 -12   3   16.67    0.92
  -3 -12  -3   16.36    0.78
  -3 -12  -3   17.60    0.87
   3 -12   3   18.43    0.85
  -3 -12  -3   16.96    0.77
   3 -12   3   17.17    0.85
   3  12   4   12.54    0.76
  -3  12  -4   12.57    0.88
   3  12   4   11.11    0.77
  -3  12  -4   12.39    0.80
   3  12   4   11.86    0.68
  -3 -12  -4   11.74    0.70
  -3 -12  -4   12.04    0.66
   3 -12   4   13.74    0.77
  -3 -12  -4   13.08    0.76
   3 -12   4   12.09    0.79
   3 -12   4   12.58    0.85
  -3  12  -5    8.39    0.75
   3  12   5    9.44    0.60
  -3 -12  -5    9.40    0.67
  -3 -12  -5    9.26    0.62
   3 -12   5   11.53    0.86
   3 -12   5   11.56    0.72
  -3 -12  -5   10.20    0.75
   3 -12   5    9.79    0.77
  -3  12  -6    7.77    0.74
   3  12   6    5.95    0.53
   3 -12   6    7.14    0.76
  -3 -12  -6    7.37    0.59
   3 -12   6    7.60    0.68
  -3 -12  -6    7.02    0.67
  -3 -12  -6    7.35    0.71
   3 -12   6    6.45    0.65
  -3  12  -7   -0.16    0.37
   3  12   7    0.03    0.24
  -3 -12  -7    0.05    0.36
  -3 -12  -7    0.36    0.34
   3 -12   7   -0.44    0.33
   3 -12   7    0.14    0.32
  -3 -12  -7   -0.25    0.32
   3  12   8   -0.01    0.34
  -3  12  -8   -0.26    0.34
  -3 -12  -8    0.39    0.41
   3 -12   8    0.13    0.35
  -3 -12  -8   -0.14    0.35
   3  12   9    5.05    0.66
  -3  12  -9    5.44    0.75
  -3 -12  -9    5.28    0.71
   3 -12   9    5.58    0.73
  -3 -12  -9    7.68    0.83
  -3  12 -10    1.61    0.59
   3  12  10    0.96    0.46
  -3 -12 -10    1.65    0.55
   3 -12  10    2.48    0.63
  -3 -12 -10    2.97    0.62
   3  12  11    0.49    0.44
  -3  12 -11    0.83    0.55
   3 -12  11    0.15    0.44
  -3  13  12    0.69    0.44
   3 -13 -12    0.75    0.58
  -3 -13  12    0.79    0.46
  -3  13  11   11.18    0.99
   3 -13 -11    8.27    0.87
   3 -13 -11    9.40    1.04
  -3 -13  11   10.32    0.99
  -3  13  10    1.84    0.50
  -3 -13  10    2.22    0.54
   3 -13 -10    2.29    0.51
   3 -13 -10    2.01    0.65
   3 -13  -9    0.53    0.36
  -3 -13   9    0.74    0.39
   3 -13  -9    0.26    0.42
   3 -13  -8   -0.64    0.40
  -3 -13   8   -0.15    0.32
   3  13  -7    5.44    0.57
   3 -13  -7    4.28    0.63
  -3 -13   7    4.15    0.53
   3 -13  -7    4.36    0.49
   3 -13  -7    3.24    0.48
  -3  13   6    0.23    0.31
   3  13  -6    0.41    0.30
   3  13  -6    0.27    0.29
   3 -13  -6    0.20    0.29
   3 -13  -6    0.18    0.31
   3 -13  -6    0.25    0.26
  -3 -13   6    0.38    0.29
   3  13  -5   -0.08    0.28
  -3  13   5    0.10    0.29
   3  13  -5   -0.11    0.27
  -3  13   5    0.05    0.32
  -3 -13   5    0.25    0.30
   3 -13  -5   -0.15    0.33
   3 -13  -5    0.48    0.26
  -3 -13   5   -0.12    0.36
  -3 -13   5    0.01    0.31
   3 -13  -5    0.19    0.31
   3  13  -4    2.82    0.41
  -3  13   4    2.83    0.42
   3  13  -4    2.14    0.41
  -3  13   4    1.99    0.36
  -3  13   4    3.27    0.45
  -3 -13   4    1.64    0.35
   3 -13  -4    2.80    0.37
  -3 -13   4    1.71    0.44
   3 -13  -4    2.54    0.42
   3 -13  -4    2.24    0.41
  -3 -13   4    2.73    0.44
   3  13  -3   11.63    0.67
  -3  13   3   11.12    0.70
  -3  13   3   11.46    0.71
  -3  13   3   12.14    0.69
   3  13  -3   10.28    0.72
   3 -13  -3   11.09    0.47
  -3 -13   3   11.72    0.77
   3 -13  -3   10.91    0.69
   3 -13  -3   11.65    0.62
  -3 -13   3   12.28    0.76
   3 -13  -3   10.73    0.66
  -3 -13   3   12.76    0.70
  -3  13   2   11.35    0.72
   3  13  -2   12.52    0.74
  -3  13   2   11.81    0.68
  -3  13   2   12.09    0.72
   3  13  -2   11.75    0.66
   3 -13  -2   12.93    0.65
  -3 -13   2   12.80    0.75
  -3 -13   2   13.12    0.76
   3 -13  -2   11.31    0.71
   3 -13  -2   12.94    0.74
  -3 -13   2   11.07    0.65
   3 -13  -2   12.65    0.44
   3 -13  -2   11.61    0.60
  -3  13   1   -0.12    0.26
   3  13  -1   -0.11    0.24
   3  13  -1   -0.14    0.22
  -3  13   1   -0.17    0.26
  -3  13   1    0.10    0.30
   3 -13  -1    0.04    0.24
   3 -13  -1    0.45    0.24
  -3 -13   1    0.34    0.25
   3 -13  -1   -0.13    0.17
  -3 -13   1    0.17    0.29
   3 -13  -1    0.37    0.25
  -3 -13   1   -0.12    0.28
   3 -13  -1    0.00    0.11
  -3  13   0    7.27    0.58
  -3  13   0    6.00    0.58
  -3  13   0    5.71    0.53
   3  13   0    5.74    0.50
   3  13   0    6.35    0.57
  -3 -13   0    6.81    0.54
  -3 -13   0    6.11    0.51
   3 -13   0    6.86    0.53
  -3 -13   0    5.72    0.52
   3 -13   0    5.90    0.29
   3 -13   0    5.82    0.53
  -3 -13   0    7.20    0.56
   3 -13   0    6.28    0.34
   3 -13   0    5.06    0.49
   3  13   1    1.57    0.34
  -3  13  -1    1.07    0.33
  -3  13  -1    0.97    0.32
  -3  13  -1    1.30    0.34
   3  13   1    1.36    0.32
   3 -13   1    1.04    0.29
   3 -13   1    0.70    0.32
  -3 -13  -1    1.22    0.36
  -3 -13  -1    1.20    0.31
   3 -13   1    1.22    0.36
  -3 -13  -1    1.21    0.31
  -3 -13  -1    1.10    0.31
  -3  13  -2   35.18    1.28
   3  13   2   31.55    1.27
   3  13   2   31.72    1.21
  -3  13  -2   33.32    1.34
   3  13   2   33.28    1.18
  -3 -13  -2   33.34    1.18
   3 -13   2   34.70    1.33
  -3 -13  -2   34.19    1.24
  -3 -13  -2   33.84    1.19
   3 -13   2   31.25    1.24
   3 -13   2   31.83    1.19
   3  13   3    2.20    0.40
   3  13   3    2.38    0.36
  -3  13  -3    2.22    0.43
  -3  13  -3    2.49    0.51
   3  13   3    2.11    0.39
   3 -13   3    2.10    0.39
  -3 -13  -3    1.93    0.35
  -3 -13  -3    1.55    0.37
  -3 -13  -3    1.72    0.39
   3 -13   3    1.98    0.42
   3 -13   3    2.07    0.43
   3  13   4   11.47    0.79
  -3  13  -4   11.12    0.87
  -3  13  -4    9.86    0.74
   3  13   4   10.18    0.66
   3  13   4   10.77    0.80
  -3 -13  -4   10.74    0.68
  -3 -13  -4   10.81    0.75
   3 -13   4    9.55    0.67
  -3 -13  -4   10.02    0.63
   3 -13   4   11.80    0.84
   3 -13   4    9.44    0.75
   3  13   5    0.74    0.34
  -3  13  -5    0.78    0.41
   3  13   5    0.91    0.29
  -3 -13  -5    1.56    0.40
   3 -13   5    1.11    0.41
  -3 -13  -5    0.44    0.26
  -3 -13  -5    0.88    0.37
   3 -13   5    0.33    0.31
   3 -13   5    1.55    0.38
  -3  13  -6    3.48    0.58
   3  13   6    2.49    0.39
  -3 -13  -6    3.18    0.43
  -3 -13  -6    3.34    0.54
   3 -13   6    3.09    0.49
  -3 -13  -6    2.35    0.48
   3 -13   6    3.12    0.49
   3  13   7   -0.45    0.23
  -3  13  -7   -0.14    0.39
   3 -13   7    0.04    0.31
  -3 -13  -7   -0.30    0.36
  -3 -13  -7    0.02    0.37
  -3 -13  -7    0.03    0.35
  -3  13  -8    0.10    0.38
   3 -13   8    0.35    0.37
  -3 -13  -8   -0.23    0.36
  -3 -13  -8    0.44    0.41
  -3  13  -9   -0.31    0.41
  -3 -13  -9   -0.10    0.39
   3 -13   9    0.29    0.39
  -3 -13  -9    0.23    0.41
  -3  13 -10    1.45    0.58
  -3 -13 -10    1.17    0.55
   3 -13  10    2.47    0.60
  -3 -13 -10    1.78    0.59
   3  13  11    0.30    0.45
  -3  13 -11   -0.06    0.48
   3 -13  11   -0.27    0.44
   3 -14 -11    1.57    0.65
  -3 -14  11    0.80    0.47
   3 -14 -11    0.98    0.46
   3 -14 -10    7.80    0.89
  -3 -14  10    7.72    0.83
   3 -14 -10    7.88    0.84
  -3 -14   9    1.95    0.49
   3 -14  -9    2.33    0.55
   3 -14  -9    2.39    0.50
   3 -14  -8    3.66    0.60
  -3 -14   8    4.28    0.58
   3  14  -7    0.45    0.32
  -3 -14   7   -0.06    0.30
   3 -14  -7    0.37    0.41
  -3  14   6    3.38    0.47
   3  14  -6    3.40    0.47
   3 -14  -6    3.49    0.54
   3 -14  -6    3.20    0.51
  -3 -14   6    3.65    0.56
  -3 -14   6    3.19    0.50
   3 -14  -6    3.08    0.42
   3  14  -5    8.41    0.74
   3  14  -5    7.29    0.64
  -3  14   5    6.43    0.59
  -3 -14   5    5.96    0.58
  -3 -14   5    6.83    0.66
   3 -14  -5    6.02    0.60
   3 -14  -5    7.77    0.60
   3 -14  -5    7.42    0.63
   3  14  -4    2.94    0.44
   3  14  -4    3.13    0.48
  -3  14   4    2.33    0.43
  -3  14   4    2.63    0.46
  -3  14   4    3.43    0.48
   3 -14  -4    3.13    0.46
   3 -14  -4    2.87    0.45
  -3 -14   4    3.59    0.55
   3 -14  -4    2.72    0.39
  -3 -14   4    3.66    0.46
  -3 -14   4    2.96    0.54
  -3  14   3    0.51    0.29
  -3  14   3    0.24    0.30
   3  14  -3    0.34    0.30
   3  14  -3    0.74    0.33
  -3  14   3    0.26    0.31
  -3 -14   3    0.60    0.34
   3 -14  -3    0.78    0.31
   3 -14  -3    0.27    0.29
  -3 -14   3    0.33    0.28
   3 -14  -3    0.77    0.19
  -3 -14   3    0.62    0.35
   3 -14  -3    1.01    0.29
   3  14  -2   -0.02    0.25
  -3  14   2    0.11    0.27
  -3  14   2   -0.65    0.25
  -3  14   2   -0.44    0.26
   3  14  -2   -0.35    0.27
   3 -14  -2    0.10    0.23
   3 -14  -2   -0.08    0.21
  -3 -14   2    0.06    0.27
  -3 -14   2    0.21    0.31
   3 -14  -2    0.26    0.14
  -3 -14   2   -0.05    0.32
   3 -14  -2    0.05    0.26
   3 -14  -2   -0.03    0.25
   3  14  -1    5.58    0.56
  -3  14   1    5.05    0.51
  -3  14   1    4.69    0.50
   3  14  -1    5.27    0.49
  -3  14   1    3.76    0.47
  -3 -14   1    3.71    0.47
   3 -14  -1    4.09    0.48
   3 -14  -1    5.06    0.37
  -3 -14   1    4.73    0.50
   3 -14  -1    5.11    0.27
  -3 -14   1    4.04    0.45
   3 -14  -1    4.72    0.48
  -3 -14   1    5.96    0.51
   3 -14  -1    5.03    0.53
  -3  14   0   -0.10    0.33
[truncated: 952,688 more chars]
