# Supplementary material for: Crystal structure of a methanol solvate of a macrocycle bearing two flexible side-arms
Source: Acta Crystallogr E Crystallogr Commun. 2021 Feb 5;77(Pt 3):233–6. doi: 10.1107/S2056989021001067 (PMC8061102; doi:10.1107/S2056989021001067)
Supplement: Supplementary file 2 [file e-77-00233-Isup2.hkl]

data_I                                                                          
_shelx_title ' Jx34_2_Ia_03 in P2(1)/c'                                         
_shelx_refln_list_code          4                                               
_shelx_F_calc_maximum      194.42                                               
_exptl_crystal_F_000      1016.00                                               
_reflns_d_resolution_high  0.8107                                               
                                                                                
loop_                                                                           
 _space_group_symop_operation_xyz                                               
 'x, y, z'                                                                      
 '-x, y+1/2, -z+1/2'                                                            
 '-x, -y, -z'                                                                   
 'x, -y-1/2, z-1/2'                                                             
                                                                                
_cell_length_a    13.8395                                                       
_cell_length_b    20.0443                                                       
_cell_length_c     9.6347                                                       
_cell_angle_alpha  90.000                                                       
_cell_angle_beta  102.800                                                       
_cell_angle_gamma  90.000                                                       
                                                                                
_shelx_F_squared_multiplier     1.000                                           
                                                                                
loop_                                                                           
 _refln_index_h                                                                 
 _refln_index_k                                                                 
 _refln_index_l                                                                 
 _refln_F_squared_calc                                                          
 _refln_F_squared_meas                                                          
 _refln_F_squared_sigma                                                         
 _refln_observed_status                                                         
   3   0   0        241.69        219.98         3.12 o                         
   4   0   0       4791.06       5344.46        49.02 o                         
   5   0   0      11091.76      11769.05       106.53 o                         
   6   0   0       1785.41       1710.47        18.85 o                         
   7   0   0       2280.80       2567.38        27.51 o                         
   8   0   0        221.18        248.11         5.41 o                         
   9   0   0       2333.24       2518.96        27.66 o                         
  10   0   0        346.79        355.52         6.88 o                         
  11   0   0        266.08        263.36         6.89 o                         
  12   0   0        788.48        753.56        22.23 o                         
  13   0   0         72.48         59.85         9.43 o                         
  14   0   0        220.23        226.18        22.82 o                         
  15   0   0        421.16        455.98        21.19 o                         
  16   0   0        253.38        246.53        29.00 o                         
   2   1   0         55.18         49.79         1.77 o                         
   3   1   0       1348.78       1262.45         8.33 o                         
   4   1   0         17.81         25.21         1.21 o                         
   5   1   0       1064.52       1061.92         8.33 o                         
   6   1   0        963.20        903.71         7.28 o                         
   7   1   0        325.98        334.65         4.83 o                         
   8   1   0        100.00        106.24         2.30 o                         
   9   1   0        258.80        294.05         4.58 o                         
  10   1   0       3158.58       3188.39        24.35 o                         
  11   1   0        677.95        712.42         7.35 o                         
  12   1   0        731.27        695.71        11.66 o                         
  13   1   0       1047.25       1041.77        23.55 o                         
  14   1   0         96.43        102.42         8.25 o                         
  15   1   0         47.30         42.79         6.98 o                         
  16   1   0          6.87         -2.56         6.53 o                         
   2   2   0        373.21        392.20         3.58 o                         
   3   2   0        719.18        669.84         4.85 o                         
   4   2   0       3324.19       3185.51        19.98 o                         
   5   2   0        503.80        520.78         4.64 o                         
   6   2   0        465.55        446.04         4.46 o                         
   7   2   0       2684.15       2739.38        18.58 o                         
   8   2   0         64.24         84.60         2.02 o                         
   9   2   0         15.88         21.06         1.92 o                         
  10   2   0          0.48          2.01         1.86 o                         
  11   2   0        706.33        710.94         7.41 o                         
  12   2   0        201.57        191.06         5.52 o                         
  13   2   0        422.98        418.66        14.58 o                         
  14   2   0        128.51        132.13         9.07 o                         
  15   2   0        222.94        239.40        11.44 o                         
  16   2   0         61.42         58.22         8.03 o                         
   1   3   0        207.66        151.89         6.25 o                         
   2   3   0       7898.49       7609.25        46.13 o                         
   3   3   0       2551.88       2331.73        14.95 o                         
   4   3   0       4550.98       4407.84        27.30 o                         
   5   3   0          0.24          0.70         1.01 o                         
   6   3   0        664.09        799.06         6.88 o                         
   7   3   0        306.40        308.11         4.11 o                         
   8   3   0        946.08       1059.24         9.11 o                         
   9   3   0        217.21        214.44         3.56 o                         
  10   3   0        491.21        450.08         5.53 o                         
  11   3   0        955.09        936.75        10.78 o                         
  12   3   0          7.60         13.39         2.74 o                         
  13   3   0         81.13         83.82         8.48 o                         
  14   3   0        120.86        113.87        13.55 o                         
  15   3   0         32.08         36.11         6.92 o                         
  16   3   0          2.80          4.36         7.29 o                         
   0   4   0      16122.66      15268.51       156.22 o                         
   1   4   0       3458.51       3279.93        22.99 o                         
   2   4   0       8543.97       8140.65        55.20 o                         
   3   4   0         74.46         41.69         1.63 o                         
   4   4   0       2393.94       2222.78        15.09 o                         
   5   4   0          0.26          2.35         1.17 o                         
   6   4   0        308.40        258.20         3.83 o                         
   7   4   0       6114.83       6275.53        47.33 o                         
   8   4   0        154.64        162.55         4.17 o                         
   9   4   0        145.39        155.04         3.76 o                         
  10   4   0        787.86        793.36         8.13 o                         
  11   4   0        220.55        202.28         5.68 o                         
  12   4   0          8.49         12.20         2.32 o                         
  13   4   0        531.14        577.43         9.94 o                         
  14   4   0        164.94        159.85         9.54 o                         
  15   4   0        136.38        147.95         9.62 o                         
  16   4   0        133.57        148.49        11.86 o                         
   1   5   0        477.12        481.42         5.27 o                         
   2   5   0       1664.31       1372.25        10.51 o                         
   3   5   0        391.77        417.13         4.62 o                         
   4   5   0       1443.15       1526.03        11.13 o                         
   5   5   0       1335.15       1506.10        11.04 o                         
   6   5   0        958.02       1150.47         9.07 o                         
   7   5   0         46.44         52.65         2.13 o                         
   8   5   0        721.95        715.43         7.82 o                         
   9   5   0         17.95         19.88         1.85 o                         
  10   5   0        195.17        191.52         3.99 o                         
  11   5   0        220.05        209.63         5.42 o                         
  12   5   0        802.86        776.60         9.95 o                         
  13   5   0        186.63        216.63         6.45 o                         
  14   5   0          4.83          2.01         5.77 o                         
  15   5   0        617.52        655.33        17.36 o                         
  16   5   0         12.48         27.81         8.34 o                         
   0   6   0       3547.74       3507.42        37.30 o                         
   1   6   0       1249.83       1202.11        10.37 o                         
   2   6   0       1950.94       1992.33        14.65 o                         
   3   6   0       1379.96       1405.14        10.84 o                         
   4   6   0       2421.79       2554.93        17.68 o                         
   6   6   0        939.22        928.48         7.83 o                         
   7   6   0        182.99        202.74         4.51 o                         
   8   6   0        115.88        130.56         3.65 o                         
   9   6   0         11.23         15.47         2.09 o                         
  10   6   0         91.78         91.63         3.12 o                         
  11   6   0        102.25        101.16         3.24 o                         
  12   6   0         43.35         40.91         3.10 o                         
  13   6   0        309.25        304.72         8.01 o                         
  14   6   0        324.29        359.32         8.70 o                         
  15   6   0          0.56         -6.17         6.17 o                         
  16   6   0         13.11         32.40         8.70 o                         
   1   7   0       1411.68       1339.30        11.17 o                         
   2   7   0        825.39        834.51         7.52 o                         
   3   7   0         11.09         20.74         1.81 o                         
   4   7   0       1659.86       1545.64        12.09 o                         
   5   7   0       2012.18       1929.83        14.20 o                         
   6   7   0       4023.29       4150.12        28.92 o                         
   7   7   0       4925.16       4992.99        37.01 o                         
   8   7   0        505.14        552.15         7.05 o                         
   9   7   0         20.58         20.06         2.45 o                         
  10   7   0          0.17         -2.08         2.29 o                         
  11   7   0        495.21        474.41         6.63 o                         
  12   7   0         34.04         41.00         3.49 o                         
  13   7   0        279.29        281.76         6.70 o                         
  14   7   0         66.08         83.75         5.06 o                         
  15   7   0        156.26        164.59        12.32 o                         
   0   8   0        125.69         67.68         3.94 o                         
   1   8   0        299.37        308.80         4.25 o                         
   2   8   0        142.61         98.95         2.77 o                         
   3   8   0        291.62        304.74         4.55 o                         
   4   8   0        477.88        429.78         5.06 o                         
   5   8   0        210.76        251.08         3.79 o                         
   6   8   0        627.74        705.73         7.13 o                         
   7   8   0         69.14         63.60         2.94 o                         
   8   8   0          0.00          0.43         2.17 o                         
   9   8   0         40.06         41.86         2.88 o                         
  10   8   0        270.66        268.37         6.66 o                         
  11   8   0         58.41         49.96         4.00 o                         
  12   8   0          2.20         -0.61         2.70 o                         
  13   8   0         38.42         35.86         4.24 o                         
  14   8   0         27.01         46.01         5.43 o                         
  15   8   0        145.25        133.37        13.62 o                         
   1   9   0       1354.67       1434.79        11.84 o                         
   2   9   0          9.84          6.46         1.31 o                         
   3   9   0        801.63        758.20         7.93 o                         
   4   9   0       1854.35       2037.42        15.76 o                         
   5   9   0        174.00        204.36         4.14 o                         
   6   9   0        828.49        870.52         8.41 o                         
   7   9   0        160.81        164.24         5.10 o                         
   8   9   0        114.12        114.25         3.98 o                         
   9   9   0          2.11          1.33         2.66 o                         
  10   9   0        186.92        159.55         6.77 o                         
  11   9   0         62.11         35.60         3.59 o                         
  12   9   0        448.92        380.69         8.98 o                         
  13   9   0        188.32        186.79         7.69 o                         
  14   9   0        177.82        192.39        10.87 o                         
  15   9   0          3.60         15.04         4.24 o                         
   0  10   0       4897.90       5319.96        52.19 o                         
   1  10   0        615.48        643.94         6.99 o                         
   2  10   0       1480.88       1512.66        13.16 o                         
   3  10   0       2605.11       2804.58        21.90 o                         
   4  10   0       2757.38       2694.65        20.24 o                         
   5  10   0        181.92        169.55         4.27 o                         
   6  10   0        162.23        156.26         5.15 o                         
   7  10   0        859.80        817.05         9.46 o                         
   8  10   0        115.48        115.38         4.51 o                         
   9  10   0          6.85          2.06         3.04 o                         
  10  10   0          1.41          6.95         3.16 o                         
  11  10   0         23.23         18.71         3.77 o                         
  12  10   0        350.26        315.10         8.61 o                         
  13  10   0          3.97         -1.65         3.73 o                         
  14  10   0          1.69         -1.16         3.71 o                         
  15  10   0          0.00          3.61         3.94 o                         
   1  11   0          4.24         -0.28         1.69 o                         
   2  11   0        944.12        973.75         9.76 o                         
   3  11   0        187.17        176.00         4.20 o                         
   4  11   0        396.20        380.95         6.94 o                         
   5  11   0        423.76        392.67         6.22 o                         
   6  11   0        568.42        605.16         7.58 o                         
   7  11   0        193.68        212.96         5.78 o                         
   8  11   0        252.13        224.63         5.72 o                         
   9  11   0        378.20        364.90         8.57 o                         
  10  11   0        112.46         96.61         5.01 o                         
  11  11   0         82.74         70.03         5.49 o                         
  12  11   0        256.92        239.68        10.53 o                         
  13  11   0        117.01        112.07         6.87 o                         
  14  11   0         62.01         63.23         5.34 o                         
   0  12   0          8.82          8.03         2.99 o                         
   1  12   0        280.25        309.70         4.82 o                         
   2  12   0        459.65        443.36         5.91 o                         
   3  12   0         83.78         99.54         3.46 o                         
   4  12   0        550.89        562.82         6.88 o                         
   5  12   0         16.65         13.41         2.73 o                         
   6  12   0        250.36        235.64         5.49 o                         
   7  12   0         82.97         81.77         4.00 o                         
   8  12   0         73.66         71.16         4.21 o                         
   9  12   0        157.70        161.66         6.36 o                         
  10  12   0        969.21        990.27        14.45 o                         
  11  12   0        139.34        133.64         6.58 o                         
  12  12   0         44.97         43.08         5.16 o                         
  13  12   0         38.03         26.31         5.11 o                         
  14  12   0          0.04          2.92         4.67 o                         
   1  13   0       2212.29       2364.17        18.22 o                         
   2  13   0         92.10         94.19         3.40 o                         
   3  13   0        225.22        231.43         5.25 o                         
   4  13   0          0.58         -0.22         1.99 o                         
   5  13   0         55.95         46.62         3.39 o                         
   6  13   0         62.29         64.39         3.73 o                         
   7  13   0        802.45        747.17        10.24 o                         
   8  13   0         30.07         25.55         3.65 o                         
   9  13   0          3.66          1.51         3.51 o                         
  10  13   0         71.31         66.86         5.19 o                         
  11  13   0        237.74        203.11         8.81 o                         
  12  13   0        128.04        119.36         7.06 o                         
  13  13   0         45.12         53.30         8.89 o                         
  14  13   0        214.04        222.45         9.45 o                         
   0  14   0        200.70        204.52         7.98 o                         
   1  14   0        121.91        118.21         4.21 o                         
   2  14   0          2.57          2.32         2.17 o                         
   3  14   0          2.66          5.28         2.51 o                         
   4  14   0        547.77        525.28         7.07 o                         
   5  14   0        366.15        380.84         6.89 o                         
   6  14   0         34.14         30.68         3.43 o                         
   7  14   0        521.74        546.62         9.54 o                         
   8  14   0         25.81         20.25         3.92 o                         
   9  14   0        159.46        160.87         7.17 o                         
  10  14   0         12.60          4.95         4.39 o                         
  11  14   0         47.53         58.62         7.14 o                         
  12  14   0        121.87        118.34         7.47 o                         
  13  14   0         12.96         30.02         5.61 o                         
   1  15   0        108.62        139.09         4.77 o                         
   2  15   0        876.81        878.60         9.73 o                         
   3  15   0          0.26          1.68         2.32 o                         
   4  15   0         96.54        100.88         4.06 o                         
   5  15   0       1327.24       1330.78        13.88 o                         
   6  15   0       1734.28       1681.79        17.62 o                         
   7  15   0        464.31        451.06         9.38 o                         
   8  15   0         18.27         17.01         4.02 o                         
   9  15   0          0.22         -3.21         3.99 o                         
  10  15   0         13.96          6.07         4.64 o                         
  11  15   0        214.32        201.31        10.13 o                         
  12  15   0        378.24        379.19        13.67 o                         
  13  15   0         75.28         69.68         7.13 o                         
   0  16   0        805.53        867.83        12.91 o                         
   1  16   0        781.36        795.34         9.58 o                         
   2  16   0         26.87         24.85         2.80 o                         
   3  16   0        296.29        275.08         6.43 o                         
   4  16   0       1486.90       1482.87        14.50 o                         
   5  16   0         82.16         87.88         4.57 o                         
   6  16   0          8.42          8.93         3.24 o                         
   7  16   0          0.27         -2.39         3.34 o                         
   8  16   0        839.28        846.93        16.51 o                         
   9  16   0         13.78         12.04         5.40 o                         
  10  16   0        133.43        108.49         9.43 o                         
  11  16   0         19.63         14.05         6.61 o                         
  12  16   0         23.30         28.69         7.08 o                         
   1  17   0         21.12         24.12         2.97 o                         
   2  17   0        171.14        170.80         5.66 o                         
   3  17   0         77.67         95.11         4.22 o                         
   4  17   0        951.02        929.20        13.18 o                         
   5  17   0        408.58        379.53         8.72 o                         
   6  17   0         48.30         38.50         4.66 o                         
   7  17   0        645.00        620.57        14.01 o                         
   8  17   0         29.62         28.87         6.12 o                         
   9  17   0        187.10        167.74        12.47 o                         
  10  17   0        127.10        125.09        10.73 o                         
  11  17   0         28.89         39.64         7.93 o                         
  12  17   0          3.40         11.39         8.42 o                         
   0  18   0         50.07         56.11         6.18 o                         
   1  18   0         10.05         14.56         3.50 o                         
   2  18   0         38.17         40.13         3.97 o                         
   3  18   0        254.37        253.96         9.57 o                         
   4  18   0        436.92        441.90        10.35 o                         
   5  18   0       1278.89       1222.29        18.91 o                         
   6  18   0        131.59        133.39         7.25 o                         
   7  18   0         33.64         40.61         5.86 o                         
   8  18   0          3.10         -4.04         5.46 o                         
   9  18   0         95.14         89.74         9.40 o                         
  10  18   0        132.11        170.23        12.26 o                         
  11  18   0        249.00        251.64        18.62 o                         
   1  19   0       1105.99       1091.94        15.09 o                         
   2  19   0        201.02        188.50         7.38 o                         
   3  19   0        720.35        724.58        14.14 o                         
   4  19   0         24.05         26.90         5.11 o                         
   5  19   0          1.40         -0.10         4.42 o                         
   6  19   0         26.99         26.17         5.14 o                         
   7  19   0         10.90         12.44         5.51 o                         
   8  19   0        157.40        133.66        11.85 o                         
   9  19   0         42.76         38.39         7.99 o                         
  10  19   0         52.99         73.23         9.58 o                         
   0  20   0        350.04        391.46        15.74 o                         
   1  20   0          5.88          8.88         4.21 o                         
   2  20   0          4.23          4.26         5.50 o                         
   3  20   0        135.23        134.72         7.66 o                         
   4  20   0        176.98        169.89        11.13 o                         
   5  20   0         37.80         36.77         7.29 o                         
   6  20   0        137.91        150.84         8.78 o                         
   7  20   0        110.58        110.21        11.66 o                         
   8  20   0         26.54         29.44         9.50 o                         
   9  20   0          5.19          2.41         7.29 o                         
   1  21   0         84.47         79.08         9.22 o                         
   2  21   0         68.86         68.82         9.16 o                         
   3  21   0        116.46        129.68        10.04 o                         
   4  21   0         78.97         88.43         7.37 o                         
   5  21   0         40.76         39.35         6.32 o                         
   6  21   0         35.10         37.66         7.06 o                         
   7  21   0         22.27         21.57         7.53 o                         
   8  21   0        311.25        261.47        14.54 o                         
   0  22   0          8.02          4.74        10.18 o                         
   1  22   0         44.32         35.75         6.54 o                         
   2  22   0        149.94        149.22         9.59 o                         
   3  22   0          6.17          6.48         5.92 o                         
   4  22   0          9.70         16.99         6.42 o                         
   5  22   0          3.70          4.47         5.94 o                         
   6  22   0        125.65        153.00        11.87 o                         
   7  22   0        263.59        256.00        14.38 o                         
   1  23   0         14.65         14.94         7.41 o                         
   2  23   0         87.15         95.59         8.51 o                         
   3  23   0          2.71          9.48         5.96 o                         
   4  23   0          0.95         -5.30         5.94 o                         
   5  23   0          7.07         11.16         7.47 o                         
   6  23   0          8.49         14.00         9.28 o                         
   0  24   0          0.20         -6.83         9.21 o                         
   1  24   0          3.86          4.98         7.65 o                         
   2  24   0        109.83        105.86        10.68 o                         
   3  24   0          5.23          3.60         6.31 o                         
   4  24   0          0.73         -6.87         6.87 o                         
 -16   1   1         37.69         42.96         6.76 o                         
 -15   1   1        350.03        348.23        12.39 o                         
 -14   1   1         79.02         70.93         7.18 o                         
 -13   1   1        523.73        539.01        15.24 o                         
 -12   1   1        293.86        284.59        10.55 o                         
 -11   1   1       1803.24       1824.94        20.23 o                         
 -10   1   1        557.19        514.70         6.55 o                         
  -9   1   1        273.77        263.60         4.33 o                         
  -8   1   1        187.09        193.72         3.47 o                         
  -7   1   1         14.93         18.52         1.37 o                         
  -6   1   1         62.55         61.71         1.55 o                         
  -5   1   1       5910.95       5855.02        41.32 o                         
  -4   1   1       7734.72       7504.91        54.70 o                         
  -3   1   1          0.13         -1.02         1.02 o                         
   1   1   1       8779.20       6575.92       199.63 o                         
   2   1   1         27.16         23.47         1.42 o                         
   3   1   1       3790.56       3836.01        29.65 o                         
   4   1   1       1962.49       1781.32        13.81 o                         
   5   1   1        413.76        404.42         4.64 o                         
   6   1   1         70.22        111.35         2.74 o                         
   7   1   1        221.22        215.05         3.84 o                         
   8   1   1          1.82          4.58         1.51 o                         
   9   1   1         94.16         79.48         3.32 o                         
  10   1   1       3363.41       3236.81        31.73 o                         
  11   1   1        239.55        266.98         6.46 o                         
  12   1   1         81.03         87.22         4.66 o                         
  13   1   1         89.96         87.23         4.19 o                         
  14   1   1         82.33         81.07         3.73 o                         
  15   1   1        186.35        249.70        12.59 o                         
  16   1   1          5.38          4.78         7.05 o                         
 -16   2   1         58.65         74.32         7.81 o                         
 -15   2   1        908.26        924.17        19.63 o                         
 -14   2   1        118.46        131.09         9.45 o                         
 -13   2   1        254.91        255.82        11.57 o                         
 -12   2   1        213.19        195.60         6.48 o                         
 -11   2   1        127.30        114.19         4.51 o                         
 -10   2   1        723.66        705.46         8.61 o                         
  -9   2   1       1464.99       1509.41        14.76 o                         
  -8   2   1        467.54        420.33         5.16 o                         
  -7   2   1       4901.13       5131.84        35.43 o                         
  -6   2   1       1787.45       1669.27        12.39 o                         
  -5   2   1         17.72         14.43         1.07 o                         
  -4   2   1       3767.60       3708.07        27.87 o                         
  -3   2   1       4064.23       4290.79        31.90 o                         
  -2   2   1       1298.93       1303.18         9.82 o                         
  -1   2   1        168.61        141.47         6.31 o                         
   1   2   1      17167.05      16085.21       126.64 o                         
   2   2   1      17728.65      16925.74       110.84 o                         
   3   2   1         21.19         22.69         1.36 o                         
   4   2   1        273.20        206.69         3.30 o                         
   5   2   1         76.15         64.23         2.17 o                         
   6   2   1        130.90        122.47         2.89 o                         
   7   2   1        516.52        506.94         6.40 o                         
   8   2   1          0.35          0.48         2.04 o                         
   9   2   1         46.95         59.69         2.64 o                         
  10   2   1        810.93        775.36        10.47 o                         
  11   2   1        432.69        408.68         7.65 o                         
  12   2   1        738.36        752.10        11.96 o                         
  13   2   1          0.03         -0.31         2.88 o                         
  14   2   1        173.41        187.46         5.80 o                         
  15   2   1        171.62        185.40        11.18 o                         
  16   2   1        233.14        227.56        12.42 o                         
 -16   3   1        418.42        434.79        14.26 o                         
 -15   3   1         22.16         36.77         8.50 o                         
 -14   3   1         59.29         63.73         6.74 o                         
 -13   3   1        392.61        403.35        10.44 o                         
 -12   3   1        271.61        291.34         7.68 o                         
 -11   3   1          1.28          1.54         2.89 o                         
 -10   3   1        173.90        155.30         3.92 o                         
  -9   3   1          2.83          1.58         1.66 o                         
  -8   3   1        183.68        163.88         2.96 o                         
  -7   3   1        344.40        338.99         4.30 o                         
  -6   3   1       2008.99       2212.36        17.66 o                         
  -5   3   1        285.04        247.33         2.95 o                         
  -4   3   1       3544.30       3456.60        23.96 o                         
  -3   3   1       1812.31       1920.41        13.93 o                         
  -2   3   1        943.76        877.68         6.95 o                         
  -1   3   1      12396.93      11983.21        88.23 o                         
   0   3   1        702.28        630.93         6.59 o                         
   1   3   1       2271.60       2281.84        18.17 o                         
   2   3   1         10.29         13.77         1.43 o                         
   3   3   1       4995.29       4797.16        30.66 o                         
   4   3   1        376.33        356.75         4.11 o                         
   5   3   1       6995.53       7350.51        50.16 o                         
   6   3   1       1795.88       2015.56        16.89 o                         
   7   3   1          1.64          4.92         1.77 o                         
   8   3   1       1277.86       1323.08        12.47 o                         
   9   3   1        144.46        152.95         4.74 o                         
  10   3   1        501.66        464.71         9.01 o                         
  11   3   1        102.29         89.01         3.94 o                         
  12   3   1         99.15        106.91         6.09 o                         
  13   3   1        163.47        162.24         5.93 o                         
  14   3   1        543.75        565.62         9.04 o                         
  15   3   1          0.11          5.94         3.26 o                         
  16   3   1         16.09         25.31         7.72 o                         
 -16   4   1         26.94         24.77         7.92 o                         
 -15   4   1         23.88         19.70         5.97 o                         
 -14   4   1         19.37         15.67         5.55 o                         
 -13   4   1        233.98        219.21         8.27 o                         
 -12   4   1         84.43         77.97         4.76 o                         
 -11   4   1          0.04         -2.06         2.47 o                         
 -10   4   1         87.40         76.27         3.78 o                         
  -9   4   1        134.53        137.85         3.35 o                         
  -8   4   1         94.03        111.69         2.65 o                         
  -7   4   1         63.58         87.71         2.29 o                         
  -6   4   1        180.41        198.12         3.11 o                         
  -5   4   1          9.19          1.05         0.88 o                         
  -4   4   1         21.45         21.13         1.31 o                         
  -3   4   1         22.72         27.78         1.54 o                         
  -2   4   1      37797.21      36116.21       245.09 o                         
  -1   4   1       1383.28       1140.00         8.83 o                         
   0   4   1        564.82        490.18         5.01 o                         
   1   4   1         24.61         45.37         2.48 o                         
   2   4   1       2459.48       2287.03        18.27 o                         
   3   4   1        552.13        525.21         5.26 o                         
   4   4   1       2428.14       2390.43        18.40 o                         
   5   4   1        230.84        253.45         3.86 o                         
   6   4   1          2.20          7.06         1.69 o                         
   7   4   1         29.93         29.81         2.04 o                         
   8   4   1        603.69        575.38         6.61 o                         
   9   4   1        135.36        131.56         4.07 o                         
  10   4   1        104.44        141.75         5.23 o                         
  11   4   1         78.60         88.51         3.71 o                         
  12   4   1        241.58        218.92         6.77 o                         
  13   4   1       1771.33       1855.22        22.52 o                         
  14   4   1         28.73         24.09         3.36 o                         
  15   4   1        273.83        296.69        14.17 o                         
  16   4   1        159.66        150.63        13.16 o                         
 -16   5   1          1.30         -1.50         6.78 o                         
 -15   5   1         88.17         86.48         8.89 o                         
 -14   5   1        217.97        212.05        10.10 o                         
 -13   5   1         53.63         48.13         5.34 o                         
 -12   5   1        242.57        259.22         7.39 o                         
 -11   5   1          0.49          1.49         2.51 o                         
 -10   5   1        112.34        107.94         4.86 o                         
  -9   5   1         17.13         15.40         2.08 o                         
  -8   5   1       2700.47       2686.17        21.83 o                         
  -7   5   1       1582.33       1598.66        13.34 o                         
  -6   5   1          7.46         12.68         1.28 o                         
  -5   5   1       2551.80       2319.75        17.89 o                         
  -4   5   1       2049.65       1964.58        15.46 o                         
  -3   5   1       5242.91       5162.50        39.10 o                         
  -2   5   1        227.97        268.07         3.71 o                         
  -1   5   1       6105.68       6203.30        42.32 o                         
   0   5   1       3497.82       3816.59        26.88 o                         
   1   5   1          3.18          8.85         1.44 o                         
   2   5   1       2446.98       2510.84        19.31 o                         
   3   5   1         94.44         89.63         2.61 o                         
   4   5   1        843.70        888.58         8.04 o                         
   5   5   1        290.94        235.82         3.84 o                         
   6   5   1        652.76        648.05         6.50 o                         
   7   5   1          2.74          5.26         1.73 o                         
   8   5   1          4.78          7.62         2.00 o                         
   9   5   1        596.26        607.80         7.19 o                         
  10   5   1        544.55        521.34         8.12 o                         
  11   5   1          9.70          8.48         2.86 o                         
  12   5   1        503.54        517.83        10.98 o                         
  13   5   1        194.70        189.16         6.61 o                         
  14   5   1          0.01          5.11         3.46 o                         
  15   5   1         16.27         22.00         5.19 o                         
 -16   6   1        465.39        591.69        21.04 o                         
 -15   6   1         74.63         90.26         9.19 o                         
 -14   6   1         83.22         82.25         8.55 o                         
 -13   6   1        106.20         90.31         6.15 o                         
 -12   6   1          3.88          5.84         3.03 o                         
 -11   6   1        658.11        624.69         8.76 o                         
 -10   6   1         57.41         49.60         2.63 o                         
  -9   6   1        340.29        370.37         5.93 o                         
  -8   6   1        652.11        609.42         7.61 o                         
  -7   6   1       1150.96       1274.68        10.72 o                         
  -6   6   1       4109.85       4010.11        28.78 o                         
  -5   6   1        213.02        297.94         4.47 o                         
  -4   6   1        691.03        745.71         7.69 o                         
  -3   6   1        637.74        586.02         6.53 o                         
  -2   6   1        814.81        953.10         8.25 o                         
  -1   6   1       3789.81       3442.37        24.46 o                         
   0   6   1       2224.40       2095.41        15.86 o                         
   1   6   1       2312.78       2194.16        16.72 o                         
   2   6   1       1550.06       1551.24        13.00 o                         
   3   6   1         29.16         29.88         1.92 o                         
   4   6   1          0.26          4.95         1.44 o                         
   5   6   1       1201.31       1260.17        11.45 o                         
   6   6   1       3858.53       3982.00        30.34 o                         
   7   6   1        175.14        206.24         4.15 o                         
   8   6   1         13.24         16.47         1.94 o                         
   9   6   1         32.12         36.50         2.71 o                         
  10   6   1        409.08        388.59         7.16 o                         
  11   6   1        225.74        222.76         6.06 o                         
  12   6   1         20.16         18.71         3.72 o                         
  13   6   1        111.54        121.73        11.09 o                         
  14   6   1          5.22          1.19         3.15 o                         
  15   6   1        582.72        665.93        16.92 o                         
 -16   7   1         44.42         25.34         7.97 o                         
 -15   7   1         14.66          8.86         6.99 o                         
 -14   7   1        280.97        260.88        13.06 o                         
 -13   7   1          5.13         14.95         5.55 o                         
 -12   7   1          0.01          0.47         2.18 o                         
 -11   7   1        545.64        527.75         8.16 o                         
 -10   7   1          0.80         -1.64         2.24 o                         
  -9   7   1         60.16         67.46         3.52 o                         
  -8   7   1        735.06        783.32         8.06 o                         
  -7   7   1        354.23        337.17         4.88 o                         
  -6   7   1       2698.63       2928.11        22.04 o                         
  -5   7   1        383.82        435.04         5.78 o                         
  -4   7   1        423.55        414.53         5.32 o                         
  -3   7   1        401.80        391.95         5.13 o                         
  -2   7   1       1779.94       1627.32        14.29 o                         
  -1   7   1       8292.62       8434.51        60.13 o                         
   0   7   1         45.16         60.92         2.39 o                         
   1   7   1        134.48        122.99         4.06 o                         
   2   7   1       2671.92       2691.27        22.05 o                         
   3   7   1         11.66          8.86         1.72 o                         
   4   7   1        155.83        128.07         3.54 o                         
   5   7   1        512.73        577.40         6.92 o                         
   6   7   1        180.10        176.99         4.08 o                         
   7   7   1          0.39         -1.91         1.93 o                         
   8   7   1          1.72          1.37         2.06 o                         
   9   7   1        101.57        101.97         3.90 o                         
  10   7   1         91.75        113.46         4.81 o                         
  11   7   1         24.78         24.36         3.30 o                         
  12   7   1         15.64          8.92         3.54 o                         
  13   7   1        418.72        406.69        10.43 o                         
  14   7   1        108.70        104.00         5.72 o                         
  15   7   1        289.06        335.66         9.63 o                         
 -16   8   1         15.42         40.58        10.89 o                         
 -15   8   1        115.62         99.47        10.04 o                         
 -14   8   1        131.14        122.42        10.37 o                         
 -13   8   1          1.45         -2.40         2.40 o                         
 -12   8   1        398.62        419.43         8.95 o                         
 -11   8   1         25.37         21.24         2.63 o                         
 -10   8   1        106.20        128.48         4.02 o                         
  -9   8   1        135.38        157.68         4.50 o                         
  -8   8   1          8.01          6.90         2.18 o                         
  -7   8   1         75.18         91.72         3.98 o                         
  -6   8   1        379.37        352.93         5.15 o                         
  -5   8   1       3626.57       3752.83        28.89 o                         
  -4   8   1        823.01        787.75         8.28 o                         
  -3   8   1        785.07        687.58         7.50 o                         
  -2   8   1        291.04        247.35         3.92 o                         
  -1   8   1       6713.46       7013.46        53.09 o                         
   0   8   1       1717.58       1885.21        15.15 o                         
   1   8   1         20.07         13.16         1.89 o                         
   2   8   1        434.09        544.77         7.17 o                         
   3   8   1       1735.49       1780.88        14.69 o                         
   4   8   1       3485.22       3526.07        25.21 o                         
   5   8   1        105.94        160.40         3.73 o                         
   6   8   1       1117.85       1103.29        11.06 o                         
   7   8   1        209.71        215.98         4.76 o                         
   8   8   1        794.31        739.63         9.05 o                         
   9   8   1        279.66        281.10         5.99 o                         
  10   8   1         15.58         13.32         3.55 o                         
  11   8   1        143.21        127.15         5.54 o                         
  12   8   1        312.14        303.60         9.42 o                         
  13   8   1         46.68         40.36         5.84 o                         
  14   8   1        145.99        168.52         8.14 o                         
  15   8   1          3.74          5.35         3.25 o                         
 -15   9   1          2.49         14.48         7.59 o                         
 -14   9   1        366.51        387.47        16.55 o                         
 -13   9   1          0.26         -3.29         3.29 o                         
 -12   9   1         10.85         -1.08         3.66 o                         
 -11   9   1         46.93         38.39         4.19 o                         
 -10   9   1          1.27         -2.80         2.80 o                         
  -9   9   1        297.71        285.75         6.22 o                         
  -8   9   1        119.08        122.10         3.77 o                         
  -7   9   1        203.75        224.56         4.52 o                         
  -6   9   1        123.08        125.42         3.54 o                         
  -5   9   1         40.72         29.09         2.28 o                         
  -4   9   1       1595.50       1460.79        13.26 o                         
  -3   9   1       2355.71       2342.11        18.29 o                         
  -2   9   1       1964.64       1920.87        15.53 o                         
  -1   9   1        432.75        384.36         6.27 o                         
   0   9   1        118.21        155.61         4.58 o                         
   1   9   1        730.29        675.17         7.43 o                         
   2   9   1        258.22        209.41         5.20 o                         
   3   9   1        584.57        573.47         7.18 o                         
   4   9   1        344.96        382.78         5.24 o                         
   5   9   1          5.17          3.36         1.95 o                         
   6   9   1        472.89        520.48         7.25 o                         
   7   9   1         37.54         33.51         2.94 o                         
   8   9   1        254.12        251.79         6.07 o                         
   9   9   1        371.63        310.66         7.70 o                         
  10   9   1        162.51        164.13         5.09 o                         
  11   9   1         29.81         48.75         4.58 o                         
  12   9   1         34.78         32.24         4.63 o                         
  13   9   1        323.05        324.35        21.36 o                         
  14   9   1        309.33        328.44        11.62 o                         
  15   9   1          1.10          3.24         4.44 o                         
 -15  10   1         22.04         23.98         8.51 o                         
 -14  10   1          1.22          4.20         3.10 o                         
 -13  10   1          2.32          3.53         4.35 o                         
 -12  10   1         22.87         29.13         4.96 o                         
 -11  10   1          8.05          8.42         3.01 o                         
 -10  10   1         87.31         91.31         5.37 o                         
  -9  10   1          0.37         -3.12         3.12 o                         
  -8  10   1          4.82          1.73         2.23 o                         
  -7  10   1         20.29         17.04         2.46 o                         
  -6  10   1       1805.48       1786.96        15.45 o                         
  -5  10   1         53.04         54.41         2.83 o                         
  -4  10   1          2.39          1.22         2.05 o                         
  -3  10   1         72.63         60.82         2.64 o                         
  -2  10   1       2091.07       2273.28        18.17 o                         
  -1  10   1         88.50        105.57         4.74 o                         
   0  10   1         48.12         88.03         3.11 o                         
   1  10   1        722.55        757.83         8.85 o                         
   2  10   1          5.66          1.78         2.05 o                         
   3  10   1        558.52        648.51         8.45 o                         
   4  10   1        141.91        127.30         3.73 o                         
   5  10   1        165.22        168.16         4.26 o                         
   6  10   1        311.19        323.81         5.54 o                         
   7  10   1        134.60        148.84         4.70 o                         
   8  10   1        749.66        743.81         9.71 o                         
   9  10   1         89.11         91.19         4.50 o                         
  10  10   1         20.41         14.93         3.14 o                         
  11  10   1          7.95          7.44         3.77 o                         
  12  10   1          4.45          5.67         8.60 o                         
  13  10   1          0.93         -4.32         4.32 o                         
  14  10   1        295.22        288.76        16.73 o                         
 -15  11   1        289.78        280.72        21.37 o                         
 -14  11   1          0.35          5.55         4.59 o                         
 -13  11   1          9.46          4.51         4.44 o                         
 -12  11   1        659.52        587.81        11.89 o                         
 -11  11   1        167.01        124.15         5.43 o                         
 -10  11   1         50.72         49.96         4.01 o                         
  -9  11   1        957.19        927.87        12.67 o                         
  -8  11   1         59.19         54.06         3.19 o                         
  -7  11   1        179.04        184.03         4.89 o                         
  -6  11   1         48.66         45.08         3.10 o                         
  -5  11   1        596.11        534.42         7.14 o                         
  -4  11   1          3.40          9.49         2.38 o                         
  -3  11   1        215.40        242.35         4.50 o                         
  -2  11   1        254.08        267.86         4.73 o                         
  -1  11   1         21.98         16.17         2.31 o                         
   0  11   1        633.12        725.97         8.26 o                         
   1  11   1          1.00         -1.96         1.96 o                         
   2  11   1        259.49        279.59         5.28 o                         
   3  11   1         89.28        105.61         3.84 o                         
   4  11   1        375.34        374.25         6.33 o                         
   5  11   1        300.94        307.18         5.75 o                         
   6  11   1        876.30        902.60        10.17 o                         
   7  11   1        164.46        157.47         5.41 o                         
   8  11   1        189.12        216.16         5.76 o                         
   9  11   1        179.46        171.50         5.86 o                         
  10  11   1        321.14        273.16         8.66 o                         
  11  11   1        637.81        605.86        12.29 o                         
  12  11   1        285.64        272.73        10.82 o                         
  13  11   1         64.47         66.29         6.54 o                         
  14  11   1        190.57        190.93         9.74 o                         
 -14  12   1        318.13        358.26        19.55 o                         
 -13  12   1          5.10          2.29         7.63 o                         
 -12  12   1        124.35        145.02         6.86 o                         
 -11  12   1         59.45         46.05         4.83 o                         
 -10  12   1        150.34        135.83         5.48 o                         
  -9  12   1        124.65        113.09         7.18 o                         
  -8  12   1        596.18        590.32         8.63 o                         
  -7  12   1        465.34        434.11         7.23 o                         
  -6  12   1        457.14        416.78         7.02 o                         
  -5  12   1        892.68        866.23         9.77 o                         
  -4  12   1        395.70        370.11         6.22 o                         
  -3  12   1        314.78        326.94         5.53 o                         
  -2  12   1       2096.19       2092.84        18.22 o                         
  -1  12   1        420.90        435.91         6.28 o                         
   0  12   1       1279.82       1490.15        13.84 o                         
   1  12   1        214.64        238.82         5.18 o                         
   2  12   1        655.64        704.33         8.61 o                         
   3  12   1        307.91        303.26         6.89 o                         
   4  12   1        530.65        539.88         7.95 o                         
   5  12   1        525.34        470.33         7.25 o                         
   6  12   1        485.05        475.06         7.31 o                         
   7  12   1         88.88        108.45         4.87 o                         
   8  12   1        445.21        404.75         7.96 o                         
   9  12   1         94.51         78.84         4.92 o                         
  10  12   1        246.31        238.20         8.52 o                         
  11  12   1        352.14        280.32         9.16 o                         
  12  12   1          0.06         -1.87         5.16 o                         
  13  12   1        389.33        388.33        12.78 o                         
  14  12   1          3.01          1.20         4.73 o                         
 -14  13   1        308.80        328.06        13.01 o                         
 -13  13   1        180.32        180.94        14.86 o                         
 -12  13   1          6.41         13.02         4.82 o                         
 -11  13   1         11.16         11.70         5.02 o                         
 -10  13   1         39.35         49.28         4.51 o                         
  -9  13   1        544.87        544.60        10.46 o                         
  -8  13   1         73.75         73.15         4.23 o                         
  -7  13   1        156.36        146.27         4.97 o                         
  -6  13   1        310.46        316.22         6.53 o                         
  -5  13   1        617.21        555.31         7.88 o                         
  -4  13   1        880.73        884.59        10.10 o                         
  -3  13   1          2.32          1.55         2.21 o                         
  -2  13   1          4.27          4.60         1.78 o                         
  -1  13   1         43.07         44.97         3.00 o                         
   0  13   1         52.68         40.07         3.09 o                         
   1  13   1         43.15         48.26         3.24 o                         
   2  13   1          1.62          2.21         2.56 o                         
   3  13   1         54.99         44.21         3.50 o                         
   4  13   1        310.05        257.53         7.64 o                         
   5  13   1       2432.46       2415.85        22.71 o                         
   6  13   1        422.65        384.85         8.17 o                         
   7  13   1          0.80         -0.61         3.10 o                         
   8  13   1        416.25        396.52         8.13 o                         
   9  13   1        202.64        220.41         7.39 o                         
  10  13   1         27.45         29.55         4.77 o                         
  11  13   1        887.28        863.89        16.86 o                         
  12  13   1          0.37          1.01         5.00 o                         
  13  13   1        372.45        319.06        12.02 o                         
 -13  14   1        135.39        119.22        10.30 o                         
 -12  14   1        462.15        489.07        13.43 o                         
 -11  14   1        795.53        774.66        15.33 o                         
 -10  14   1        273.89        277.30        10.20 o                         
  -9  14   1        651.54        596.48        11.23 o                         
  -8  14   1       1751.83       1677.90        19.34 o                         
  -7  14   1        172.64        179.71         5.46 o                         
  -6  14   1        402.37        412.80         7.57 o                         
  -5  14   1        201.32        182.51         5.13 o                         
  -4  14   1        294.35        299.00         5.26 o                         
  -3  14   1        158.33        182.07         5.43 o                         
  -2  14   1        524.71        486.03         7.49 o                         
  -1  14   1        424.99        417.67         6.76 o                         
   0  14   1        918.23        942.18        11.23 o                         
   1  14   1        165.12        204.59         5.44 o                         
   2  14   1         59.13         65.29         3.85 o                         
   3  14   1        718.81        732.97         9.90 o                         
   4  14   1         77.76         78.17         4.21 o                         
   5  14   1        546.01        538.69         9.17 o                         
   6  14   1        699.41        656.94        10.50 o                         
   7  14   1         72.43         79.83         5.21 o                         
   8  14   1         85.97         73.07         4.59 o                         
   9  14   1        429.04        442.39        11.54 o                         
  10  14   1          5.58          1.47         4.40 o                         
  11  14   1          9.95          4.39         5.28 o                         
  12  14   1         89.40         90.07         8.99 o                         
  13  14   1          0.15         -6.03         6.03 o                         
 -13  15   1          1.82         -2.06         5.71 o                         
 -12  15   1        114.37        132.36         8.17 o                         
 -11  15   1          8.93          7.24         4.86 o                         
 -10  15   1         16.20         18.83         4.85 o                         
  -9  15   1         41.96         35.13         4.43 o                         
  -8  15   1          3.09          1.54         3.60 o                         
  -7  15   1        573.71        541.74         9.34 o                         
  -6  15   1       1685.91       1673.55        17.53 o                         
  -5  15   1       1058.39       1065.78        12.48 o                         
  -4  15   1          0.16         -2.26         2.54 o                         
  -3  15   1         98.95         83.59         3.66 o                         
  -2  15   1         13.98         19.73         2.88 o                         
  -1  15   1        184.51        180.86         5.16 o                         
   0  15   1        198.90        249.46         6.72 o                         
   1  15   1        116.52        121.83         4.72 o                         
   2  15   1        623.93        579.07         8.68 o                         
   3  15   1        465.39        474.06         8.30 o                         
   4  15   1        323.34        317.74         7.21 o                         
   5  15   1          0.04          6.35         3.44 o                         
   6  15   1        742.36        752.77        12.07 o                         
   7  15   1         21.33         25.32         4.07 o                         
   8  15   1         33.74         44.10         5.12 o                         
   9  15   1        223.85        176.30         9.58 o                         
  10  15   1         20.72         20.61         6.12 o                         
  11  15   1        106.76        122.93        10.20 o                         
  12  15   1         62.77         83.74         9.23 o                         
 -12  16   1          0.24          1.02         4.89 o                         
 -11  16   1         44.99         55.76         6.55 o                         
 -10  16   1          8.83         19.18         8.18 o                         
  -9  16   1         28.78         28.89         4.86 o                         
  -8  16   1        227.52        231.45         7.98 o                         
  -7  16   1        402.33        415.42         9.00 o                         
  -6  16   1         27.16         23.86         3.67 o                         
  -5  16   1       1007.74        979.59        13.03 o                         
  -4  16   1         25.99         25.46         2.91 o                         
  -3  16   1         32.10         26.77         3.02 o                         
  -2  16   1        668.39        644.38         8.79 o                         
  -1  16   1        103.72         97.02         3.58 o                         
   0  16   1        106.44        107.83         4.84 o                         
   1  16   1          2.99          2.30         3.15 o                         
   2  16   1         98.23         94.87         4.64 o                         
   3  16   1        151.52        131.78         5.34 o                         
   4  16   1        542.20        549.03        12.20 o                         
   5  16   1       2281.33       2252.35        26.13 o                         
   6  16   1       2060.65       2040.18        24.35 o                         
   7  16   1       1897.05       1822.74        22.67 o                         
   8  16   1          0.68         -0.60         4.06 o                         
   9  16   1        188.55        199.75        13.28 o                         
  10  16   1          7.11         -2.90         6.08 o                         
  11  16   1        152.58        151.54        11.09 o                         
  12  16   1          0.55          1.34         6.69 o                         
 -12  17   1          2.08          7.03         6.12 o                         
 -11  17   1        218.46        222.10        12.35 o                         
 -10  17   1         22.55         39.51         7.44 o                         
  -9  17   1         23.58         18.93         5.19 o                         
  -8  17   1        219.66        241.38        11.30 o                         
  -7  17   1        668.52        658.17        12.84 o                         
  -6  17   1       1918.15       1886.73        26.96 o                         
  -5  17   1        481.42        454.87         9.31 o                         
  -4  17   1        469.16        441.58        10.02 o                         
  -3  17   1        530.71        553.70         8.17 o                         
  -2  17   1        311.59        298.29         6.65 o                         
  -1  17   1       1879.26       1843.70        17.44 o                         
   0  17   1        250.13        268.46         6.93 o                         
   1  17   1        718.52        691.51        10.33 o                         
   2  17   1        158.01        147.13         7.43 o                         
   3  17   1        271.14        258.11         7.49 o                         
   4  17   1        382.17        376.90         9.84 o                         
   5  17   1        180.84        174.28         7.27 o                         
   6  17   1        192.78        216.16         8.03 o                         
   7  17   1        261.94        260.88         9.33 o                         
   8  17   1          0.97          9.27         5.52 o                         
   9  17   1         85.29         83.83         9.15 o                         
  10  17   1         18.28         27.40         7.38 o                         
  11  17   1          1.92          2.44         6.71 o                         
 -11  18   1         53.56         57.76         8.65 o                         
 -10  18   1         91.42         87.38         9.13 o                         
  -9  18   1        271.44        299.72        18.60 o                         
  -8  18   1        153.13        168.13        12.45 o                         
  -7  18   1          6.68         11.60         4.39 o                         
  -6  18   1        685.88        687.61        12.35 o                         
  -5  18   1         47.34         30.99         4.37 o                         
  -4  18   1        759.73        785.23        12.38 o                         
  -3  18   1        398.44        400.02         8.93 o                         
  -2  18   1         24.60         28.85         3.38 o                         
  -1  18   1        237.81        210.58         6.05 o                         
   0  18   1        609.61        595.12        12.31 o                         
   1  18   1        408.42        409.26         8.63 o                         
   2  18   1         17.98         17.58         3.61 o                         
   3  18   1         85.26         93.68         5.16 o                         
   4  18   1       1198.24       1231.14        17.93 o                         
   5  18   1         51.72         53.63         5.60 o                         
   6  18   1          0.05          1.00         4.33 o                         
   7  18   1        674.54        679.22        15.36 o                         
   8  18   1        167.80        174.83        11.86 o                         
   9  18   1         90.50         95.00         9.69 o                         
  10  18   1         42.10         38.95         8.11 o                         
  11  18   1        117.23        157.25        12.04 o                         
 -10  19   1        127.60        139.56        17.71 o                         
  -9  19   1        153.31        147.97        11.07 o                         
  -8  19   1          0.86         -5.29         5.29 o                         
  -7  19   1         49.91         46.51         6.99 o                         
  -6  19   1        193.31        196.42         9.31 o                         
  -5  19   1        149.08        170.29         8.89 o                         
  -4  19   1        178.97        177.28         8.64 o                         
  -3  19   1        136.57        149.41         7.69 o                         
  -2  19   1        193.41        200.35         7.38 o                         
  -1  19   1          4.28          8.18         3.26 o                         
   0  19   1        906.58        860.57        11.76 o                         
   1  19   1         71.75         79.38         6.78 o                         
   2  19   1         29.08         33.19         4.49 o                         
   3  19   1        162.17        157.51         7.79 o                         
   4  19   1          5.13          8.79         4.60 o                         
   5  19   1        412.11        389.45        11.14 o                         
   6  19   1         13.59         15.51         5.66 o                         
   7  19   1        686.70        685.49        15.79 o                         
   8  19   1         17.45         20.38         7.48 o                         
   9  19   1         60.06         97.10        10.33 o                         
  10  19   1         69.01         91.56        10.07 o                         
 -10  20   1        114.77        126.07        11.06 o                         
  -9  20   1         22.32         28.32         7.86 o                         
  -8  20   1          5.55         15.72         8.37 o                         
  -7  20   1         43.54         57.37         8.39 o                         
  -6  20   1         41.56         30.80         6.47 o                         
  -5  20   1        316.82        337.22        12.04 o                         
  -4  20   1         94.63         95.61         7.41 o                         
  -3  20   1          0.06          1.29         4.85 o                         
  -2  20   1        568.66        526.80        13.47 o                         
  -1  20   1        200.76        226.85         9.72 o                         
   0  20   1        198.25        191.00         8.52 o                         
   1  20   1        237.41        239.29         9.31 o                         
   2  20   1        268.37        262.98        10.44 o                         
   3  20   1        152.55        151.68        18.12 o                         
   4  20   1        235.82        237.75         9.88 o                         
   5  20   1         27.04         23.13         5.35 o                         
   6  20   1          0.29          8.44         4.82 o                         
   7  20   1         13.62         11.92         5.61 o                         
   8  20   1          1.12         -1.21         6.77 o                         
   9  20   1        138.98        133.27        13.31 o                         
  -8  21   1         32.40         38.91         8.39 o                         
  -7  21   1        250.37        243.62        13.47 o                         
  -6  21   1         27.53         31.36         6.94 o                         
  -5  21   1        112.83        114.29        10.16 o                         
  -4  21   1        220.55        251.19        12.27 o                         
  -3  21   1         40.09         55.09         6.50 o                         
  -2  21   1          8.21          4.37         5.11 o                         
  -1  21   1         30.61         33.70         6.37 o                         
   0  21   1        138.25        144.18         8.67 o                         
   1  21   1          0.05          5.64         4.67 o                         
   2  21   1         80.28         71.32         7.51 o                         
   3  21   1        379.15        402.77        14.21 o                         
   4  21   1          0.11          4.61         5.84 o                         
   5  21   1         49.77         51.66         6.94 o                         
   6  21   1         37.42         42.59         7.22 o                         
   7  21   1        332.48        355.20        19.46 o                         
   8  21   1         47.14         34.97        10.48 o                         
  -7  22   1         15.11         11.77         7.56 o                         
  -6  22   1          2.66         -0.18         7.07 o                         
  -5  22   1        136.37        146.65        10.13 o                         
  -4  22   1         25.99         16.88         5.73 o                         
  -3  22   1          3.90          0.74         5.75 o                         
  -2  22   1         61.22         82.54         7.99 o                         
  -1  22   1          3.67         11.22         5.75 o                         
   0  22   1        269.15        284.65        12.23 o                         
   1  22   1        202.06        236.65        12.59 o                         
   2  22   1         46.82         45.21         7.01 o                         
   3  22   1         26.82         34.14         6.80 o                         
   4  22   1          1.81         -5.85         5.85 o                         
   5  22   1          0.30          5.03         6.26 o                         
   6  22   1          0.80         -2.36         7.01 o                         
   7  22   1         86.21         87.91        10.25 o                         
  -6  23   1        211.36        215.87        13.64 o                         
  -5  23   1         20.86         15.00         7.51 o                         
  -4  23   1         30.53         24.94         6.82 o                         
  -3  23   1          1.00          1.60         5.73 o                         
  -2  23   1        264.53        280.88        12.73 o                         
  -1  23   1        139.92        137.66         9.53 o                         
   0  23   1         19.29         24.50         7.74 o                         
   1  23   1         78.48         93.25         9.90 o                         
   2  23   1        133.14        149.79        11.85 o                         
   3  23   1          0.37         -5.52         5.52 o                         
   4  23   1        390.45        449.86        16.51 o                         
   5  23   1         13.91         11.22         7.83 o                         
  -4  24   1         11.01         18.77        10.53 o                         
  -3  24   1          6.64         12.48         6.64 o                         
  -2  24   1          8.39         -2.63         6.07 o                         
  -1  24   1          3.98         10.13         9.30 o                         
   0  24   1         26.05         27.02         8.54 o                         
   1  24   1        198.47        202.93        14.37 o                         
   2  24   1          4.02          2.67         7.50 o                         
   3  24   1         13.80          6.47         6.57 o                         
 -17   0   2        764.71        783.21        25.52 o                         
 -16   0   2          0.21         -6.31         6.74 o                         
 -15   0   2         22.21         28.45         7.65 o                         
 -14   0   2        432.88        422.00        16.67 o                         
 -13   0   2        222.90        212.71         9.65 o                         
 -12   0   2         98.07         89.91         7.38 o                         
 -11   0   2        297.48        273.23         7.79 o                         
 -10   0   2        256.58        244.15         6.79 o                         
  -9   0   2        249.07        230.93         9.32 o                         
  -8   0   2         13.51         24.64         3.70 o                         
  -7   0   2       1766.15       1877.55        39.62 o                         
  -6   0   2         38.72         39.01         5.54 o                         
  -5   0   2       2546.87       2453.35        47.75 o                         
  -4   0   2       7002.79       6859.28       172.48 o                         
  -3   0   2       1539.05       1745.03        19.73 o                         
  -2   0   2      11332.54      11239.67       121.83 o                         
  -1   0   2       5313.78       5418.37        58.46 o                         
   0   0   2       4187.76       4506.08        55.23 o                         
   1   0   2      18922.50      18909.95       229.03 o                         
   2   0   2       8592.52       9293.10       106.67 o                         
   3   0   2         12.58         11.54         2.68 o                         
   4   0   2       2649.36       2757.72        29.53 o                         
   5   0   2        771.77        825.57        11.18 o                         
   6   0   2       1173.40       1291.27        15.90 o                         
   7   0   2          1.10          6.94         2.85 o                         
   8   0   2        104.65        125.33         6.16 o                         
   9   0   2       1085.13       1086.98        17.72 o                         
  10   0   2        708.84        734.54        14.28 o                         
  11   0   2       8804.33       8877.38       131.34 o                         
  12   0   2         68.09         62.97         7.95 o                         
  13   0   2        119.18        121.21         9.65 o                         
  14   0   2         54.07         61.04         6.43 o                         
  15   0   2          2.28          5.62         4.30 o                         
 -17   1   2          0.60         -0.07        12.04 o                         
 -16   1   2          0.28         -1.54         4.93 o                         
 -15   1   2         12.22         12.80         5.11 o                         
 -14   1   2        102.53         98.05         6.60 o                         
 -13   1   2          9.10          9.79         3.48 o                         
 -12   1   2         22.07         21.32         3.55 o                         
 -11   1   2       1512.66       1478.91        15.67 o                         
 -10   1   2        391.66        389.44         5.95 o                         
  -9   1   2       2107.55       2126.05        18.69 o                         
  -8   1   2        325.90        309.16         4.26 o                         
  -7   1   2         82.54         88.75         2.18 o                         
  -6   1   2        785.88        846.03        10.50 o                         
  -5   1   2        176.05        175.57         8.48 o                         
  -4   1   2       9672.88       9449.86        80.58 o                         
  -3   1   2        248.91        337.29         3.68 o                         
  -2   1   2       1548.46       1606.10        13.67 o                         
  -1   1   2          3.75         -0.07         1.36 o                         
   0   1   2        726.29        541.27         6.44 o                         
   1   1   2       8666.84       8486.48        68.02 o                         
   2   1   2        242.41        237.07         4.34 o                         
   3   1   2       1273.83       1322.95        12.27 o                         
   4   1   2       1974.45       1989.94        15.93 o                         
   5   1   2         87.25         56.06         2.43 o                         
   6   1   2       1221.68       1367.56        12.70 o                         
   7   1   2        206.67        229.88         4.47 o                         
   8   1   2        136.59        170.55         3.96 o                         
   9   1   2        633.67        648.30         8.65 o                         
  10   1   2       1904.84       1953.03        26.39 o                         
  11   1   2         38.37         50.50         6.73 o                         
  12   1   2        455.68        441.19        13.72 o                         
  13   1   2         35.27         43.15         4.66 o                         
  14   1   2          0.27          8.83         3.70 o                         
  15   1   2          0.13          3.15         3.03 o                         
 -16   2   2          2.85          8.57         8.15 o                         
 -15   2   2          3.12         -3.35         4.62 o                         
 -14   2   2        120.88        110.52         9.56 o                         
 -13   2   2         39.90         22.92         3.67 o                         
 -12   2   2        201.43        200.48         6.96 o                         
 -11   2   2        265.77        250.36         5.25 o                         
 -10   2   2        136.62        135.45         3.91 o                         
  -9   2   2          3.14          3.84         1.51 o                         
  -8   2   2         48.67         73.18         2.52 o                         
  -7   2   2         37.42         62.24         2.53 o                         
  -6   2   2       5599.28       5909.00        45.81 o                         
  -5   2   2         16.53         19.01         1.17 o                         
  -4   2   2       6287.69       6550.97        50.61 o                         
  -3   2   2        323.60        364.44         4.04 o                         
  -2   2   2       9475.01       9586.26        64.28 o                         
  -1   2   2      18592.40      17805.24       138.62 o                         
   0   2   2      27444.40      26791.64       198.50 o                         
   1   2   2       8550.34       8652.66        66.31 o                         
   2   2   2        433.79        420.56         6.70 o                         
   3   2   2        854.62        817.33         7.70 o                         
   4   2   2        754.07        816.35         7.80 o                         
   5   2   2       1781.11       1964.58        16.82 o                         
   6   2   2        159.88        197.00         6.06 o                         
   7   2   2         40.50         38.59         2.47 o                         
   8   2   2         14.89         15.00         2.31 o                         
   9   2   2        174.50        172.76         4.47 o                         
  10   2   2          0.11          5.47         3.68 o                         
  11   2   2        834.00        825.96        13.93 o                         
  12   2   2         50.21         50.17         5.36 o                         
  13   2   2         51.01         45.51         4.71 o                         
  14   2   2          0.00         -2.65         4.25 o                         
  15   2   2          1.53         -0.95         3.68 o                         
 -16   3   2        596.56        666.72        16.24 o                         
 -15   3   2         26.10         25.59         5.47 o                         
 -14   3   2         71.08         79.72        10.37 o                         
 -13   3   2        288.61        293.23         7.76 o                         
 -12   3   2       1724.82       1628.90        20.75 o                         
 -11   3   2        835.37        804.19         9.76 o                         
 -10   3   2       3863.40       3986.78        32.71 o                         
  -9   3   2        241.21        222.56         3.97 o                         
  -8   3   2        129.80        130.77         2.84 o                         
  -7   3   2        586.82        574.84         5.65 o                         
  -6   3   2       2901.40       3041.40        23.60 o                         
  -5   3   2       2053.35       2137.21        19.03 o                         
  -4   3   2       3521.15       3388.76        24.75 o                         
  -3   3   2      22042.03      21270.27       150.18 o                         
  -2   3   2       7975.65       7798.41        52.76 o                         
  -1   3   2      15053.15      14647.25       103.92 o                         
   0   3   2       3435.38       3563.65        27.15 o                         
   1   3   2       2992.89       2777.86        21.87 o                         
   2   3   2         28.36         16.93         1.73 o                         
   3   3   2        189.98        209.42         3.75 o                         
   4   3   2         11.96          1.48         1.46 o                         
   5   3   2         36.57         33.30         2.34 o                         
   6   3   2        176.27        187.55         4.22 o                         
   7   3   2         40.69         45.65         2.72 o                         
   8   3   2         10.65          9.09         2.31 o                         
   9   3   2        193.34        182.99         5.10 o                         
  10   3   2        342.32        315.35         7.02 o                         
  11   3   2       4345.91       4337.71        39.56 o                         
  12   3   2        243.44        258.16        11.46 o                         
  13   3   2        252.36        273.92        13.99 o                         
  14   3   2        150.09        167.83         7.01 o                         
  15   3   2        358.56        416.03        10.03 o                         
 -16   4   2        218.67        189.37        19.04 o                         
 -15   4   2        242.43        244.32        10.13 o                         
 -14   4   2         10.31         10.09         4.71 o                         
 -13   4   2         96.98        108.00         5.97 o                         
 -12   4   2        174.14        182.82         6.40 o                         
 -11   4   2        242.59        227.10         6.08 o                         
 -10   4   2       1062.76       1020.02        10.03 o                         
  -9   4   2       1112.40       1162.49        11.48 o                         
  -8   4   2        318.86        337.39         4.80 o                         
  -7   4   2          2.03          0.92         1.49 o                         
  -6   4   2        236.49        234.12         3.68 o                         
  -5   4   2       2298.56       2078.03        16.10 o                         
  -4   4   2        592.68        578.14         6.39 o                         
  -3   4   2      13240.31      13085.25        88.38 o                         
  -2   4   2        182.71        198.24         3.21 o                         
  -1   4   2       5525.09       5918.13        42.08 o                         
   0   4   2        991.31       1007.34         9.24 o                         
   1   4   2       3211.74       3323.67        25.96 o                         
   2   4   2       4163.41       4306.92        31.67 o                         
   3   4   2         38.77         60.85         2.21 o                         
   4   4   2       7005.87       7472.93        53.59 o                         
   5   4   2       5272.06       5567.84        44.81 o                         
   6   4   2         37.67         30.83         2.44 o                         
   7   4   2          4.16          1.18         2.12 o                         
   8   4   2          3.71          7.12         2.61 o                         
   9   4   2        709.85        708.88         9.59 o                         
  10   4   2         14.15         10.78         3.12 o                         
  11   4   2        415.89        401.82         7.92 o                         
  12   4   2        301.71        294.13         8.66 o                         
  13   4   2          0.04         -1.02         3.74 o                         
  14   4   2         31.05         39.92         5.00 o                         
  15   4   2         65.54         92.86         5.59 o                         
 -16   5   2         56.18         40.10         8.39 o                         
 -15   5   2        326.59        339.49        20.14 o                         
 -14   5   2        132.65        122.51        12.36 o                         
 -13   5   2          0.09         -1.80         3.74 o                         
 -12   5   2          6.63          9.64         3.47 o                         
 -11   5   2        369.58        371.62         6.52 o                         
 -10   5   2         45.28         50.30         2.87 o                         
  -9   5   2          9.70          5.85         2.13 o                         
  -8   5   2         84.48        101.82         2.75 o                         
  -7   5   2         32.38         37.05         2.03 o                         
  -6   5   2       4087.69       4364.08        32.22 o                         
  -5   5   2         92.11         95.92         3.08 o                         
  -4   5   2       1229.88       1289.29        13.00 o                         
  -3   5   2        535.73        488.40         5.51 o                         
  -2   5   2       2111.68       2133.91        17.38 o                         
  -1   5   2       1109.12        843.43         7.69 o                         
   0   5   2        241.81        194.69         4.01 o                         
   1   5   2       4431.74       4490.11        34.53 o                         
   2   5   2        308.75        368.68         4.94 o                         
   3   5   2       1766.48       1806.16        14.95 o                         
   4   5   2        368.33        430.91         5.49 o                         
   5   5   2          4.05          0.03         1.51 o                         
   6   5   2         25.93         31.60         2.88 o                         
   7   5   2        146.37        152.58         4.61 o                         
   8   5   2        120.85        122.65         4.45 o                         
   9   5   2        409.55        435.06         7.28 o                         
  10   5   2        609.60        576.26         9.57 o                         
  11   5   2         11.56         19.37         3.29 o                         
  12   5   2          4.07          8.15         4.25 o                         
  13   5   2         99.37         83.34         5.69 o                         
  14   5   2          0.12         -3.07         5.42 o                         
  15   5   2         95.02        122.59         6.36 o                         
 -16   6   2          2.40         -1.37         6.22 o                         
 -15   6   2          0.10          1.49         7.23 o                         
 -14   6   2          1.25         -2.96         5.59 o                         
 -13   6   2        106.65         84.47         5.74 o                         
 -12   6   2          1.21         -0.07         3.18 o                         
 -11   6   2          4.97          5.57         2.60 o                         
 -10   6   2        359.87        349.73         6.41 o                         
  -9   6   2        187.20        166.09         4.11 o                         
  -8   6   2        516.46        506.88         6.59 o                         
  -7   6   2        128.29        135.93         3.35 o                         
  -6   6   2          3.87         12.60         1.39 o                         
  -5   6   2       1759.58       1759.29        16.90 o                         
  -4   6   2        311.05        313.82         4.11 o                         
  -3   6   2       2482.35       2322.93        18.11 o                         
  -2   6   2        275.64        295.80         4.11 o                         
  -1   6   2       2360.33       2239.87        18.25 o                         
   0   6   2      13015.59      13046.62       100.24 o                         
   1   6   2         97.35         80.98         2.82 o                         
   2   6   2          8.83          1.93         1.77 o                         
   3   6   2        178.69        194.92         4.16 o                         
   4   6   2       1645.71       1817.44        16.88 o                         
   5   6   2        298.64        253.80         5.10 o                         
   6   6   2        306.17        260.34         4.99 o                         
   7   6   2        703.25        792.80        10.15 o                         
   8   6   2        416.83        407.88         6.92 o                         
   9   6   2        363.72        347.20         8.29 o                         
  10   6   2          3.97          3.21         3.19 o                         
  11   6   2         23.94         32.52         3.68 o                         
  12   6   2         26.35         31.88         4.83 o                         
  13   6   2        254.85        248.56         8.51 o                         
  14   6   2          1.32          4.54         3.86 o                         
  15   6   2         72.96         73.15         6.30 o                         
 -16   7   2         42.95         40.87         7.93 o                         
 -15   7   2          6.90          2.23         6.11 o                         
 -14   7   2         45.80         42.75         7.08 o                         
 -13   7   2          9.25         11.15         5.15 o                         
 -12   7   2        471.66        430.29         9.20 o                         
 -11   7   2        604.63        572.03         9.44 o                         
 -10   7   2        951.50        909.91        11.85 o                         
  -9   7   2         64.87         82.36         3.38 o                         
  -8   7   2         58.87         56.79         2.47 o                         
  -7   7   2         12.91         20.84         2.28 o                         
  -6   7   2       1493.54       1551.24        15.64 o                         
  -5   7   2        979.52        993.18        10.39 o                         
  -4   7   2         68.84         70.24         3.04 o                         
  -3   7   2        691.97        672.39         7.24 o                         
  -2   7   2        457.90        424.29         5.16 o                         
  -1   7   2       5518.77       5454.57        41.61 o                         
   1   7   2       1531.85       1564.51        13.36 o                         
   2   7   2       2179.60       2213.14        19.01 o                         
   3   7   2       1193.56       1187.96        13.54 o                         
   4   7   2         83.12         95.38         4.42 o                         
   5   7   2         22.52         21.61         2.27 o                         
   6   7   2         57.64         52.46         2.92 o                         
   7   7   2         25.84         20.77         2.51 o                         
   8   7   2        580.05        531.89         8.42 o                         
   9   7   2        250.78        281.33         6.59 o                         
  10   7   2        107.26        121.99         5.99 o                         
  11   7   2        149.40        118.22         6.01 o                         
  12   7   2         16.65         16.91         5.13 o                         
  13   7   2        361.46        390.84        12.56 o                         
  14   7   2          9.74         16.07         4.60 o                         
  15   7   2          0.64          8.09         4.25 o                         
 -16   8   2        105.62        119.07        10.55 o                         
 -15   8   2         64.21         58.23         8.15 o                         
 -14   8   2        110.30        114.81         9.57 o                         
 -13   8   2        582.40        593.42        13.69 o                         
 -12   8   2        103.35         86.22         5.94 o                         
 -11   8   2         19.78         26.57         3.07 o                         
 -10   8   2        667.13        632.16         9.63 o                         
  -9   8   2         23.86         30.27         3.17 o                         
  -8   8   2          0.20          0.56         1.78 o                         
  -7   8   2          0.16          3.43         1.28 o                         
  -6   8   2        477.40        498.18         6.89 o                         
  -5   8   2        123.67        100.00         3.40 o                         
  -4   8   2        236.82        210.10         4.49 o                         
  -3   8   2        337.68        378.46         5.29 o                         
  -2   8   2        292.39        349.80         4.68 o                         
  -1   8   2        517.81        556.36         7.18 o                         
   0   8   2         29.90         15.80         2.12 o                         
   1   8   2         29.69         11.62         1.97 o                         
   2   8   2        110.09        107.57         3.57 o                         
   3   8   2         19.27         16.55         2.30 o                         
   4   8   2       1060.88        991.14        10.19 o                         
   5   8   2        736.77        839.83        10.11 o                         
   6   8   2        299.71        352.26         6.28 o                         
   7   8   2        366.32        366.47         6.48 o                         
   8   8   2        942.86        916.35        11.13 o                         
   9   8   2        515.48        499.35         9.02 o                         
  10   8   2         12.59         21.96         4.12 o                         
  11   8   2        168.51        183.55         7.28 o                         
  12   8   2         60.21         59.29         6.38 o                         
  13   8   2         25.92         20.41         5.44 o                         
  14   8   2         82.32         90.39         7.28 o                         
 -15   9   2        116.95        134.70        10.81 o                         
 -14   9   2         31.55         17.97         7.02 o                         
 -13   9   2        152.54        184.77        11.33 o                         
 -12   9   2          7.56          5.84         2.90 o                         
 -11   9   2         13.83          2.31         4.26 o                         
 -10   9   2         77.38         83.17         5.12 o                         
  -9   9   2        133.77        128.52         5.55 o                         
  -8   9   2        637.60        536.82         8.83 o                         
  -7   9   2         91.91         95.08         3.86 o                         
  -6   9   2        114.16        142.39         4.38 o                         
  -5   9   2          5.64         12.89         2.19 o                         
  -4   9   2       2008.51       2060.86        17.54 o                         
  -3   9   2        995.69        884.42         9.73 o                         
  -2   9   2         13.66          3.42         1.63 o                         
  -1   9   2       2527.28       2744.74        24.15 o                         
   0   9   2         42.85         59.68         3.11 o                         
   1   9   2       4667.72       4980.79        39.38 o                         
   2   9   2        105.26        119.80         3.63 o                         
   3   9   2        355.61        418.96         6.79 o                         
   4   9   2        610.15        619.03         8.18 o                         
   5   9   2       1634.47       1699.41        16.27 o                         
   6   9   2        683.45        726.30         9.88 o                         
   7   9   2        728.17        790.23        10.51 o                         
   8   9   2        393.74        378.96         7.50 o                         
   9   9   2        272.94        273.73         7.24 o                         
  10   9   2        596.79        516.00        11.07 o                         
  11   9   2         74.93         77.73         6.01 o                         
  12   9   2        346.23        309.16        11.38 o                         
  13   9   2        108.89        100.95         7.58 o                         
  14   9   2         11.58         14.76         5.11 o                         
 -15  10   2          3.53         -3.22         6.86 o                         
 -14  10   2        215.24        222.44        22.44 o                         
 -13  10   2        696.35        673.86        20.95 o                         
 -12  10   2         13.96          5.36         3.37 o                         
 -11  10   2         99.84         95.99         4.96 o                         
 -10  10   2       1375.58       1314.56        16.81 o                         
  -9  10   2        397.83        372.91         7.45 o                         
  -8  10   2        713.36        732.10        11.48 o                         
  -7  10   2        142.43        144.59         4.57 o                         
  -6  10   2          2.51          4.39         2.30 o                         
  -5  10   2        169.10        191.19         4.58 o                         
  -4  10   2        258.69        204.87         4.59 o                         
  -3  10   2        575.11        562.26         6.75 o                         
  -2  10   2       1544.36       1475.48        13.51 o                         
  -1  10   2       2382.43       2311.87        21.22 o                         
   0  10   2        602.18        625.55         8.04 o                         
   1  10   2       2226.61       2238.48        20.92 o                         
   2  10   2        128.96        135.17         4.19 o                         
   3  10   2         43.14         59.84         3.48 o                         
   4  10   2       3710.56       3828.73        31.84 o                         
   5  10   2       2083.30       2106.59        19.54 o                         
   6  10   2         12.33         19.40         3.17 o                         
   7  10   2        471.07        510.89         8.98 o                         
   8  10   2         92.75         79.24         4.36 o                         
   9  10   2        961.72        947.29        12.52 o                         
  10  10   2         67.54         85.30         5.79 o                         
  11  10   2         64.89         45.49         5.50 o                         
  12  10   2        341.02        324.90        11.97 o                         
  13  10   2         68.25         62.20         6.80 o                         
  14  10   2          2.68          7.84         5.06 o                         
 -15  11   2         99.86        142.14        19.94 o                         
 -14  11   2         30.43         32.61         9.17 o                         
 -13  11   2        102.41        120.52         6.55 o                         
 -12  11   2          6.14          5.44         3.87 o                         
 -11  11   2         58.61         69.33         4.84 o                         
 -10  11   2        173.97        147.77         6.04 o                         
  -9  11   2         33.88         24.91         3.87 o                         
  -8  11   2        339.51        339.66         7.20 o                         
  -7  11   2         12.77         20.90         2.87 o                         
  -6  11   2          0.18          3.69         2.55 o                         
  -5  11   2        145.72        159.92         4.51 o                         
  -4  11   2          0.00         -2.17         2.17 o                         
  -3  11   2        189.58        202.30         4.35 o                         
  -2  11   2        330.19        386.97         5.84 o                         
  -1  11   2         35.85         40.57         3.02 o                         
   0  11   2          9.83         10.43         2.49 o                         
   1  11   2          0.40          7.97         2.51 o                         
   2  11   2        626.10        649.63         8.76 o                         
   3  11   2         82.56         67.42         3.84 o                         
   4  11   2       1169.84       1186.07        13.05 o                         
   5  11   2          0.88         -2.61         2.61 o                         
   6  11   2         47.18         47.48         3.85 o                         
   7  11   2        192.75        186.98         6.21 o                         
   8  11   2         92.52         97.06         5.29 o                         
   9  11   2        288.78        241.33         7.09 o                         
  10  11   2         48.26         29.87         5.28 o                         
  11  11   2        191.69        210.76         9.19 o                         
  12  11   2          1.74          3.21         6.26 o                         
  13  11   2        198.48        213.86        12.17 o                         
  14  11   2         27.58         21.34         8.42 o                         
 -14  12   2          5.75         -4.37         7.39 o                         
 -13  12   2        144.75        132.23         7.35 o                         
 -12  12   2         33.51         35.93         4.99 o                         
 -11  12   2         22.65         24.48         4.48 o                         
 -10  12   2         15.17         19.44         3.97 o                         
  -9  12   2        325.32        303.96         7.78 o                         
  -8  12   2        315.07        310.70         7.24 o                         
  -7  12   2         53.55         65.87         3.65 o                         
  -6  12   2       2609.98       2540.34        22.95 o                         
  -5  12   2        689.01        687.11         8.95 o                         
  -4  12   2         61.11         43.52         3.23 o                         
  -3  12   2         25.68         15.96         2.37 o                         
  -2  12   2        459.30        474.39         7.03 o                         
  -1  12   2       1061.30       1050.93        12.29 o                         
   0  12   2         34.21         39.27         3.21 o                         
   1  12   2        112.73         82.07         4.11 o                         
   2  12   2          3.61          1.79         2.68 o                         
   3  12   2          8.26         11.29         2.90 o                         
   4  12   2         71.61         90.33         4.28 o                         
   5  12   2         50.65         55.08         3.75 o                         
   6  12   2        499.43        505.48         9.02 o                         
   7  12   2         57.03         56.74         4.31 o                         
   8  12   2         26.99         28.61         3.66 o                         
   9  12   2          0.31         -1.35         3.68 o                         
  10  12   2        221.75        240.55         9.66 o                         
  11  12   2        205.53        197.75        15.47 o                         
  12  12   2        183.45        173.26        14.74 o                         
  13  12   2         25.66         44.73         8.02 o                         
 -14  13   2          0.03          6.58         4.73 o                         
 -13  13   2         38.20         38.48         6.28 o                         
 -12  13   2         21.65         10.81         4.64 o                         
 -11  13   2        381.53        343.20         9.70 o                         
 -10  13   2         55.79         63.79         5.23 o                         
  -9  13   2        218.27        204.90         7.62 o                         
  -8  13   2        222.83        230.03         6.63 o                         
  -7  13   2         31.33         33.65         3.35 o                         
  -6  13   2       2507.70       2452.34        22.68 o                         
  -5  13   2         29.80         29.34         3.31 o                         
  -4  13   2       1099.57       1040.84        11.77 o                         
  -3  13   2        414.65        456.38         6.82 o                         
  -2  13   2        224.46        236.57         6.60 o                         
  -1  13   2         71.26         65.43         3.88 o                         
   0  13   2         83.76        112.38         4.53 o                         
   1  13   2       1284.17       1283.56        14.13 o                         
   2  13   2         77.45         68.55         4.35 o                         
   3  13   2       1277.35       1239.34        13.96 o                         
   4  13   2        364.93        374.27         7.50 o                         
   5  13   2          0.87          4.56         3.13 o                         
   6  13   2        413.77        415.20         8.55 o                         
   7  13   2        408.13        395.77         8.60 o                         
   8  13   2         39.35         47.94         4.10 o                         
   9  13   2          3.46         11.40         5.42 o                         
  10  13   2        134.39        142.69         9.21 o                         
  11  13   2        248.21        220.15        10.67 o                         
  12  13   2        900.80        912.14        23.06 o                         
  13  13   2         43.65         49.16         8.91 o                         
 -14  14   2         33.01         33.10         6.34 o                         
 -13  14   2         54.55         41.40         6.67 o                         
 -12  14   2         53.83         65.95         6.97 o                         
 -11  14   2         56.62         61.41         6.56 o                         
 -10  14   2         31.41         28.90         4.75 o                         
  -9  14   2        324.10        311.07         9.42 o                         
  -8  14   2       1480.62       1508.49        19.22 o                         
  -7  14   2        578.08        558.74         9.05 o                         
  -6  14   2        294.27        290.87         6.89 o                         
  -5  14   2        210.26        213.04         6.07 o                         
  -4  14   2        638.73        663.99         9.37 o                         
  -3  14   2          0.26         -1.78         2.46 o                         
  -2  14   2         45.26         51.59         3.38 o                         
  -1  14   2        155.52        199.83         6.79 o                         
   0  14   2        113.91        102.84         4.66 o                         
   1  14   2        229.58        252.01         6.44 o                         
   2  14   2       2516.03       2426.87        22.91 o                         
   3  14   2          0.57          0.53         3.25 o                         
   4  14   2        342.49        332.30         7.72 o                         
   5  14   2        317.29        303.29         7.33 o                         
   6  14   2         54.10         51.19         4.28 o                         
   7  14   2        703.02        652.31        11.17 o                         
   8  14   2        159.56        161.14         6.67 o                         
   9  14   2         57.59         45.41         6.58 o                         
  10  14   2         39.53         36.41         6.51 o                         
  11  14   2        105.19        106.80         8.52 o                         
  12  14   2          2.16         11.50         7.03 o                         
 -13  15   2        134.27        146.12         9.89 o                         
 -12  15   2        186.91        174.36         9.41 o                         
 -11  15   2          0.77         11.79         5.31 o                         
 -10  15   2        193.89        171.82         8.25 o                         
  -9  15   2         38.56         35.69         4.87 o                         
  -8  15   2         42.52         48.87         4.62 o                         
  -7  15   2          5.50          8.01         3.55 o                         
  -6  15   2        190.30        184.73         5.96 o                         
  -5  15   2         28.74         28.73         3.73 o                         
  -4  15   2        160.58        178.95         5.63 o                         
  -3  15   2        346.01        359.56         6.62 o                         
  -2  15   2          2.71          9.29         2.88 o                         
  -1  15   2        888.29        889.92        13.79 o                         
   0  15   2         19.76         23.74         3.61 o                         
   1  15   2         92.40        102.17         4.94 o                         
   2  15   2          0.64          4.79         3.46 o                         
   3  15   2         73.00         79.44         4.74 o                         
   4  15   2        476.94        457.60        11.44 o                         
   5  15   2       1137.72       1107.63        13.89 o                         
   6  15   2        252.73        235.39         8.05 o                         
   7  15   2         10.25          4.13         4.21 o                         
   8  15   2        287.96        267.94        13.25 o                         
   9  15   2        181.56        170.70        14.04 o                         
  10  15   2          0.34         -3.01         6.14 o                         
  11  15   2         35.23         31.63         7.72 o                         
  12  15   2        190.90        193.72        12.58 o                         
 -13  16   2        101.35        116.80        11.18 o                         
 -12  16   2          0.92         10.39         5.64 o                         
 -11  16   2         21.76         20.99         5.83 o                         
 -10  16   2          1.73          0.95         4.75 o                         
  -9  16   2        266.72        287.49        10.31 o                         
  -8  16   2          0.40          1.50         3.90 o                         
  -7  16   2        296.17        292.08         8.02 o                         
  -6  16   2       1642.78       1640.68        18.98 o                         
  -5  16   2        584.74        551.11        10.12 o                         
  -4  16   2        267.86        272.41         7.09 o                         
  -3  16   2        167.15        164.10         5.17 o                         
  -2  16   2         16.83          8.48         3.03 o                         
  -1  16   2        334.28        365.10         7.33 o                         
   0  16   2        168.53        193.41         6.31 o                         
   1  16   2        165.93        166.05         6.50 o                         
   2  16   2        202.66        208.58         6.59 o                         
   3  16   2       1877.98       1829.75        21.17 o                         
   4  16   2          8.24          5.67         3.72 o                         
   5  16   2        192.51        177.13         6.75 o                         
   6  16   2          9.49         15.89         4.19 o                         
   7  16   2          7.10          6.07         3.93 o                         
   8  16   2          6.27          2.14         4.84 o                         
   9  16   2         12.49         14.48         7.01 o                         
  10  16   2        159.25        135.92        18.20 o                         
  11  16   2         30.30         36.49         8.01 o                         
 -12  17   2          5.78         13.71        11.93 o                         
 -11  17   2         45.91         39.39         6.91 o                         
 -10  17   2          3.60          3.68         5.82 o                         
  -9  17   2          0.01         -6.91         6.91 o                         
  -8  17   2        108.68         92.49         8.35 o                         
  -7  17   2         11.12         21.35         4.91 o                         
  -6  17   2       1066.04       1033.02        14.73 o                         
  -5  17   2       1090.78       1065.04        14.78 o                         
  -4  17   2          3.34          1.24         3.59 o                         
  -3  17   2        627.03        561.95        11.35 o                         
  -2  17   2        250.83        223.29         6.55 o                         
  -1  17   2          0.06          1.60         3.45 o                         
   0  17   2         70.73         60.21         5.48 o                         
   1  17   2        989.42       1004.14        14.51 o                         
   2  17   2         47.70         47.00         4.67 o                         
   3  17   2        441.31        438.62         9.93 o                         
   4  17   2         45.87         41.94         4.50 o                         
   5  17   2          4.55          1.79         3.93 o                         
   6  17   2        610.08        610.51        13.04 o                         
   7  17   2          0.48         -0.85         4.17 o                         
   8  17   2          0.93         -0.01         5.50 o                         
   9  17   2        173.65        143.73        16.90 o                         
  10  17   2          0.36         -0.98         6.97 o                         
  11  17   2         11.40         -3.94         7.31 o                         
 -11  18   2        486.47        501.97        17.73 o                         
 -10  18   2        272.39        265.85        16.85 o                         
  -9  18   2        116.78        126.81         8.88 o                         
  -8  18   2         11.78          7.43         7.23 o                         
  -7  18   2        140.06        139.90         7.82 o                         
  -6  18   2        108.22        111.57         6.77 o                         
  -5  18   2        544.20        514.98        10.74 o                         
  -4  18   2        694.69        677.90        12.24 o                         
  -3  18   2        134.73        147.31         6.70 o                         
  -2  18   2        299.16        283.35         8.73 o                         
  -1  18   2         31.73         18.83         3.85 o                         
   0  18   2         87.80         87.53         5.71 o                         
   1  18   2        120.88        114.96         6.34 o                         
   2  18   2          2.50          4.00         4.15 o                         
   3  18   2          0.02         -3.97         3.97 o                         
   4  18   2         22.48         16.63         4.54 o                         
   5  18   2        336.24        315.62        13.83 o                         
   6  18   2        964.00        964.86        22.38 o                         
   7  18   2         31.85         30.75         5.48 o                         
   8  18   2         33.49         43.34         8.12 o                         
   9  18   2          7.18          1.52         7.77 o                         
  10  18   2          6.55         13.17         9.88 o                         
 -10  19   2        143.74        140.16        28.78 o                         
  -9  19   2          1.27          2.65         8.09 o                         
  -8  19   2          4.67          9.19        10.64 o                         
  -7  19   2        133.72        126.32         8.72 o                         
  -6  19   2        104.95        113.93         6.84 o                         
  -5  19   2         10.56         10.91         4.54 o                         
  -4  19   2        122.60        116.74         6.28 o                         
  -3  19   2         12.15         15.50         4.34 o                         
  -2  19   2        509.66        436.43        12.83 o                         
  -1  19   2        517.27        524.46        15.87 o                         
   0  19   2         98.55        102.33         7.89 o                         
   1  19   2        168.85        175.13         8.62 o                         
   2  19   2          9.60         15.98         4.89 o                         
   3  19   2         73.67         74.96         6.39 o                         
   4  19   2        394.07        383.76        17.52 o                         
   5  19   2         75.27         84.05         6.71 o                         
   6  19   2        456.54        459.85        14.01 o                         
   7  19   2         68.75         72.66         8.07 o                         
   8  19   2         57.87         57.95         9.13 o                         
   9  19   2        179.74        210.68        19.93 o                         
 -10  20   2        281.82        309.58        29.76 o                         
  -9  20   2         10.97          8.23         8.75 o                         
  -8  20   2         18.35         14.20        12.61 o                         
  -7  20   2        144.82        152.07        13.16 o                         
  -6  20   2          7.47          4.78         7.99 o                         
  -5  20   2        331.21        356.06        15.34 o                         
  -4  20   2        340.52        374.03        13.75 o                         
  -3  20   2        196.59        188.66        10.10 o                         
  -2  20   2        609.01        620.66        13.81 o                         
  -1  20   2          9.35          6.90         4.07 o                         
   0  20   2         23.42         20.77         5.00 o                         
   1  20   2          1.88         -5.18         5.18 o                         
   2  20   2        320.11        330.85        14.25 o                         
   3  20   2          7.96         -2.85         5.26 o                         
   4  20   2        635.23        663.38        14.62 o                         
   5  20   2         50.43         48.03         6.01 o                         
   6  20   2        176.04        176.80        12.62 o                         
   7  20   2        167.48        154.81        10.16 o                         
   8  20   2         86.29         84.06        10.20 o                         
  -8  21   2          2.36         12.37         8.84 o                         
  -7  21   2        114.70        114.61        12.36 o                         
  -6  21   2          8.67          0.44         8.80 o                         
  -5  21   2         58.01         70.48         8.79 o                         
  -4  21   2         51.03         59.28         7.39 o                         
  -3  21   2        339.13        384.01        13.73 o                         
  -2  21   2        162.67        161.19         9.70 o                         
  -1  21   2        467.75        516.75        14.80 o                         
   0  21   2          4.00         11.29         4.86 o                         
   1  21   2          1.90          1.88         4.53 o                         
   2  21   2        973.00        964.33        20.52 o                         
   3  21   2         48.47         41.08         6.92 o                         
   4  21   2        248.67        249.14        12.05 o                         
   5  21   2          0.06          0.35         5.79 o                         
   6  21   2        388.92        417.14        17.94 o                         
   7  21   2          3.63         -1.36         7.34 o                         
  -7  22   2         73.85         86.08        11.62 o                         
  -6  22   2        125.25        130.95        14.90 o                         
  -5  22   2        508.72        536.27        18.01 o                         
  -4  22   2         89.58         97.72         9.78 o                         
  -3  22   2         27.88         39.67         6.98 o                         
  -2  22   2        502.76        498.61        15.40 o                         
  -1  22   2          4.01          3.94         5.86 o                         
   0  22   2          2.02          3.21         5.59 o                         
   1  22   2          4.44          5.77         5.79 o                         
   2  22   2          8.96          9.62         5.93 o                         
   3  22   2         29.36         33.48         7.05 o                         
   4  22   2        181.04        161.67        10.43 o                         
   5  22   2        152.38        179.41        11.24 o                         
   6  22   2          5.12         13.22         7.82 o                         
  -6  23   2         96.30        131.53        17.41 o                         
  -5  23   2          1.21         -6.99         8.11 o                         
  -4  23   2          0.33          8.22         7.31 o                         
  -3  23   2          5.97         -5.55         7.36 o                         
  -2  23   2         59.71         73.41         8.11 o                         
  -1  23   2         24.69         37.74         6.95 o                         
   0  23   2        114.09        100.84        10.57 o                         
   1  23   2          1.35          0.27         7.13 o                         
   2  23   2          7.12          5.37         6.05 o                         
   3  23   2        383.14        427.85        15.95 o                         
   4  23   2         23.37         26.91         7.36 o                         
  -3  24   2          3.06         12.18         8.32 o                         
  -2  24   2         28.93         30.49         7.06 o                         
  -1  24   2          0.68          5.86         7.76 o                         
   0  24   2        454.23        489.52        19.91 o                         
   1  24   2         13.78         18.72        11.50 o                         
   2  24   2          4.20          6.43         7.82 o                         
 -17   1   3         77.49         87.15        13.23 o                         
 -16   1   3         34.50         42.22         5.16 o                         
 -15   1   3         17.19         11.64         4.15 o                         
 -14   1   3        400.95        408.37        10.28 o                         
 -13   1   3         10.52         15.37         3.11 o                         
 -12   1   3        687.15        694.75        10.66 o                         
 -11   1   3        235.34        205.77         4.05 o                         
 -10   1   3        301.27        325.45         4.74 o                         
  -9   1   3        372.09        353.46         6.36 o                         
  -8   1   3        114.60        101.13         2.90 o                         
  -7   1   3        982.15        987.67        11.36 o                         
  -6   1   3        516.46        596.06         6.46 o                         
  -5   1   3        576.48        598.67         6.15 o                         
  -4   1   3       2093.30       2117.44        17.44 o                         
  -3   1   3       3004.38       2932.38        23.69 o                         
  -2   1   3       1613.10       1645.47        14.94 o                         
  -1   1   3       1216.55       1221.16        12.45 o                         
   0   1   3        616.00        827.45        10.04 o                         
   1   1   3         81.83         60.93         2.92 o                         
   2   1   3          0.31          0.63         1.88 o                         
   3   1   3       1077.01       1135.92        12.22 o                         
   4   1   3        805.96        931.98        10.34 o                         
   5   1   3         33.52         27.32         3.05 o                         
   6   1   3       2319.76       2414.15        18.76 o                         
   7   1   3        775.94        697.02         9.21 o                         
   8   1   3          0.34         -2.67         2.67 o                         
   9   1   3       1063.81       1031.21        12.19 o                         
  10   1   3        580.83        558.94         9.34 o                         
  11   1   3        537.79        491.53        10.50 o                         
  12   1   3         81.78         81.10         6.62 o                         
  13   1   3        329.35        313.95        10.93 o                         
  14   1   3         13.55          4.26         4.92 o                         
  15   1   3         79.37        105.17         7.45 o                         
 -17   2   3        125.36        183.43        15.34 o                         
 -16   2   3         27.84         29.48         7.32 o                         
 -15   2   3         38.10         35.14         6.32 o                         
 -14   2   3        199.65        201.64         7.30 o                         
 -13   2   3         40.23         38.62         3.65 o                         
 -12   2   3        473.33        475.62         9.79 o                         
 -11   2   3         85.47         91.86         5.95 o                         
 -10   2   3          0.00          4.23         1.86 o                         
  -9   2   3          0.47         -1.93         1.93 o                         
  -8   2   3         26.57         39.99         3.36 o                         
  -7   2   3         59.44         90.95         4.03 o                         
  -6   2   3        829.10        850.29         7.84 o                         
  -5   2   3       2366.54       2503.42        20.44 o                         
  -4   2   3         47.53         33.75         1.42 o                         
  -3   2   3        109.75        109.95         2.45 o                         
  -2   2   3       7199.16       7119.34        52.69 o                         
  -1   2   3       1469.36       1378.70        13.93 o                         
   0   2   3        193.49        214.37         4.48 o                         
   1   2   3        130.37        139.21         3.79 o                         
   2   2   3        360.26        405.09         6.15 o                         
   3   2   3         44.37         30.54         2.34 o                         
   4   2   3       3347.25       3462.68        29.23 o                         
   5   2   3       1077.82       1150.86        10.89 o                         
   6   2   3        425.14        458.66         6.76 o                         
   7   2   3        114.00        154.85         4.52 o                         
   8   2   3        152.14        159.55         4.66 o                         
   9   2   3        790.98        721.89         9.41 o                         
  10   2   3         13.24         10.91         3.40 o                         
  11   2   3        746.89        734.10        14.44 o                         
  12   2   3         23.23         15.52         5.19 o                         
  13   2   3        192.74        201.49         9.22 o                         
  14   2   3        107.77        108.78         6.99 o                         
  15   2   3          3.59          4.26         4.51 o                         
 -16   3   3         87.72         84.87         6.58 o                         
 -15   3   3        134.13        135.43         7.09 o                         
 -14   3   3         42.96         32.75         4.66 o                         
 -13   3   3        174.65        192.83         6.15 o                         
 -12   3   3         19.46         25.43         3.31 o                         
 -11   3   3       2682.88       2779.56        25.44 o                         
 -10   3   3         13.04          9.93         2.26 o                         
  -9   3   3         16.84         21.24         2.08 o                         
  -8   3   3         17.82         17.12         1.51 o                         
  -7   3   3       1077.50        942.71        10.18 o                         
  -6   3   3       1192.78       1196.56        11.49 o                         
  -5   3   3        805.22        887.41         9.11 o                         
  -4   3   3        177.73        199.12         3.24 o                         
  -3   3   3       2721.93       2508.56        22.22 o                         
  -2   3   3       4983.76       4935.76        39.20 o                         
  -1   3   3       6711.09       7148.52        62.33 o                         
   0   3   3        527.00        587.29         7.82 o                         
   1   3   3        741.26        756.39         8.81 o                         
   2   3   3        583.35        555.01         7.91 o                         
   3   3   3       2694.74       2736.39        23.68 o                         
   4   3   3         30.94         20.58         2.11 o                         
   5   3   3         15.33         11.78         1.93 o                         
   6   3   3        168.68        212.09         5.09 o                         
   7   3   3         72.54         81.18         4.37 o                         
   8   3   3        532.01        545.20         8.09 o                         
   9   3   3        142.07        135.56         4.64 o                         
  10   3   3       1424.41       1415.59        16.52 o                         
  11   3   3          7.34         11.97         4.08 o                         
  12   3   3        108.00        100.13         7.10 o                         
  13   3   3         62.22         55.24         5.56 o                         
  14   3   3         98.21         85.12         6.27 o                         
  15   3   3          0.08          0.70         4.24 o                         
 -16   4   3         83.90        107.70         7.89 o                         
 -15   4   3        159.72        144.99         7.46 o                         
 -14   4   3          6.88         -0.51         4.50 o                         
 -13   4   3         52.06         51.48         4.03 o                         
 -12   4   3        235.82        260.27         8.11 o                         
 -11   4   3       2095.65       2072.47        21.48 o                         
 -10   4   3          0.66          3.18         1.81 o                         
  -9   4   3          0.96          0.54         1.59 o                         
  -8   4   3        181.53        170.94         4.26 o                         
  -7   4   3        193.24        154.65         3.56 o                         
  -6   4   3         31.06         25.16         1.71 o                         
  -5   4   3        189.26        242.95         3.67 o                         
  -4   4   3       8292.99       8546.06        63.37 o                         
  -3   4   3       1576.91       1700.11        15.14 o                         
  -2   4   3        147.54        162.70         3.70 o                         
  -1   4   3       1843.17       1940.15        19.07 o                         
   0   4   3        242.25        264.43         4.65 o                         
   1   4   3        593.48        582.37         7.18 o                         
   2   4   3        269.74        358.10         5.86 o                         
   3   4   3          1.96         -1.29         1.90 o                         
   4   4   3          2.20          1.90         1.84 o                         
   5   4   3       1584.18       1789.03        16.22 o                         
   6   4   3         59.89         58.72         3.44 o                         
   7   4   3         24.63         27.94         3.08 o                         
   8   4   3         89.28         95.09         4.12 o                         
   9   4   3          4.34          0.24         2.88 o                         
  10   4   3       1053.28       1018.89        14.38 o                         
  11   4   3          9.76         17.76         6.43 o                         
  12   4   3         25.38         36.98         4.99 o                         
  13   4   3          0.00          0.07         4.22 o                         
  14   4   3        356.09        353.28        10.71 o                         
 -16   5   3         36.48         50.60         7.92 o                         
 -15   5   3         90.59        100.51        10.70 o                         
 -14   5   3         10.84          4.39         4.14 o                         
 -13   5   3         89.70        102.85         5.13 o                         
 -12   5   3       1070.66        926.20        13.44 o                         
 -11   5   3         59.64         54.78         2.93 o                         
 -10   5   3         64.86         53.82         2.88 o                         
  -9   5   3         70.58         62.51         2.72 o                         
  -8   5   3        314.80        306.39         4.90 o                         
  -7   5   3       1979.38       1956.76        18.65 o                         
  -6   5   3        339.90        351.92         5.56 o                         
  -5   5   3        178.79        219.73         3.81 o                         
  -4   5   3          5.89          5.15         1.57 o                         
  -3   5   3        880.69        950.37         8.79 o                         
  -2   5   3        988.93        975.26         9.90 o                         
  -1   5   3        215.06        305.59         6.13 o                         
   0   5   3       1565.21       1667.35        15.40 o                         
   1   5   3       1919.64       2148.74        18.36 o                         
   2   5   3         19.56         25.47         2.25 o                         
   3   5   3          4.63         10.96         2.00 o                         
   4   5   3       1159.93       1199.69        12.01 o                         
   5   5   3       1043.34        983.04        10.55 o                         
   6   5   3        120.30        133.10         5.31 o                         
   7   5   3        568.08        561.73         9.18 o                         
   8   5   3        384.48        377.86         7.80 o                         
   9   5   3        261.69        235.99         7.23 o                         
  10   5   3       1853.52       1739.27        23.02 o                         
  11   5   3       1584.47       1625.63        22.23 o                         
  12   5   3        170.37        174.73         9.44 o                         
  13   5   3        372.55        387.51        11.75 o                         
  14   5   3         13.84         14.56         5.61 o                         
 -16   6   3          0.07          0.48         5.71 o                         
 -15   6   3        100.41         84.65         7.56 o                         
 -14   6   3         63.04         67.82         6.05 o                         
 -13   6   3        101.31        108.47         6.02 o                         
 -12   6   3         21.82         18.48         3.29 o                         
 -11   6   3        527.23        477.78         8.40 o                         
 -10   6   3          3.80         -0.83         2.23 o                         
  -9   6   3         10.86         11.67         2.43 o                         
  -8   6   3         15.09         20.69         2.48 o                         
  -7   6   3        666.47        597.86         7.48 o                         
  -6   6   3        631.57        638.73         8.21 o                         
  -5   6   3        382.65        492.19         6.96 o                         
  -4   6   3       1513.91       1553.27        13.77 o                         
  -3   6   3        320.85        348.56         4.95 o                         
  -2   6   3       4855.54       5198.88        44.33 o                         
  -1   6   3       1037.44       1000.47        10.32 o                         
   0   6   3       1513.91       1687.57        17.56 o                         
   1   6   3       1313.79       1426.77        14.02 o                         
   2   6   3        175.03        182.77         5.24 o                         
   3   6   3       2634.23       2567.96        21.87 o                         
   4   6   3        220.52        257.32         5.00 o                         
   5   6   3         79.12         84.73         3.60 o                         
   6   6   3         15.53         15.18         2.58 o                         
   7   6   3        532.70        510.88         9.63 o                         
   8   6   3          0.01         -0.84         3.43 o                         
   9   6   3         33.04         36.40         5.00 o                         
  10   6   3         38.35         38.95         4.25 o                         
  11   6   3        827.84        858.75        19.12 o                         
  12   6   3         18.13         16.91         5.68 o                         
  13   6   3         18.77         11.35         5.63 o                         
  14   6   3          0.51         -0.29         4.60 o                         
 -16   7   3        252.55        235.77        14.83 o                         
 -15   7   3        177.10        191.94        10.66 o                         
 -14   7   3        168.46        162.83         9.12 o                         
 -13   7   3         38.14         24.60         5.30 o                         
 -12   7   3        772.43        695.71        12.38 o                         
 -11   7   3         61.16         75.94         4.02 o                         
 -10   7   3        550.97        519.06         8.88 o                         
  -9   7   3        521.64        561.77         8.30 o                         
  -8   7   3         51.89         42.95         2.71 o                         
  -7   7   3         57.42         62.47         2.84 o                         
  -6   7   3         14.41         19.61         2.03 o                         
  -5   7   3       2080.41       1949.50        16.09 o                         
  -4   7   3         44.63         41.02         2.25 o                         
  -3   7   3       1512.89       1426.82        13.11 o                         
  -2   7   3        448.05        470.29         6.84 o                         
  -1   7   3         83.08         59.37         2.68 o                         
   0   7   3       3857.03       3895.06        34.03 o                         
   1   7   3          8.72          7.96         2.20 o                         
   2   7   3          0.17          5.69         2.24 o                         
   3   7   3        187.42        169.45         5.05 o                         
   4   7   3         36.68         56.83         3.06 o                         
   5   7   3        412.58        411.86         6.83 o                         
   6   7   3        521.58        523.35         8.57 o                         
   7   7   3          8.22          6.70         3.54 o                         
   8   7   3         32.36         22.20         3.72 o                         
   9   7   3        282.31        236.15         7.03 o                         
  10   7   3        204.73        179.31         6.86 o                         
  11   7   3       1298.25       1376.14        22.05 o                         
  12   7   3          6.46          5.04         5.11 o                         
  13   7   3          9.55         18.47         5.62 o                         
  14   7   3         67.03         67.31         8.12 o                         
 -16   8   3          4.84         -0.33         6.22 o                         
 -15   8   3        195.48        172.40        18.68 o                         
 -14   8   3        175.48        181.09        11.99 o                         
 -13   8   3          1.43          5.56         4.61 o                         
 -12   8   3         17.87         23.35         4.48 o                         
 -11   8   3        280.78        270.49         7.38 o                         
 -10   8   3        448.23        468.00         8.50 o                         
  -9   8   3        244.31        232.88         6.14 o                         
  -8   8   3          0.26          0.00         1.98 o                         
  -7   8   3        186.17        184.72         9.94 o                         
  -6   8   3        283.20        306.08         6.28 o                         
  -5   8   3       1677.79       1742.94        14.86 o                         
  -4   8   3        102.90        116.84         3.19 o                         
  -3   8   3       3490.00       3818.62        29.25 o                         
  -2   8   3          6.71          2.55         2.11 o                         
  -1   8   3       3179.93       3548.95        30.08 o                         
   0   8   3        115.79        141.36         7.41 o                         
   1   8   3          1.35          9.85         5.09 o                         
   2   8   3          4.37         -1.56         2.18 o                         
   3   8   3        417.72        390.86         6.76 o                         
   4   8   3       3061.92       3137.98        30.29 o                         
   5   8   3         32.22         49.97         3.66 o                         
   6   8   3       1017.08       1013.61        11.52 o                         
   7   8   3        132.62        141.22         5.72 o                         
   8   8   3        141.43        139.35         6.15 o                         
   9   8   3          2.55         -3.08         3.08 o                         
  10   8   3       1560.09       1500.15        22.22 o                         
  11   8   3        197.25        182.61         8.96 o                         
  12   8   3         50.57         45.17         6.67 o                         
  13   8   3         94.84         75.92        10.04 o                         
  14   8   3          3.70         -0.36        10.64 o                         
 -15   9   3          0.06         11.76         6.30 o                         
 -14   9   3          7.01          3.70         5.43 o                         
 -13   9   3        272.74        272.04        11.11 o                         
 -12   9   3        611.97        589.95        12.71 o                         
 -11   9   3         56.31         59.60         5.83 o                         
 -10   9   3         69.40         71.71         4.66 o                         
  -9   9   3        118.36        126.45         6.05 o                         
  -8   9   3         78.98         81.41         4.71 o                         
  -7   9   3        298.76        299.35         6.78 o                         
  -6   9   3       1107.02       1174.69        13.82 o                         
  -5   9   3       5107.56       5325.51        41.64 o                         
  -4   9   3         91.49        105.74         3.65 o                         
  -3   9   3       1070.10       1031.01        11.76 o                         
  -2   9   3        456.98        387.86         5.90 o                         
  -1   9   3        943.72        795.27         8.51 o                         
   0   9   3         28.12         26.40         3.04 o                         
   1   9   3          4.06          8.55         1.99 o                         
   2   9   3         26.73         27.05         2.89 o                         
   3   9   3         82.63         97.57         4.12 o                         
   4   9   3        977.72        990.64        14.71 o                         
   5   9   3       1334.36       1331.09        14.71 o                         
   6   9   3         31.42         31.63         3.14 o                         
   7   9   3        622.38        611.60         9.54 o                         
   8   9   3        247.63        259.36         7.37 o                         
   9   9   3        405.26        354.41         8.42 o                         
  10   9   3         32.56         39.31         5.04 o                         
  11   9   3        126.12        120.70         8.32 o                         
  12   9   3         82.10         83.76         9.15 o                         
  13   9   3          2.37          7.27         6.76 o                         
 -15  10   3         75.45         93.60        11.30 o                         
 -14  10   3          1.43         -0.88         4.94 o                         
 -13  10   3         65.14         65.75         6.75 o                         
 -12  10   3          2.18         -1.03         4.49 o                         
 -11  10   3        346.58        434.62         9.39 o                         
 -10  10   3        110.63        107.77         5.46 o                         
  -9  10   3        249.10        219.79         7.73 o                         
  -8  10   3        211.26        211.37         8.51 o                         
  -7  10   3        294.39        293.15         6.56 o                         
  -6  10   3        868.33        868.23        11.24 o                         
  -5  10   3       1630.61       1553.23        15.36 o                         
  -4  10   3         66.26         65.50         3.03 o                         
  -3  10   3         47.89         62.06         3.82 o                         
  -2  10   3         21.30         21.81         2.59 o                         
  -1  10   3        236.68        230.62         5.49 o                         
   0  10   3        855.71        821.49        11.50 o                         
   1  10   3          0.51         -1.37         2.36 o                         
   2  10   3        281.64        300.37         5.31 o                         
   3  10   3         32.94         28.63         3.08 o                         
   4  10   3          1.46         -0.52         1.77 o                         
   5  10   3       1496.57       1483.78        15.44 o                         
   6  10   3        404.46        416.98         7.49 o                         
   7  10   3        101.27         99.61         4.70 o                         
   8  10   3         22.28         16.52         3.20 o                         
   9  10   3        664.40        583.89        10.59 o                         
  10  10   3         74.34         93.34         6.20 o                         
  11  10   3         94.53         73.29         8.60 o                         
  12  10   3         26.99         22.93         7.28 o                         
  13  10   3          1.39          8.24         7.45 o                         
 -15  11   3          2.95          9.23         7.16 o                         
 -14  11   3          2.52          1.55         6.01 o                         
 -13  11   3        401.82        387.55        16.39 o                         
 -12  11   3        284.33        261.70         8.43 o                         
 -11  11   3        118.33        104.77         6.02 o                         
 -10  11   3        412.43        407.15        10.27 o                         
  -9  11   3         91.08         63.35         5.06 o                         
  -8  11   3        771.20        743.31        12.69 o                         
  -7  11   3          3.13          0.60         2.76 o                         
  -6  11   3        470.34        471.28         8.29 o                         
  -5  11   3         14.71         25.97         3.30 o                         
  -4  11   3       1160.81       1143.16        11.67 o                         
  -3  11   3       2213.95       2173.40        20.11 o                         
  -2  11   3       1783.05       1666.43        16.20 o                         
  -1  11   3        173.91        152.76         4.63 o                         
   0  11   3         97.65         81.79         3.77 o                         
   1  11   3         59.47         74.54         3.84 o                         
   2  11   3         31.05         22.57         3.09 o                         
   3  11   3       2321.40       2223.12        20.88 o                         
   4  11   3        232.63        246.61         6.43 o                         
   5  11   3        175.03        171.91         6.86 o                         
   6  11   3         74.69         67.85         4.12 o                         
   7  11   3       1520.35       1436.07        17.34 o                         
   8  11   3         28.40         30.80         4.55 o                         
   9  11   3        194.61        212.27         7.91 o                         
  10  11   3        422.95        417.33        16.29 o                         
  11  11   3         16.80         17.70         7.01 o                         
  12  11   3         12.80          5.74         6.78 o                         
  13  11   3          0.90          2.45         7.01 o                         
 -14  12   3         16.77         10.49         6.66 o                         
 -13  12   3         23.06         21.45         6.55 o                         
 -12  12   3        113.87        107.20         5.81 o                         
 -11  12   3        114.57        116.75         6.17 o                         
 -10  12   3          5.98          0.92         3.62 o                         
  -9  12   3        144.00        170.20         9.03 o                         
  -8  12   3         22.08         23.38         4.06 o                         
  -7  12   3        260.47        269.25         6.55 o                         
  -6  12   3        217.87        210.82         5.94 o                         
  -5  12   3          0.85         -2.77         2.77 o                         
  -4  12   3          5.69         -2.03         2.77 o                         
  -3  12   3         49.12         51.49         3.61 o                         
  -2  12   3        252.69        279.09         6.22 o                         
  -1  12   3         63.48         68.26         3.69 o                         
   0  12   3        108.54        126.75         5.16 o                         
   1  12   3          1.00         -2.79         2.79 o                         
   2  12   3        174.66        155.03         5.41 o                         
   3  12   3        630.10        644.97         9.52 o                         
   4  12   3       1929.37       1953.38        20.61 o                         
   5  12   3         28.19         31.36         3.70 o                         
   6  12   3         10.83         12.96         3.29 o                         
   7  12   3         86.32         88.09         4.94 o                         
   8  12   3          0.89         -1.65         3.21 o                         
   9  12   3         29.21         29.55         5.29 o                         
  10  12   3        254.14        231.79        10.29 o                         
  11  12   3        132.36        146.93        14.69 o                         
  12  12   3          0.43          2.60         6.91 o                         
 -14  13   3         26.56         45.76         7.90 o                         
 -13  13   3        115.07        117.23         6.97 o                         
 -12  13   3          6.33         14.06         4.77 o                         
 -11  13   3         19.98         20.37         4.50 o                         
 -10  13   3        509.76        508.90        11.27 o                         
  -9  13   3        205.27        201.84         7.64 o                         
  -8  13   3        657.66        605.55        11.93 o                         
  -7  13   3       1403.71       1279.39        16.03 o                         
  -6  13   3        288.94        273.40         6.88 o                         
  -5  13   3       1564.88       1399.89        15.90 o                         
  -4  13   3        192.19        198.51         5.74 o                         
  -3  13   3        385.54        429.21         7.17 o                         
  -2  13   3         32.54         24.52         3.11 o                         
  -1  13   3        205.66        184.80         5.86 o                         
   0  13   3        338.31        348.19         7.14 o                         
   1  13   3        118.90        124.41         5.41 o                         
   2  13   3          0.99          6.26         3.24 o                         
   3  13   3         67.47         77.77         4.49 o                         
   4  13   3       1198.55       1097.20        14.04 o                         
   5  13   3        505.37        508.72         8.95 o                         
   6  13   3         47.53         48.37         4.21 o                         
   7  13   3        161.45        160.75         7.38 o                         
   8  13   3          7.97          8.79         4.32 o                         
   9  13   3        126.56        126.00         9.47 o                         
  10  13   3        100.66        115.29         8.14 o                         
  11  13   3         65.71         56.74         8.85 o                         
  12  13   3         43.26         35.78        12.26 o                         
 -14  14   3         10.47         16.62         7.41 o                         
 -13  14   3          1.38          2.10         4.64 o                         
 -12  14   3        214.91        226.94        10.27 o                         
 -11  14   3         45.08         30.04         5.13 o                         
 -10  14   3          7.20          8.28         4.54 o                         
  -9  14   3         95.17         84.08         6.62 o                         
  -8  14   3        379.56        372.51        10.49 o                         
  -7  14   3        277.17        270.56         8.75 o                         
  -6  14   3       2172.99       2120.95        22.88 o                         
  -5  14   3        523.64        530.06         9.36 o                         
  -4  14   3        994.46        987.70        13.01 o                         
  -3  14   3         26.37         21.02         3.11 o                         
  -2  14   3          7.46          6.68         3.13 o                         
  -1  14   3        449.99        421.48         8.71 o                         
   0  14   3        300.24        324.98         7.17 o                         
   1  14   3         46.67         50.62         5.20 o                         
   2  14   3        528.18        554.66         9.36 o                         
   3  14   3       2854.55       2736.43        25.66 o                         
   4  14   3         64.99         59.13         4.58 o                         
   5  14   3        256.73        233.31         7.64 o                         
   6  14   3         28.84         36.79         4.05 o                         
   7  14   3         46.99         47.02         4.73 o                         
   8  14   3        420.33        376.62        13.31 o                         
   9  14   3          1.00         -1.28         5.51 o                         
  10  14   3        110.80        112.75         8.98 o                         
  11  14   3         32.30         42.82         8.33 o                         
  12  14   3         52.72         65.49         9.53 o                         
 -13  15   3         11.05         11.77         5.23 o                         
 -12  15   3          9.35         13.55         5.34 o                         
 -11  15   3         79.87         81.78         6.69 o                         
 -10  15   3        112.60         99.82         6.90 o                         
  -9  15   3        250.37        226.75         9.13 o                         
  -8  15   3        740.58        728.25        21.81 o                         
  -7  15   3        621.33        586.35        13.44 o                         
  -6  15   3        969.58        882.07        14.04 o                         
  -5  15   3        279.36        267.45         7.67 o                         
  -4  15   3          8.55          2.63         3.63 o                         
  -3  15   3       1697.42       1657.99        16.58 o                         
  -2  15   3          5.43          1.06         3.08 o                         
  -1  15   3         22.90         26.14         3.88 o                         
   0  15   3         60.28         52.14         4.14 o                         
   1  15   3         12.10         17.18         3.70 o                         
   2  15   3         95.71         89.41         4.95 o                         
   3  15   3         67.32         57.54         4.92 o                         
   4  15   3        150.42        159.08         6.35 o                         
   5  15   3         18.39          8.61         3.73 o                         
   6  15   3        135.94        123.76         5.78 o                         
   7  15   3        112.43        111.57         6.26 o                         
   8  15   3          2.01         14.76         6.68 o                         
   9  15   3         32.41         17.45         6.29 o                         
  10  15   3          0.19          7.63         7.18 o                         
  11  15   3          6.29         -0.82         7.15 o                         
 -12  16   3       1188.02       1288.67        25.00 o                         
 -11  16   3          0.42         -4.95         4.95 o                         
 -10  16   3        646.46        639.60        14.51 o                         
  -9  16   3          6.43          4.56         4.78 o                         
  -8  16   3         28.08         25.35         5.19 o                         
  -7  16   3        806.05        784.56        17.01 o                         
  -6  16   3        117.67        112.91         6.51 o                         
  -5  16   3        100.54         91.49         5.46 o                         
  -4  16   3          0.75          0.77         3.73 o                         
  -3  16   3        387.36        353.88         7.71 o                         
  -2  16   3          5.05          8.28         3.28 o                         
  -1  16   3       1391.64       1285.69        17.98 o                         
   0  16   3         98.78         90.33         5.40 o                         
   1  16   3        269.21        272.62         8.80 o                         
   2  16   3        225.51        221.64         7.45 o                         
   3  16   3       1032.71        963.40        14.21 o                         
   4  16   3        688.38        709.92        16.89 o                         
   5  16   3         34.75         32.88         4.39 o                         
   6  16   3        291.04        298.61         8.53 o                         
   7  16   3        158.38        146.33         8.04 o                         
   8  16   3          8.62         10.64         6.05 o                         
   9  16   3         21.54         31.36         7.97 o                         
  10  16   3         34.18         33.72         8.37 o                         
  11  16   3        161.90        220.34        14.22 o                         
 -12  17   3        116.96        135.08        12.50 o                         
 -11  17   3         20.32         22.84         6.14 o                         
 -10  17   3         74.81         68.51         6.66 o                         
  -9  17   3          4.25          6.19         5.74 o                         
  -8  17   3          0.12         -1.41         4.78 o                         
  -7  17   3        143.82        159.02        10.39 o                         
  -6  17   3        108.15        107.32         7.65 o                         
  -5  17   3          4.34          4.06         4.02 o                         
  -4  17   3        662.44        629.93        13.56 o                         
  -3  17   3        437.78        417.79         9.09 o                         
  -2  17   3         57.96         38.14         4.41 o                         
  -1  17   3         94.23         94.63         5.64 o                         
   0  17   3          5.15         -0.50         3.79 o                         
   1  17   3        302.85        303.32         8.65 o                         
   2  17   3         65.67         76.16         5.26 o                         
   3  17   3        521.53        514.70        10.55 o                         
   4  17   3        886.29        873.40        13.90 o                         
   5  17   3        431.19        403.25        10.37 o                         
   6  17   3          0.48          2.61         4.53 o                         
   7  17   3          4.48          5.99         6.80 o                         
   8  17   3        127.14        103.65         9.04 o                         
   9  17   3         32.16         58.99         9.72 o                         
  10  17   3          0.00         -4.87         7.20 o                         
 -11  18   3         12.09          0.51         6.91 o                         
 -10  18   3        127.89        124.61        10.09 o                         
  -9  18   3        141.98        167.16        11.25 o                         
  -8  18   3        184.74        191.42        11.41 o                         
  -7  18   3        559.69        591.02        15.70 o                         
  -6  18   3         49.04         50.25         6.48 o                         
  -5  18   3        107.64        121.84         7.39 o                         
  -4  18   3        221.48        233.18        12.72 o                         
  -3  18   3        257.74        223.87         9.21 o                         
  -2  18   3          0.58         -0.40         3.54 o                         
  -1  18   3         34.91         31.77         4.42 o                         
   0  18   3        152.24        121.17         7.86 o                         
   1  18   3        146.50        137.51         7.76 o                         
   2  18   3        107.69         88.50         6.50 o                         
   3  18   3         46.02         38.87         5.41 o                         
   4  18   3          9.29         13.05         4.53 o                         
   5  18   3       1522.00       1398.67        19.94 o                         
   6  18   3         51.13         57.28         6.70 o                         
   7  18   3        349.39        319.90        12.29 o                         
   8  18   3        197.49        186.60        12.71 o                         
   9  18   3         34.23         25.92         8.67 o                         
 -10  19   3          0.63         11.95         7.26 o                         
  -9  19   3          7.14          5.00         6.66 o                         
  -8  19   3          0.31         -1.41         7.56 o                         
  -7  19   3          1.37         -2.68         5.95 o                         
  -6  19   3        142.15        135.68         9.95 o                         
  -5  19   3       2162.79       2246.03        37.70 o                         
  -4  19   3        114.62        101.27         7.99 o                         
  -3  19   3          0.01         -3.82         4.83 o                         
  -2  19   3          1.30         -6.11         6.11 o                         
  -1  19   3        648.77        583.14        15.95 o                         
   0  19   3        215.50        219.96         9.51 o                         
   1  19   3          1.13         -0.63         4.56 o                         
   2  19   3        153.18        152.39         8.49 o                         
   3  19   3         11.41          8.72         5.24 o                         
   4  19   3          2.33         -2.86         4.98 o                         
   5  19   3          1.14          6.52         4.99 o                         
   6  19   3          4.15          2.56         5.40 o                         
   7  19   3         11.22         13.79         6.80 o                         
   8  19   3         46.96         42.87         9.02 o                         
  -9  20   3        151.47        186.45        14.53 o                         
  -8  20   3          1.52         -0.90         8.35 o                         
  -7  20   3         38.84         67.04        10.58 o                         
  -6  20   3          2.84         10.21         6.44 o                         
  -5  20   3        696.07        697.84        21.13 o                         
  -4  20   3         35.65         33.20         6.04 o                         
  -3  20   3          5.49          3.20         5.17 o                         
  -2  20   3         94.87        110.42         8.44 o                         
  -1  20   3        264.52        250.25        11.14 o                         
   0  20   3        223.73        238.72        11.02 o                         
   1  20   3        130.85        156.09        10.52 o                         
   2  20   3          0.07         -2.55         5.49 o                         
   3  20   3          2.43         -5.22         5.58 o                         
   4  20   3          5.14          4.00         5.85 o                         
   5  20   3        236.00        242.10        11.94 o                         
   6  20   3        474.04        498.15        16.12 o                         
   7  20   3          0.05         -6.81         6.81 o                         
  -8  21   3        138.34        129.49        13.36 o                         
  -7  21   3          0.03          5.53         8.32 o                         
  -6  21   3        112.53        112.42        12.09 o                         
  -5  21   3          3.03         -1.96         7.60 o                         
  -4  21   3       1067.46       1172.97        35.26 o                         
  -3  21   3        201.86        224.69        16.36 o                         
  -2  21   3         13.65          0.87         5.29 o                         
  -1  21   3         11.33         14.12         6.01 o                         
   0  21   3         53.79         59.25         7.74 o                         
   1  21   3        377.19        402.70        13.90 o                         
   2  21   3         44.76         54.79         7.50 o                         
   3  21   3          1.77          5.34         6.07 o                         
   4  21   3          8.91         -0.26         6.02 o                         
   5  21   3        633.01        646.54        18.10 o                         
   6  21   3          2.37          3.64         7.70 o                         
  -7  22   3        293.82        337.96        19.34 o                         
  -6  22   3         63.33         81.15        11.66 o                         
  -5  22   3          5.22         10.51         8.43 o                         
  -4  22   3         13.48         25.26         8.10 o                         
  -3  22   3         46.71         45.60         7.36 o                         
  -2  22   3         25.10         32.15         7.76 o                         
  -1  22   3         12.67          2.71         6.88 o                         
   0  22   3        166.53        182.35        12.64 o                         
   1  22   3         91.81         95.02         8.55 o                         
   2  22   3          1.05          3.66         6.21 o                         
   3  22   3          0.12          0.33         6.19 o                         
   4  22   3         31.02         41.57        10.44 o                         
   5  22   3         86.18        101.26         9.70 o                         
  -5  23   3        696.41        733.92        25.37 o                         
  -4  23   3         39.25         26.46         9.61 o                         
  -3  23   3        312.78        347.31        16.19 o                         
  -2  23   3         78.39         93.93         9.95 o                         
  -1  23   3       1069.58       1150.18        26.56 o                         
   0  23   3         85.69         77.11         9.66 o                         
   1  23   3         44.48         69.59         9.99 o                         
   2  23   3          0.62         -6.19         6.19 o                         
   3  23   3          0.93          1.16         6.70 o                         
 -16   0   4        236.26        211.77        23.57 o                         
 -15   0   4          5.22         24.69        12.72 o                         
 -14   0   4         43.28         40.62         4.18 o                         
 -13   0   4         33.44         25.83        13.58 o                         
 -12   0   4          1.88          4.75         6.05 o                         
 -11   0   4         64.42         51.06         9.69 o                         
 -10   0   4        319.03        277.18        15.61 o                         
  -9   0   4         43.10         66.51         9.62 o                         
  -8   0   4         72.52        127.86         8.05 o                         
  -7   0   4       2469.83       2360.34        32.02 o                         
  -6   0   4       6091.32       6511.40        72.18 o                         
  -5   0   4       3408.05       3455.61        44.08 o                         
  -4   0   4         67.05         78.68         4.18 o                         
  -3   0   4       1164.19       1080.82        15.03 o                         
  -2   0   4        299.43        347.14         7.85 o                         
  -1   0   4         42.04         20.85         3.89 o                         
   0   0   4       1646.96       1659.17        28.08 o                         
   1   0   4       4793.21       4896.75        72.58 o                         
   2   0   4       1340.52       1447.32        26.28 o                         
   3   0   4       1172.88       1299.60        24.91 o                         
   4   0   4       2944.69       3216.13        44.61 o                         
   5   0   4        567.35        576.70        13.78 o                         
   6   0   4        491.07        616.08        15.70 o                         
   7   0   4         11.93          3.06         3.36 o                         
   8   0   4       1220.31       1215.39        21.15 o                         
   9   0   4        491.35        448.97        12.62 o                         
  10   0   4       1896.21       1989.71        29.99 o                         
  11   0   4        931.44        870.89        32.87 o                         
  12   0   4        458.78        456.20        18.75 o                         
  13   0   4        479.50        449.35        19.34 o                         
  14   0   4          0.53         16.88         8.29 o                         
 -16   1   4        104.52        117.27        13.46 o                         
 -15   1   4         78.56         86.11         7.95 o                         
 -14   1   4          5.14          0.29         2.53 o                         
 -13   1   4        300.77        291.15         7.30 o                         
 -12   1   4        579.70        555.12        13.28 o                         
 -11   1   4        343.90        328.24         8.73 o                         
 -10   1   4          5.62          6.66         2.57 o                         
  -9   1   4        352.91        348.49         6.46 o                         
  -8   1   4         11.72         15.33         1.70 o                         
  -7   1   4       2936.59       3085.66        26.61 o                         
  -6   1   4          0.33          3.58         1.85 o                         
  -5   1   4         84.71         82.31         2.46 o                         
  -4   1   4        590.95        574.30         6.60 o                         
  -3   1   4        903.52        926.69         9.76 o                         
  -2   1   4         16.84          9.50         1.93 o                         
  -1   1   4       1044.97       1016.69        12.26 o                         
   0   1   4       1699.76       1790.20        21.20 o                         
   1   1   4        461.11        467.67         9.37 o                         
   2   1   4        304.86        372.84         8.95 o                         
   3   1   4        879.25        865.69        12.30 o                         
   4   1   4       1023.43       1172.92        15.43 o                         
   5   1   4        576.78        605.65        10.60 o                         
   6   1   4        127.91        184.89         4.78 o                         
   7   1   4        558.22        600.09         7.83 o                         
   8   1   4        399.52        350.88         7.07 o                         
   9   1   4        139.93        133.06         5.60 o                         
  10   1   4        136.95        131.67         5.63 o                         
  11   1   4          0.64         -2.71         4.15 o                         
  12   1   4         74.04         73.28         7.05 o                         
  13   1   4         20.93         13.08         5.87 o                         
  14   1   4        179.12        174.32        10.74 o                         
 -16   2   4         17.87         20.05         9.86 o                         
 -15   2   4          0.22          1.30         4.20 o                         
 -14   2   4        183.36        181.93         7.59 o                         
 -13   2   4        464.93        470.00         9.17 o                         
 -12   2   4        468.30        475.78         7.72 o                         
 -11   2   4         29.64         25.01         2.82 o                         
 -10   2   4          0.89          0.84         2.52 o                         
  -9   2   4        807.32        807.44         9.38 o                         
  -8   2   4         10.43          6.52         1.58 o                         
  -7   2   4        465.61        452.00         5.15 o                         
  -6   2   4       1211.64       1295.23        11.90 o                         
  -5   2   4         94.85        111.57         2.76 o                         
  -4   2   4        542.55        507.02         6.19 o                         
  -3   2   4        549.66        545.83         6.56 o                         
  -2   2   4       1208.89       1324.68        16.19 o                         
  -1   2   4          6.52          2.82         2.11 o                         
   0   2   4       5194.58       5465.34        52.36 o                         
   1   2   4          5.60          5.48         2.38 o                         
   2   2   4        242.23        279.56         6.44 o                         
   3   2   4        652.46        644.31         9.04 o                         
   4   2   4          0.68         -2.72         2.72 o                         
   5   2   4        592.57        624.46        10.61 o                         
   6   2   4         58.89         50.43         3.11 o                         
   7   2   4          1.29          0.07         2.88 o                         
   8   2   4        155.28        148.78         5.28 o                         
   9   2   4        585.68        628.18        11.96 o                         
  10   2   4        123.42        142.57         5.81 o                         
  11   2   4        155.21        177.32         8.66 o                         
  12   2   4         25.80         32.70         6.07 o                         
  13   2   4          7.69          6.66         5.94 o                         
  14   2   4          0.47          1.67         5.54 o                         
 -16   3   4          4.42          8.61        14.59 o                         
 -15   3   4         22.01         15.05         4.76 o                         
 -14   3   4        212.77        202.46         7.56 o                         
 -13   3   4         37.81         34.72         3.34 o                         
 -12   3   4       1399.03       1446.69        17.88 o                         
 -11   3   4         27.96         17.67         3.36 o                         
 -10   3   4         28.58         35.54         2.29 o                         
  -9   3   4          5.79          7.73         3.54 o                         
  -8   3   4        154.81        137.26         3.25 o                         
  -7   3   4       2693.63       2637.94        23.46 o                         
  -6   3   4        560.20        641.16         7.58 o                         
  -5   3   4         34.60         22.00         1.75 o                         
  -4   3   4         58.74         60.79         2.79 o                         
  -3   3   4       1054.81       1048.07        10.54 o                         
  -2   3   4        271.24        255.90         4.80 o                         
  -1   3   4        590.64        473.08         7.20 o                         
   0   3   4        786.24        749.53         9.86 o                         
   1   3   4       1031.23       1118.39        14.80 o                         
   2   3   4        262.06        278.38         5.80 o                         
   3   3   4       1762.15       1794.88        18.35 o                         
   4   3   4         28.59         37.19         3.05 o                         
   5   3   4        368.23        375.54         7.48 o                         
   6   3   4         58.21         82.32         3.57 o                         
   7   3   4        251.99        259.44         6.82 o                         
   8   3   4       2186.71       2207.93        23.15 o                         
   9   3   4         55.66         62.72         4.12 o                         
  10   3   4       1347.10       1294.21        17.92 o                         
  11   3   4         52.97         62.31         5.63 o                         
  12   3   4          2.48         -0.12         5.20 o                         
  13   3   4         31.41         34.40         6.92 o                         
  14   3   4          3.87         -1.89         5.54 o                         
 -16   4   4         35.43         46.70         7.45 o                         
 -15   4   4          2.52         -3.13         3.59 o                         
 -14   4   4        323.95        323.57        13.64 o                         
 -13   4   4        101.89        100.79         4.63 o                         
 -12   4   4        108.03         94.93         4.37 o                         
 -11   4   4        914.90        892.91        11.42 o                         
 -10   4   4        803.44        834.08        13.72 o                         
  -9   4   4        206.88        207.87         5.07 o                         
  -8   4   4        590.27        605.17         7.76 o                         
  -7   4   4         26.52         27.40         2.34 o                         
  -6   4   4        898.09        994.25        11.47 o                         
  -5   4   4       3490.31       3464.58        32.20 o                         
  -4   4   4         42.02         31.28         3.12 o                         
  -3   4   4        541.44        596.98         7.69 o                         
  -2   4   4        623.13        661.30         8.74 o                         
  -1   4   4          0.89          4.99         2.15 o                         
   0   4   4        271.69        291.95         6.01 o                         
   1   4   4        473.74        523.64         7.73 o                         
   2   4   4       1678.76       1846.96        18.64 o                         
   3   4   4        799.98        815.08        10.55 o                         
   4   4   4       1041.14       1052.92        12.70 o                         
   5   4   4         48.99         49.72         3.26 o                         
   6   4   4        483.42        483.61         8.72 o                         
   7   4   4          0.25         -2.15         3.15 o                         
   8   4   4        997.86       1005.45        13.66 o                         
   9   4   4        362.22        339.43         7.79 o                         
  10   4   4        164.86        150.90         7.36 o                         
  11   4   4        152.64        151.12         8.42 o                         
  12   4   4        354.35        348.18        13.37 o                         
  13   4   4         20.81         26.27         6.77 o                         
  14   4   4         42.51         54.01         7.82 o                         
 -16   5   4         90.17        100.42         9.97 o                         
 -15   5   4          9.38         11.06         4.34 o                         
 -14   5   4          3.25          8.71         3.73 o                         
 -13   5   4         36.64         32.62         3.72 o                         
 -12   5   4         69.80         56.92         4.11 o                         
 -11   5   4        904.12        919.06        20.25 o                         
 -10   5   4        341.28        364.09         9.11 o                         
  -9   5   4        696.19        690.46         9.91 o                         
  -8   5   4         56.14         50.53         3.63 o                         
  -7   5   4       1157.26       1141.87        13.04 o                         
  -6   5   4        492.31        510.66         6.60 o                         
  -5   5   4         54.90         66.46         3.19 o                         
  -4   5   4       5932.78       5988.84        50.89 o                         
  -3   5   4        244.98        242.47         5.47 o                         
  -2   5   4         65.15         79.03         7.71 o                         
  -1   5   4        262.18        319.64         5.76 o                         
   0   5   4        855.90        890.34        11.42 o                         
   1   5   4         13.47         11.69         2.69 o                         
   2   5   4         91.25        104.93         4.05 o                         
   3   5   4        527.81        473.18         7.85 o                         
   4   5   4        509.40        515.87         7.90 o                         
   5   5   4        437.06        424.74         7.35 o                         
   6   5   4          7.45         16.27         2.76 o                         
   7   5   4          6.69          5.77         3.43 o                         
   8   5   4        209.17        221.14         8.79 o                         
   9   5   4         79.18         52.01         4.21 o                         
  10   5   4       1110.58       1105.93        17.79 o                         
  11   5   4        202.08        223.55         9.93 o                         
  12   5   4        319.89        352.19        15.32 o                         
  13   5   4          4.59          4.13         5.83 o                         
  14   5   4         42.47         53.70         7.62 o                         
 -16   6   4        254.67        258.29        21.70 o                         
 -15   6   4         84.54         71.72         6.30 o                         
 -14   6   4        149.14        158.87         8.03 o                         
 -13   6   4        196.36        164.95         6.48 o                         
 -12   6   4        119.98        129.72         5.99 o                         
 -11   6   4       2000.51       1835.37        25.05 o                         
 -10   6   4          0.37         -3.73         3.96 o                         
  -9   6   4          0.10         -2.50         2.50 o                         
  -8   6   4          1.98          2.22         2.53 o                         
  -7   6   4        805.44        787.55        18.15 o                         
  -6   6   4        212.48        191.68         5.43 o                         
  -5   6   4       1202.65       1142.46        13.42 o                         
  -4   6   4       3029.26       2897.94        26.54 o                         
  -3   6   4        239.60        294.62         7.31 o                         
  -2   6   4       7198.14       7588.02        63.92 o                         
  -1   6   4       2890.06       3164.98        28.78 o                         
   0   6   4       3852.71       4051.09        35.93 o                         
   1   6   4        577.85        629.66         8.88 o                         
   2   6   4        578.68        588.00         9.03 o                         
   3   6   4         41.66         52.29         3.31 o                         
   4   6   4        187.55        167.08         5.05 o                         
   5   6   4          6.11          9.37         2.79 o                         
   6   6   4        436.86        432.44         8.84 o                         
   7   6   4        221.25        220.03         7.64 o                         
   8   6   4        362.78        344.88         8.23 o                         
   9   6   4         18.84         13.92         3.55 o                         
  10   6   4          0.30         -4.71         4.71 o                         
  11   6   4       1004.89       1031.01        21.30 o                         
  12   6   4          1.91         -3.55         6.41 o                         
  13   6   4          0.73         -0.31         6.85 o                         
 -16   7   4          4.46          2.27         5.28 o                         
 -15   7   4          0.60         -4.55         4.55 o                         
 -14   7   4          0.37          5.14         4.66 o                         
 -13   7   4        144.97        116.82         9.86 o                         
 -12   7   4        403.21        348.66        12.11 o                         
 -11   7   4       1508.58       1404.35        18.16 o                         
 -10   7   4        381.44        366.93         7.39 o                         
  -9   7   4          9.16          3.61         3.56 o                         
  -8   7   4          9.36         14.32         3.26 o                         
  -7   7   4        332.88        320.59         6.43 o                         
  -6   7   4        281.84        241.04         6.17 o                         
  -5   7   4        182.24        170.96         4.59 o                         
  -4   7   4        190.22        177.62         4.47 o                         
  -3   7   4        302.51        332.64         5.83 o                         
  -2   7   4         23.37         10.61         2.35 o                         
  -1   7   4       1348.23       1498.69        15.78 o                         
   0   7   4       1899.00       1956.48        19.59 o                         
   1   7   4      10858.77      11221.20        88.27 o                         
   2   7   4       1634.29       1774.09        17.64 o                         
   3   7   4       1483.02       1527.91        15.82 o                         
   4   7   4          1.24         -1.72         2.99 o                         
   5   7   4         11.61         11.46         3.28 o                         
   6   7   4       2338.64       2394.85        23.10 o                         
   7   7   4          0.35         -1.00         2.93 o                         
   8   7   4         19.91         19.42         4.22 o                         
   9   7   4        795.46        758.37        12.95 o                         
  10   7   4       1009.65        932.72        19.13 o                         
  11   7   4        199.87        186.78        11.95 o                         
  12   7   4          7.08         13.67         7.29 o                         
  13   7   4         12.03         12.66         7.38 o                         
 -15   8   4          8.66          4.70         8.91 o                         
 -14   8   4          0.09         -2.75         4.90 o                         
 -13   8   4          3.82          9.15         5.09 o                         
 -12   8   4        315.01        298.78        10.74 o                         
 -11   8   4        630.64        587.86        11.11 o                         
 -10   8   4        261.70        260.31         6.49 o                         
  -9   8   4        344.44        316.94         9.66 o                         
  -8   8   4        624.32        610.58        10.77 o                         
  -7   8   4          5.47          1.51         1.23 o                         
  -6   8   4        146.54        131.77         4.55 o                         
  -5   8   4        385.43        369.52         6.83 o                         
  -4   8   4         70.95         95.54         3.58 o                         
  -3   8   4        126.66        137.53         6.21 o                         
  -2   8   4        832.01        800.89        10.20 o                         
  -1   8   4         10.78         16.63         2.54 o                         
   0   8   4        528.66        539.30         8.02 o                         
   1   8   4         75.77         81.97         3.97 o                         
   2   8   4        218.73        213.13         5.65 o                         
   3   8   4        192.60        228.50         5.65 o                         
   4   8   4          0.05         -2.68         2.68 o                         
   5   8   4       1099.95       1097.25        14.78 o                         
   6   8   4         31.52         31.32         3.59 o                         
   7   8   4         46.68         49.12         3.93 o                         
   8   8   4         94.34        100.67         9.36 o                         
   9   8   4        766.13        723.83        13.59 o                         
  10   8   4          0.57          3.59         5.20 o                         
  11   8   4         36.75         34.00         7.82 o                         
  12   8   4         19.60         19.76         7.45 o                         
  13   8   4          2.96         -0.87         6.93 o                         
 -15   9   4         21.42         25.41         6.41 o                         
 -14   9   4          7.45         14.69         5.48 o                         
 -13   9   4         83.78         89.42         9.35 o                         
 -12   9   4          1.36          4.25         4.45 o                         
 -11   9   4       1355.64       1351.50        24.14 o                         
 -10   9   4        519.01        524.42        13.47 o                         
  -9   9   4        771.73        741.87        12.33 o                         
  -8   9   4        202.66        212.08         6.52 o                         
  -7   9   4        124.20        121.83         3.68 o                         
  -6   9   4        570.27        526.91         7.93 o                         
  -5   9   4        208.08        200.13         5.06 o                         
  -4   9   4       1983.42       1984.25        19.15 o                         
  -3   9   4          8.18          4.06         2.26 o                         
  -2   9   4        700.61        659.63         9.29 o                         
  -1   9   4        312.75        334.11         6.07 o                         
   0   9   4        210.58        228.96         7.09 o                         
   1   9   4         26.02         31.99         3.33 o                         
   2   9   4        242.30        254.18         6.59 o                         
   3   9   4         12.47         13.85         3.34 o                         
   4   9   4        329.64        339.82        11.12 o                         
   5   9   4         65.60         65.47         4.28 o                         
   6   9   4         36.96         40.16         4.14 o                         
   7   9   4       1682.96       1715.32        18.72 o                         
   8   9   4        109.03        105.84         5.93 o                         
   9   9   4       1148.56       1118.22        17.77 o                         
  10   9   4         67.76         67.45         7.71 o                         
  11   9   4          2.78         15.83         7.20 o                         
  12   9   4        367.95        396.22        16.80 o                         
  13   9   4        145.85        172.58        12.56 o                         
 -15  10   4        245.48        241.89        11.72 o                         
 -14  10   4        197.65        204.83        10.60 o                         
 -13  10   4          4.61          3.86         5.33 o                         
 -12  10   4         41.16         44.06         6.01 o                         
 -11  10   4         19.49         16.56         5.31 o                         
 -10  10   4          8.86          6.83         4.63 o                         
  -9  10   4         48.23         60.52         5.00 o                         
  -8  10   4         56.51         62.34         4.77 o                         
  -7  10   4        161.88        161.94         4.77 o                         
  -6  10   4       1028.60        995.07        11.39 o                         
  -5  10   4         19.03         27.41         2.98 o                         
  -4  10   4          5.28          2.42         2.42 o                         
  -3  10   4         22.14         31.00         2.85 o                         
  -2  10   4        135.78        151.63         4.78 o                         
  -1  10   4          7.90         10.67         2.33 o                         
   0  10   4        227.71        258.39         5.52 o                         
   1  10   4        755.58        768.49         9.61 o                         
   2  10   4        178.11        161.91         5.45 o                         
   3  10   4        547.96        532.89         8.99 o                         
   4  10   4          1.83          1.70         3.09 o                         
   5  10   4       2275.60       2173.51        22.00 o                         
   6  10   4        458.89        411.25         8.38 o                         
   7  10   4         16.85         12.04         3.47 o                         
   8  10   4        245.17        249.76        10.08 o                         
   9  10   4        371.42        360.87        10.43 o                         
  10  10   4        454.97        453.48        15.18 o                         
  11  10   4         84.29         68.20         8.94 o                         
  12  10   4         32.18         31.90        11.93 o                         
 -15  11   4         25.05         44.09         7.36 o                         
 -14  11   4         38.17         42.96         7.17 o                         
 -13  11   4         14.44         16.62         5.94 o                         
 -12  11   4         92.26         82.05         7.72 o                         
 -11  11   4          1.36          1.79         5.62 o                         
 -10  11   4         62.32         68.67         5.57 o                         
  -9  11   4        305.30        299.67         9.64 o                         
  -8  11   4         45.27         56.30         4.89 o                         
  -7  11   4        270.98        251.06         7.46 o                         
  -6  11   4       2066.04       2147.36        20.49 o                         
  -5  11   4          1.95          5.53         3.29 o                         
  -4  11   4        922.03        952.06        12.66 o                         
  -3  11   4          0.28          2.89         2.90 o                         
  -2  11   4        693.60        670.03        10.42 o                         
  -1  11   4       1162.29       1171.39        13.14 o                         
   0  11   4         15.17         15.95         3.12 o                         
   1  11   4          6.69         10.71         3.31 o                         
   2  11   4       1647.28       1647.18        17.89 o                         
   3  11   4        203.09        190.73         6.13 o                         
   4  11   4       1882.22       1830.60        19.62 o                         
   5  11   4        237.10        248.02         9.18 o                         
   6  11   4          2.30         -2.91         2.91 o                         
   7  11   4        246.25        241.61         6.91 o                         
   8  11   4          0.48          2.74         4.24 o                         
   9  11   4        147.63        152.91         7.71 o                         
  10  11   4          0.09         -2.33         6.04 o                         
  11  11   4         20.79         17.23         7.56 o                         
  12  11   4         57.59         66.64         9.53 o                         
 -14  12   4          4.35         11.92         6.29 o                         
 -13  12   4        138.29        134.20         9.43 o                         
 -12  12   4         56.97         63.72         8.64 o                         
 -11  12   4        344.48        358.99        11.47 o                         
 -10  12   4        115.27        101.10         6.62 o                         
  -9  12   4        626.92        593.80        20.36 o                         
  -8  12   4          7.44          3.21         4.06 o                         
  -7  12   4        190.48        198.12         7.52 o                         
  -6  12   4       1889.69       1930.56        20.89 o                         
  -5  12   4        296.69        239.23         7.63 o                         
  -4  12   4         28.04         31.25         3.90 o                         
  -3  12   4         11.88         15.44         3.19 o                         
  -2  12   4        359.53        353.18         8.10 o                         
  -1  12   4        126.54        127.24         5.93 o                         
   0  12   4         83.02         77.83         4.47 o                         
   1  12   4        407.19        386.55         7.67 o                         
   2  12   4        301.45        302.80        10.06 o                         
   3  12   4        468.52        461.63         8.54 o                         
   4  12   4        629.11        619.00         9.85 o                         
   5  12   4        307.83        287.90         7.11 o                         
   6  12   4         21.27         19.89         3.79 o                         
   7  12   4          7.59         18.23         3.88 o                         
   8  12   4        140.08        136.74         6.93 o                         
   9  12   4         27.24         19.09         5.59 o                         
  10  12   4        182.53        173.73        10.78 o                         
  11  12   4          0.00         -6.69         6.69 o                         
  12  12   4         13.04         19.58         8.09 o                         
 -14  13   4         20.01         11.58         6.99 o                         
 -13  13   4         34.67         42.67         7.43 o                         
 -12  13   4         15.78          9.32         5.58 o                         
 -11  13   4        163.55        164.54         7.68 o                         
 -10  13   4        208.85        223.03        11.61 o                         
  -9  13   4        112.90        118.05        11.77 o                         
  -8  13   4         62.79         55.18         5.98 o                         
  -7  13   4       1828.62       1822.86        25.44 o                         
  -6  13   4         23.83         17.08         3.57 o                         
  -5  13   4        287.30        253.04         6.83 o                         
  -4  13   4        550.62        531.00         9.25 o                         
  -3  13   4         91.15         93.23         5.14 o                         
  -2  13   4          0.80          2.44         2.99 o                         
  -1  13   4        339.26        335.48         7.34 o                         
   0  13   4        786.80        878.29        12.10 o                         
   1  13   4         43.98         37.46         3.94 o                         
   2  13   4         91.21        102.92         5.04 o                         
   3  13   4        383.91        392.09         8.27 o                         
   4  13   4        401.45        417.11         9.17 o                         
   5  13   4        429.25        413.09         9.04 o                         
   6  13   4        287.62        298.41        11.46 o                         
   7  13   4        241.18        252.32         9.55 o                         
   8  13   4         32.85         25.38         5.28 o                         
   9  13   4         15.53         17.47         5.13 o                         
  10  13   4        102.63        100.96         9.15 o                         
  11  13   4          0.95         -0.14         9.77 o                         
 -13  14   4        137.76        151.30        10.57 o                         
 -12  14   4         54.69         51.21         8.12 o                         
 -11  14   4         71.25         78.32         6.27 o                         
 -10  14   4          0.24          1.18         4.61 o                         
  -9  14   4         15.28         17.13         5.10 o                         
  -8  14   4        750.25        722.21        14.64 o                         
  -7  14   4        110.06         97.55         6.48 o                         
  -6  14   4        111.23        113.85         6.15 o                         
  -5  14   4        277.78        245.38         9.62 o                         
  -4  14   4         86.65         66.79         4.59 o                         
  -3  14   4        107.60        114.01         5.20 o                         
  -2  14   4         37.65         38.42         3.74 o                         
  -1  14   4          9.80          7.58         3.37 o                         
   0  14   4          0.15          5.69         3.78 o                         
   1  14   4        166.69        193.69         6.88 o                         
   2  14   4         32.63         34.35         4.05 o                         
   3  14   4        532.30        537.66        10.99 o                         
   4  14   4         85.95         86.79         5.32 o                         
   5  14   4        547.69        507.71        10.85 o                         
   6  14   4          0.65         -3.31         3.31 o                         
   7  14   4          6.89          5.51         4.65 o                         
   8  14   4          0.55         -0.88         4.55 o                         
   9  14   4        186.26        212.73        10.49 o                         
  10  14   4        134.96        131.05        11.56 o                         
  11  14   4         40.30         63.68         9.88 o                         
 -13  15   4          0.22          0.32         6.68 o                         
 -12  15   4        359.46        398.39        12.74 o                         
 -11  15   4        598.47        559.37        13.52 o                         
 -10  15   4         14.09          8.71         5.24 o                         
  -9  15   4         49.30         44.50         6.12 o                         
  -8  15   4         41.16         38.73         7.62 o                         
  -7  15   4        122.99        112.26         7.09 o                         
  -6  15   4        132.90        129.58         6.75 o                         
  -5  15   4         43.92         29.78         4.21 o                         
  -4  15   4        240.19        215.12         7.50 o                         
  -3  15   4        123.95        125.93         5.97 o                         
  -2  15   4         58.67         42.35         3.89 o                         
  -1  15   4        241.95        269.49         7.26 o                         
   0  15   4        347.94        308.26        12.31 o                         
   1  15   4         32.27         41.02         4.51 o                         
   2  15   4         11.65          7.67         3.88 o                         
   3  15   4        189.03        200.63         7.18 o                         
   4  15   4         11.07          7.88         3.76 o                         
   5  15   4        131.33        121.83         6.03 o                         
   6  15   4        246.59        230.49         8.50 o                         
   7  15   4        111.81        121.11        10.69 o                         
   8  15   4         24.82         26.75         5.43 o                         
   9  15   4         97.31        112.46        10.78 o                         
  10  15   4         66.27         48.82         9.16 o                         
 -12  16   4          0.00          4.78         5.14 o                         
 -11  16   4         79.76         99.78         9.78 o                         
 -10  16   4          8.38         12.05         6.00 o                         
  -9  16   4          6.22         20.45         9.23 o                         
  -8  16   4         62.64         65.35         6.79 o                         
  -7  16   4        441.51        440.13        13.25 o                         
  -6  16   4        459.62        482.41        12.47 o                         
  -5  16   4        379.92        364.49        12.99 o                         
  -4  16   4          6.32          2.25         3.72 o                         
  -3  16   4         23.45         17.58         4.36 o                         
  -2  16   4         65.96         56.05         4.77 o                         
  -1  16   4          0.51         -3.58         3.58 o                         
   0  16   4        371.35        396.69         9.27 o                         
   1  16   4         14.58          4.26         3.71 o                         
   2  16   4        343.45        271.15         8.28 o                         
   3  16   4        255.28        227.56         7.81 o                         
   4  16   4         86.55         77.23         5.44 o                         
   5  16   4        218.96        219.98         7.76 o                         
   6  16   4         33.22         35.19         6.43 o                         
   7  16   4          2.72         -0.54         5.52 o                         
   8  16   4          3.11          7.30         6.38 o                         
   9  16   4         99.63        119.06        11.10 o                         
  10  16   4          3.61         -5.14         7.31 o                         
 -11  17   4         33.22         26.85         7.54 o                         
 -10  17   4        144.51        125.52         8.79 o                         
  -9  17   4         14.58         22.35         6.59 o                         
  -8  17   4        384.02        372.05        14.76 o                         
  -7  17   4        138.53        166.53        12.01 o                         
  -6  17   4        135.63        126.75         9.48 o                         
  -5  17   4         33.70         30.99         5.76 o                         
  -4  17   4          1.59          7.82         4.56 o                         
  -3  17   4         35.23         40.44         5.20 o                         
  -2  17   4         77.75         49.20         4.73 o                         
  -1  17   4        593.12        537.46        11.81 o                         
   0  17   4          9.51          7.39         4.23 o                         
   1  17   4        289.70        291.36        10.83 o                         
   2  17   4         76.11         87.01         6.89 o                         
   3  17   4        916.36        898.68        18.90 o                         
   4  17   4          0.65         -1.05         4.16 o                         
   5  17   4        363.63        384.90        11.63 o                         
   6  17   4         71.76         85.83         7.64 o                         
   7  17   4          1.24         -2.76         5.17 o                         
   8  17   4         91.19        107.16         9.37 o                         
   9  17   4         35.85         37.20         9.05 o                         
 -11  18   4         16.62         14.72         8.21 o                         
 -10  18   4        125.32        125.01        10.48 o                         
  -9  18   4         95.96        111.17         9.97 o                         
  -8  18   4        131.61        114.10        11.04 o                         
  -7  18   4         31.66         28.52         8.09 o                         
  -6  18   4         41.48         35.66         8.21 o                         
  -5  18   4        121.40        128.06         9.45 o                         
  -4  18   4        168.66        168.95        13.64 o                         
  -3  18   4        138.31        106.57         7.78 o                         
  -2  18   4          0.35          1.18         4.19 o                         
  -1  18   4        744.56        732.62        18.44 o                         
   0  18   4         31.13         20.57         5.31 o                         
   1  18   4        202.80        171.45         8.81 o                         
   2  18   4         39.65         34.42         5.95 o                         
   3  18   4          4.26          0.77         5.14 o                         
   4  18   4        213.03        220.26        11.28 o                         
   5  18   4        104.87         98.99         9.48 o                         
   6  18   4          3.69         -1.25         5.84 o                         
   7  18   4          8.52         10.61         6.35 o                         
   8  18   4          0.79         -9.93        10.01 o                         
 -10  19   4          1.12         -6.45         6.45 o                         
  -9  19   4         60.33         59.70         8.71 o                         
  -8  19   4         27.17         39.63         8.84 o                         
  -7  19   4        322.05        322.24        16.40 o                         
  -6  19   4          7.02         20.82         7.83 o                         
  -5  19   4        760.74        736.65        19.68 o                         
  -4  19   4        511.15        491.46        15.88 o                         
  -3  19   4         40.12         51.28         6.72 o                         
  -2  19   4        299.11        327.98        12.60 o                         
  -1  19   4          0.79          0.58         4.58 o                         
   0  19   4          8.23          7.24         5.44 o                         
   1  19   4        124.67        130.90         9.17 o                         
   2  19   4        385.27        383.51        12.61 o                         
   3  19   4         14.10          8.06         5.34 o                         
   4  19   4         30.17         34.35         6.36 o                         
   5  19   4        166.54        144.81        10.03 o                         
   6  19   4          6.18         -1.92         6.20 o                         
   7  19   4         21.58         12.64         8.00 o                         
  -9  20   4         66.77         72.85         9.18 o                         
  -8  20   4         20.85         15.33         7.27 o                         
  -7  20   4        229.98        235.69        14.91 o                         
  -6  20   4        179.35        187.02        18.95 o                         
  -5  20   4        127.11         90.80        10.44 o                         
  -4  20   4         85.21         96.31        13.18 o                         
  -3  20   4        179.05        172.62        10.07 o                         
  -2  20   4        207.24        207.86        10.66 o                         
  -1  20   4         10.34         19.65         6.17 o                         
   0  20   4        292.89        328.85        12.83 o                         
   1  20   4        102.86        111.29         8.60 o                         
   2  20   4        327.54        335.05        13.77 o                         
   3  20   4          6.04         28.10         6.98 o                         
   4  20   4         19.04         29.14         7.14 o                         
   5  20   4         32.00         30.90         7.33 o                         
   6  20   4        310.76        353.74        22.35 o                         
  -8  21   4          1.01          8.22         8.96 o                         
  -7  21   4        194.31        249.74        14.06 o                         
  -6  21   4         11.60          8.97         7.80 o                         
  -5  21   4          0.12         -5.17         7.18 o                         
  -4  21   4         18.53         19.87         6.90 o                         
  -3  21   4          5.58         -0.65         5.71 o                         
  -2  21   4         11.96         15.64         6.55 o                         
  -1  21   4         54.54         48.66         7.32 o                         
   0  21   4         12.20         19.81         7.78 o                         
   1  21   4          5.48          4.35         5.87 o                         
   2  21   4        141.88        169.67        10.66 o                         
   3  21   4         67.16         97.50         8.98 o                         
   4  21   4         17.15         14.63         6.77 o                         
   5  21   4         11.18         17.25         7.16 o                         
  -6  22   4         61.01         52.18        10.59 o                         
  -5  22   4        384.08        403.49        38.72 o                         
  -4  22   4       1008.52        962.09        37.41 o                         
  -3  22   4         10.75         -1.72         8.12 o                         
  -2  22   4          9.18          1.18         5.90 o                         
  -1  22   4         17.39         11.69         6.84 o                         
   0  22   4          4.99          1.59         6.00 o                         
   1  22   4          0.03         -6.83         6.83 o                         
   2  22   4        255.89        344.36        18.39 o                         
   3  22   4        142.54        129.48        10.38 o                         
  -3  23   4         85.31        112.56        12.96 o                         
  -2  23   4        204.17        227.51        16.62 o                         
  -1  23   4          9.49         12.94         7.79 o                         
   0  23   4          2.78          9.38         8.05 o                         
   1  23   4        340.06        399.08        17.94 o                         
 -16   1   5          9.18         21.71        11.79 o                         
 -15   1   5        268.88        302.24        15.95 o                         
 -14   1   5        767.46        806.79        21.50 o                         
 -13   1   5        132.55        119.12         9.40 o                         
 -12   1   5        454.01        444.19        14.64 o                         
 -11   1   5         26.04         36.65         3.43 o                         
 -10   1   5        114.40         99.45         3.16 o                         
  -9   1   5          6.09          6.51         2.18 o                         
  -8   1   5        126.64        115.49         3.33 o                         
  -7   1   5       1590.69       1717.82        20.66 o                         
  -6   1   5         82.30         73.46         2.96 o                         
  -5   1   5       1039.25       1007.75         9.90 o                         
  -4   1   5        126.20        120.61         3.67 o                         
  -3   1   5       6063.17       6040.47        53.92 o                         
  -2   1   5        476.95        496.26         8.75 o                         
  -1   1   5       1487.02       1539.80        19.32 o                         
   0   1   5        684.88        656.98        11.02 o                         
   1   1   5        315.29        369.38         8.55 o                         
   2   1   5          4.59         -3.01         3.24 o                         
   3   1   5        549.65        577.72        11.34 o                         
   4   1   5         39.20         20.33         4.28 o                         
   5   1   5        144.70        199.45         8.88 o                         
   6   1   5        251.83        252.02         8.89 o                         
   7   1   5        290.05        249.88         7.27 o                         
   8   1   5         87.46         91.07         3.75 o                         
   9   1   5         97.91         99.39         5.43 o                         
  10   1   5         80.65        103.52         6.22 o                         
  11   1   5         31.63         34.38         5.47 o                         
  12   1   5        398.77        382.44        13.59 o                         
  13   1   5         15.83         18.05         6.43 o                         
 -16   2   5         22.48         27.59         8.73 o                         
 -15   2   5         36.54         50.47         9.55 o                         
 -14   2   5         85.81         94.10         7.98 o                         
 -13   2   5          3.00          2.38         4.62 o                         
 -12   2   5        153.79        143.72         6.06 o                         
 -11   2   5         91.97         99.85         3.93 o                         
 -10   2   5        256.56        257.51         6.97 o                         
  -9   2   5        175.17        181.02         5.27 o                         
  -8   2   5         72.94         96.59         3.25 o                         
  -7   2   5        408.79        345.89         5.87 o                         
  -6   2   5        167.41        212.50         5.19 o                         
  -5   2   5        774.98        787.25         9.80 o                         
  -4   2   5         61.43         74.54         3.07 o                         
  -3   2   5        256.62        267.97         5.33 o                         
  -2   2   5       1760.83       1715.17        18.13 o                         
  -1   2   5        323.65        344.92         7.16 o                         
   0   2   5        488.32        516.51         9.00 o                         
   1   2   5        329.84        335.80         7.49 o                         
   2   2   5       1742.10       1870.28        21.89 o                         
   3   2   5         11.02          5.11         3.12 o                         
   4   2   5       1189.37       1182.58        14.47 o                         
   5   2   5       1753.06       1895.72        20.50 o                         
   6   2   5        319.76        315.83         8.76 o                         
   7   2   5        242.02        215.08         7.57 o                         
   8   2   5         11.49         12.49         3.47 o                         
   9   2   5        483.72        448.75        10.37 o                         
  10   2   5        218.61        210.48         9.14 o                         
  11   2   5          1.78         -2.96         4.88 o                         
  12   2   5        171.17        187.50        12.64 o                         
  13   2   5         10.73          5.39         6.61 o                         
 -16   3   5        128.50        122.02        20.39 o                         
 -15   3   5         11.41         17.37         7.54 o                         
 -14   3   5        293.93        298.57         8.57 o                         
 -13   3   5          6.36          7.23         4.69 o                         
 -12   3   5        385.89        349.41         7.55 o                         
 -11   3   5        726.98        711.88        11.89 o                         
 -10   3   5        886.31        874.11        11.29 o                         
  -9   3   5        112.52        121.40         4.12 o                         
  -8   3   5          3.01          1.59         2.36 o                         
  -7   3   5       1199.40       1253.83        13.14 o                         
  -6   3   5        224.20        217.11         4.75 o                         
  -5   3   5        846.02        861.16        14.00 o                         
  -4   3   5         57.73         63.23         2.86 o                         
  -3   3   5        922.62        990.98        10.82 o                         
  -2   3   5        375.65        386.46         6.55 o                         
  -1   3   5        271.18        271.28         6.16 o                         
   0   3   5        609.84        620.26        12.24 o                         
   1   3   5         62.18         63.77         5.27 o                         
   2   3   5         84.49         63.42         4.01 o                         
   3   3   5        126.60        141.39         5.48 o                         
   4   3   5        181.76        239.20         6.62 o                         
   5   3   5        128.11        136.99         5.62 o                         
   6   3   5         96.26        105.44         4.53 o                         
   7   3   5         86.41         69.56         3.83 o                         
   8   3   5          0.22         -3.18         3.18 o                         
   9   3   5        161.02        159.10         7.18 o                         
  10   3   5        199.95        203.13        10.19 o                         
  11   3   5          5.31          3.16         5.58 o                         
  12   3   5         18.30         20.33         6.87 o                         
  13   3   5          0.28         -1.38         6.26 o                         
 -16   4   5         65.29         67.78        14.44 o                         
 -15   4   5         63.35         62.59         6.61 o                         
 -14   4   5         74.26         75.24         6.03 o                         
 -13   4   5          7.13          2.83         3.43 o                         
 -12   4   5        109.01        115.83         7.56 o                         
 -11   4   5       1096.32        993.68        16.11 o                         
 -10   4   5         58.59         58.89         4.37 o                         
  -9   4   5        119.21        110.27         3.54 o                         
  -8   4   5         55.04         55.93         3.05 o                         
  -7   4   5          9.61         13.02         2.25 o                         
  -6   4   5        227.20        232.94         5.42 o                         
  -5   4   5       1660.72       1573.60        17.01 o                         
  -4   4   5         20.14         17.93         2.21 o                         
  -3   4   5       1358.24       1461.38        14.50 o                         
  -2   4   5        577.71        611.17         8.52 o                         
  -1   4   5       2705.30       2787.22        27.73 o                         
   0   4   5        868.97        963.81        12.56 o                         
   1   4   5       1729.84       1893.62        20.73 o                         
   2   4   5        563.58        592.14        10.74 o                         
   3   4   5        140.09        137.21         5.19 o                         
   4   4   5         55.31         49.44         3.90 o                         
   5   4   5        270.43        304.03         6.91 o                         
   6   4   5        577.66        556.69         9.57 o                         
   7   4   5       1072.53       1009.29        12.64 o                         
   8   4   5        578.44        558.54        10.26 o                         
   9   4   5         85.26         73.87         5.50 o                         
  10   4   5        316.43        298.53        11.40 o                         
  11   4   5        279.50        271.85        12.84 o                         
  12   4   5          9.24         -3.46         6.01 o                         
  13   4   5         41.48         42.58         7.84 o                         
 -16   5   5          1.60         13.95        12.73 o                         
 -15   5   5        109.46        102.71         8.42 o                         
 -14   5   5          1.79         -0.32         4.00 o                         
 -13   5   5       2707.28       2655.61        32.03 o                         
 -12   5   5         82.37         86.18         5.74 o                         
 -11   5   5         67.66         73.72         4.94 o                         
 -10   5   5        811.36        788.72        15.27 o                         
  -9   5   5          0.40         -1.11         2.53 o                         
  -8   5   5         24.55         31.70         2.76 o                         
  -7   5   5          0.00          1.57         2.40 o                         
  -6   5   5         42.23         54.68         3.82 o                         
  -5   5   5        242.58        217.49         8.76 o                         
  -4   5   5        124.94        152.38         4.43 o                         
  -3   5   5       1343.04       1303.40        13.45 o                         
  -2   5   5        181.77        234.60         5.70 o                         
  -1   5   5       6337.71       6713.07        60.71 o                         
   2   5   5       1658.26       1625.25        17.79 o                         
   3   5   5         22.72         17.39         3.27 o                         
   4   5   5         40.83         27.82         3.68 o                         
   5   5   5          4.20         -1.73         2.87 o                         
   6   5   5         62.92         67.83         4.04 o                         
   7   5   5        127.48        116.65         4.72 o                         
   8   5   5        616.78        582.89        10.63 o                         
   9   5   5         13.63         21.24         4.73 o                         
  10   5   5        889.69        834.60        17.58 o                         
  11   5   5        186.56        176.36        11.94 o                         
  12   5   5         34.18         21.73         8.01 o                         
  13   5   5         26.03         23.74         7.40 o                         
 -16   6   5          5.22          7.50         6.42 o                         
 -15   6   5          7.17          7.58         5.75 o                         
 -14   6   5        151.94        165.78         7.85 o                         
 -13   6   5         80.86         85.42         5.95 o                         
 -12   6   5        279.41        249.43         7.86 o                         
 -11   6   5        296.72        311.58         9.07 o                         
 -10   6   5        107.75        102.80         4.59 o                         
  -9   6   5        457.54        458.47        10.43 o                         
  -8   6   5        358.94        390.80        14.46 o                         
  -7   6   5       1583.66       1572.82        28.54 o                         
  -6   6   5         76.73         73.00         3.81 o                         
  -5   6   5       1015.07       1008.88        13.10 o                         
  -4   6   5        220.69        228.91         6.09 o                         
  -3   6   5        406.74        450.31         7.88 o                         
  -2   6   5       1627.11       1745.97        19.06 o                         
  -1   6   5         32.41         25.86         3.10 o                         
   0   6   5       4371.64       4663.89        44.10 o                         
   1   6   5        227.88        226.51         6.60 o                         
   2   6   5          0.91          3.04         2.96 o                         
   3   6   5          9.57          6.67         3.24 o                         
   4   6   5        555.38        548.87        11.80 o                         
   5   6   5         10.80          8.67         3.27 o                         
   6   6   5        140.09        150.75         5.52 o                         
   7   6   5        455.71        395.70         7.83 o                         
   8   6   5         35.93         28.53         4.09 o                         
   9   6   5        775.19        727.66        13.48 o                         
  10   6   5         36.01         48.94         6.81 o                         
  11   6   5          0.21         -6.88         6.88 o                         
  12   6   5        185.17        194.41        12.93 o                         
 -15   7   5          0.04         -4.21         4.21 o                         
 -14   7   5        239.61        236.30        16.05 o                         
 -13   7   5         33.13         39.28         5.63 o                         
 -12   7   5        480.68        509.15        12.17 o                         
 -11   7   5       1082.84       1120.51        23.50 o                         
 -10   7   5        666.74        636.80        13.32 o                         
  -9   7   5         16.20         14.17         4.32 o                         
  -8   7   5       1064.92       1080.88        20.89 o                         
  -7   7   5       2018.75       1960.58        23.06 o                         
  -6   7   5       3472.03       3462.39        34.13 o                         
  -5   7   5        765.18        729.13         9.84 o                         
  -4   7   5        225.61        218.45        10.23 o                         
  -3   7   5         74.86         44.57         3.23 o                         
  -2   7   5        535.25        549.42         8.93 o                         
  -1   7   5        118.25         91.47         4.05 o                         
   0   7   5       1084.88       1067.39        14.07 o                         
   1   7   5          0.20          1.60         3.08 o                         
   2   7   5        131.29        148.92         7.69 o                         
   3   7   5          9.40         12.49         3.45 o                         
   4   7   5        986.19        953.98        12.49 o                         
   5   7   5          2.64          0.45         3.19 o                         
   6   7   5       1343.80       1290.71        15.36 o                         
   7   7   5         37.06         38.55         3.93 o                         
   8   7   5          1.48          3.24         4.49 o                         
   9   7   5       1189.20       1174.50        18.19 o                         
  10   7   5          1.47          4.08         5.59 o                         
  11   7   5        198.98        186.42        14.50 o                         
  12   7   5        368.69        387.58        17.54 o                         
 -15   8   5        323.61        335.00        11.70 o                         
 -14   8   5         62.48         61.64        10.42 o                         
 -13   8   5        439.32        429.68        13.68 o                         
 -12   8   5        467.16        471.29        14.22 o                         
 -11   8   5         31.18         30.25         5.55 o                         
 -10   8   5         92.77        101.60         6.97 o                         
  -9   8   5       1164.47       1071.01        17.06 o                         
  -8   8   5         51.92         52.12         4.87 o                         
  -7   8   5       1238.31       1308.43        19.41 o                         
  -6   8   5        110.46        112.38         5.26 o                         
  -5   8   5        505.52        510.87         9.69 o                         
  -4   8   5        901.11        862.09        11.27 o                         
  -3   8   5         77.54         69.50         3.83 o                         
  -2   8   5        489.03        503.44         8.75 o                         
  -1   8   5       1559.78       1644.74        18.81 o                         
   0   8   5         87.82         86.20         4.43 o                         
   1   8   5         51.18         39.12         3.74 o                         
   2   8   5        743.11        739.89        11.84 o                         
   3   8   5        263.35        256.19         6.78 o                         
   4   8   5        272.59        246.04         7.60 o                         
   5   8   5         10.15         12.16         3.59 o                         
   6   8   5        635.26        632.21        10.30 o                         
   7   8   5       1178.23       1083.74        15.32 o                         
   8   8   5        338.67        317.38         8.83 o                         
   9   8   5          9.74          7.42         4.85 o                         
  10   8   5        184.46        161.54         9.51 o                         
  11   8   5        278.58        267.03        14.50 o                         
  12   8   5         11.93          9.56         7.68 o                         
 -15   9   5         16.95         15.61         5.85 o                         
 -14   9   5        149.14        141.51         8.77 o                         
 -13   9   5          0.64         -5.16         5.16 o                         
 -12   9   5          1.33          4.10         5.33 o                         
 -11   9   5         75.54         77.73         7.22 o                         
 -10   9   5        183.57        183.03        11.21 o                         
  -9   9   5       1012.10        964.62        17.57 o                         
  -8   9   5        755.34        723.94        15.31 o                         
  -7   9   5        941.64        924.39        14.35 o                         
  -6   9   5        662.96        622.94        12.46 o                         
  -5   9   5        113.96        127.56         5.20 o                         
  -4   9   5          5.57          3.51         3.04 o                         
  -3   9   5        148.25        138.24         4.83 o                         
  -2   9   5         86.52         84.34         4.13 o                         
  -1   9   5         63.91         74.09         4.03 o                         
   0   9   5         43.47         40.91         3.34 o                         
   1   9   5        633.25        550.65        10.06 o                         
   2   9   5         50.71         38.79         3.87 o                         
   3   9   5        925.24        915.35        13.93 o                         
   4   9   5        267.83        277.74         9.23 o                         
   5   9   5        404.08        407.19         8.75 o                         
   6   9   5       1480.50       1423.20        16.75 o                         
   7   9   5         85.97         98.27         6.08 o                         
   8   9   5        500.44        471.25        11.30 o                         
   9   9   5         43.19         41.87         6.59 o                         
  10   9   5          0.01          2.52         5.64 o                         
  11   9   5         68.85         71.70        13.34 o                         
  12   9   5        172.24        196.24        13.17 o                         
 -15  10   5        124.12        120.61         9.57 o                         
 -14  10   5         54.28         53.60         7.10 o                         
 -13  10   5         57.25         66.23         7.74 o                         
 -12  10   5         82.92         86.72         9.98 o                         
 -11  10   5        118.02        127.82         8.27 o                         
 -10  10   5          0.25          1.91         4.76 o                         
  -9  10   5        136.52        145.11         8.37 o                         
  -8  10   5       1330.46       1311.87        21.58 o                         
  -7  10   5        785.64        759.85        12.08 o                         
  -6  10   5        336.03        315.02         6.67 o                         
  -5  10   5        729.92        726.83        10.61 o                         
  -4  10   5        561.52        557.36         9.23 o                         
  -3  10   5         79.80         82.88         4.13 o                         
  -2  10   5         29.78         28.55         3.34 o                         
  -1  10   5        239.95        239.04         8.98 o                         
   0  10   5        206.55        205.52         8.57 o                         
   1  10   5        221.77        227.17         7.28 o                         
   2  10   5        698.39        707.92        10.73 o                         
   3  10   5        261.93        261.19         7.47 o                         
   4  10   5       1597.91       1553.36        19.49 o                         
   5  10   5       1054.07       1109.21        16.14 o                         
   6  10   5        123.26        125.44         6.07 o                         
   7  10   5        203.98        220.30         8.93 o                         
   8  10   5        214.17        221.47         9.16 o                         
   9  10   5        164.30        192.68         9.87 o                         
  10  10   5         23.22         32.03         7.33 o                         
  11  10   5         19.47         27.84         8.30 o                         
 -14  11   5         71.07         78.93         8.05 o                         
 -13  11   5        168.64        161.15         9.85 o                         
 -12  11   5        120.83        145.45        13.38 o                         
 -11  11   5        142.01        131.16        12.92 o                         
 -10  11   5         87.62         81.89         7.37 o                         
  -9  11   5        162.31        161.12        14.24 o                         
  -8  11   5        138.54        155.00         7.07 o                         
  -7  11   5       1334.35       1204.32        17.59 o                         
  -6  11   5        375.50        347.78         9.09 o                         
  -5  11   5        590.17        556.19         8.93 o                         
  -4  11   5         30.16         21.83         3.47 o                         
  -3  11   5         30.34         29.83         3.36 o                         
  -2  11   5        173.55        166.74         8.26 o                         
  -1  11   5        466.50        456.31         8.42 o                         
   0  11   5        244.88        239.77         7.23 o                         
   1  11   5       1786.95       1672.95        17.15 o                         
   2  11   5        517.85        526.37        10.26 o                         
   3  11   5        242.99        226.55         6.95 o                         
   4  11   5         48.34         62.28         5.06 o                         
   5  11   5       2466.38       2418.08        27.27 o                         
   6  11   5        108.05        118.97         7.21 o                         
   7  11   5        214.76        216.29         8.95 o                         
   8  11   5          2.87         15.57         5.07 o                         
   9  11   5        228.16        225.66        10.51 o                         
  10  11   5          9.88          6.17         6.47 o                         
  11  11   5         10.91         -3.65         7.15 o                         
 -14  12   5         41.03         48.80         7.60 o                         
 -13  12   5         16.24         29.25         6.87 o                         
 -12  12   5        209.09        224.75        12.58 o                         
 -11  12   5         93.91        106.09         9.54 o                         
 -10  12   5        467.07        460.53        19.50 o                         
  -9  12   5        231.60        237.39         9.32 o                         
  -8  12   5         21.73         26.03         4.86 o                         
  -7  12   5        111.10        107.34         6.48 o                         
  -6  12   5       1118.70       1104.03        16.71 o                         
  -5  12   5        265.78        245.79         6.97 o                         
  -4  12   5          8.21          1.55         2.94 o                         
  -3  12   5         52.99         57.77         3.88 o                         
  -2  12   5        367.19        381.03         7.45 o                         
  -1  12   5          8.35          9.04         2.65 o                         
   0  12   5         42.14         53.05         4.10 o                         
   1  12   5          1.62         -0.67         2.64 o                         
   2  12   5        538.89        496.35        10.12 o                         
   3  12   5        389.29        371.72        12.16 o                         
   4  12   5         11.83         18.26         4.13 o                         
   5  12   5         29.40         31.48         4.33 o                         
   6  12   5        728.84        735.42        15.87 o                         
   7  12   5        265.67        295.97        10.21 o                         
   8  12   5         60.22         53.46         6.47 o                         
   9  12   5         22.32         29.59         7.26 o                         
  10  12   5         68.07         64.06         8.62 o                         
  11  12   5          0.08         -6.82         7.54 o                         
 -13  13   5         13.75         31.96         6.98 o                         
 -12  13   5         78.82         63.90         8.58 o                         
 -11  13   5        137.43        136.77        10.70 o                         
 -10  13   5          0.02         -0.15         6.53 o                         
  -9  13   5        411.30        432.65        13.38 o                         
  -8  13   5        408.30        379.52        11.84 o                         
  -7  13   5        875.36        861.49        17.43 o                         
  -6  13   5          7.14         11.74         4.29 o                         
  -5  13   5         17.92         16.36         3.82 o                         
  -4  13   5          2.83          3.26         3.62 o                         
  -3  13   5          0.70          2.64         3.54 o                         
  -2  13   5          7.13          7.65         3.94 o                         
  -1  13   5        464.49        440.34         8.62 o                         
   0  13   5       1564.83       1637.72        18.50 o                         
   1  13   5         28.93         24.72         3.88 o                         
   2  13   5         14.97          7.71         3.76 o                         
   3  13   5         22.57         34.47         4.27 o                         
   4  13   5         94.71        100.21         5.63 o                         
   5  13   5        228.67        215.68         7.36 o                         
   6  13   5         62.21         54.46         5.95 o                         
   7  13   5         40.02         38.09         5.40 o                         
   8  13   5        127.99        139.31        11.13 o                         
   9  13   5         13.72          7.72         6.77 o                         
  10  13   5          7.50          3.32         8.09 o                         
 -13  14   5        399.78        430.32        19.21 o                         
 -12  14   5          0.10          9.47         7.12 o                         
 -11  14   5          0.43          3.05         6.65 o                         
 -10  14   5         35.97         32.81         8.82 o                         
  -9  14   5         71.84         69.53         9.45 o                         
  -8  14   5        272.44        266.91        11.86 o                         
  -7  14   5        190.84        193.26        10.30 o                         
  -6  14   5          0.12         -2.89         4.47 o                         
  -5  14   5        603.70        581.26        11.09 o                         
  -4  14   5         29.27         25.14         4.22 o                         
  -3  14   5        303.18        262.77         9.99 o                         
  -2  14   5        158.12        121.58         5.74 o                         
  -1  14   5        809.74        702.37        10.83 o                         
   0  14   5        121.38        132.39         6.09 o                         
   1  14   5        698.17        680.33        11.72 o                         
   2  14   5        158.87        144.72         6.34 o                         
   3  14   5        186.40        213.22         9.89 o                         
   4  14   5        377.86        366.56         9.33 o                         
   5  14   5        394.51        379.13         9.44 o                         
   6  14   5         18.96         15.76         5.10 o                         
   7  14   5          2.04         -4.74         4.74 o                         
   8  14   5        109.60        129.08         7.42 o                         
   9  14   5          6.64          9.13         8.37 o                         
  10  14   5         17.69         17.53         8.70 o                         
 -12  15   5         36.54         28.98        11.56 o                         
 -11  15   5         90.11         96.39        11.52 o                         
 -10  15   5         30.57         27.97         6.34 o                         
  -9  15   5          0.26          2.19         5.26 o                         
  -8  15   5        120.97        108.34         7.77 o                         
  -7  15   5          0.56         -4.65         4.65 o                         
  -6  15   5          0.17         -4.12         4.79 o                         
  -5  15   5        419.68        400.24        10.46 o                         
  -4  15   5        113.60        154.87         6.79 o                         
  -3  15   5        353.16        346.78        14.05 o                         
  -2  15   5          0.55          5.63         4.64 o                         
  -1  15   5        177.83        181.92         7.73 o                         
   0  15   5        193.67        195.34         7.51 o                         
   1  15   5         89.56         81.17         5.51 o                         
   2  15   5        474.28        452.89        13.46 o                         
   3  15   5         21.19         17.95         4.25 o                         
   4  15   5        698.20        658.36        15.41 o                         
   5  15   5        337.11        354.31        12.32 o                         
   6  15   5        127.64        136.84         8.89 o                         
   7  15   5        101.97        104.39         8.13 o                         
   8  15   5         48.84         73.99         8.20 o                         
   9  15   5         18.47         28.58         7.65 o                         
 -12  16   5        278.84        295.75        14.46 o                         
 -11  16   5        335.29        351.31        14.37 o                         
 -10  16   5         69.56         64.94         7.67 o                         
  -9  16   5         27.32         28.59         6.69 o                         
  -8  16   5          1.30         -5.48         5.48 o                         
  -7  16   5         13.72          6.07         5.61 o                         
  -6  16   5        184.87        181.19        10.74 o                         
  -5  16   5          8.19         13.38         5.85 o                         
  -4  16   5         26.01         34.25         5.62 o                         
  -3  16   5         95.65         74.52         6.09 o                         
  -2  16   5        386.35        346.14        10.42 o                         
  -1  16   5        437.64        372.36        11.31 o                         
   0  16   5        136.23        118.87         7.31 o                         
   1  16   5        251.54        205.44        11.22 o                         
   2  16   5          4.99         -3.06         4.28 o                         
   3  16   5          1.16         -4.42         4.83 o                         
   4  16   5          0.21         -4.22         4.22 o                         
   5  16   5         73.47         53.34         6.72 o                         
   6  16   5          0.02         -5.61         5.61 o                         
   7  16   5          0.03          5.13         6.18 o                         
   8  16   5         57.92         54.82         9.43 o                         
 -11  17   5         28.06         28.50         6.94 o                         
 -10  17   5         35.81         56.94         7.73 o                         
  -9  17   5          4.77         12.97         6.12 o                         
  -8  17   5          8.69         -1.17         7.09 o                         
  -7  17   5        537.84        517.66        18.93 o                         
  -6  17   5          1.02         -6.30         6.30 o                         
  -5  17   5         16.08          7.35         9.85 o                         
  -4  17   5          0.71          0.35         5.47 o                         
  -3  17   5        112.29        115.74         9.04 o                         
  -2  17   5         68.01         32.04         6.24 o                         
  -1  17   5         45.26         54.53         5.96 o                         
   0  17   5         25.83          5.79         5.02 o                         
   1  17   5         12.78         13.03         5.14 o                         
   2  17   5          0.95         -4.68         4.68 o                         
   3  17   5          0.34          0.34         4.97 o                         
   4  17   5        139.33        129.57         8.95 o                         
   5  17   5         62.22         45.99         7.55 o                         
   6  17   5         71.56         77.20         8.64 o                         
   7  17   5        161.93        203.83        11.80 o                         
   8  17   5        108.70        109.62        11.25 o                         
 -10  18   5         12.87          4.21         7.71 o                         
  -9  18   5        153.40        157.88        13.31 o                         
  -8  18   5        143.20        164.08        15.30 o                         
  -7  18   5         20.65         19.50         8.16 o                         
  -6  18   5        539.62        515.05        19.07 o                         
  -5  18   5         44.47         21.03         8.05 o                         
  -4  18   5         16.55         20.76         6.63 o                         
  -3  18   5          0.35          0.34         5.29 o                         
  -2  18   5         47.62         28.41         6.35 o                         
  -1  18   5         91.21         84.98         7.55 o                         
   0  18   5         70.71         97.37         7.99 o                         
   1  18   5        285.34        335.85        16.84 o                         
   2  18   5          9.34         16.28         5.66 o                         
   3  18   5        320.98        347.52        12.87 o                         
   4  18   5         86.09        101.31         7.92 o                         
   5  18   5         59.30         47.52         7.69 o                         
   6  18   5          7.87          4.53         6.56 o                         
   7  18   5         13.14         11.87         7.54 o                         
  -9  19   5         27.13         36.55         9.14 o                         
  -8  19   5         21.11         26.98         8.55 o                         
  -7  19   5          8.77          7.35         7.56 o                         
  -6  19   5        469.57        553.54        20.12 o                         
  -5  19   5          6.13         12.99         9.99 o                         
  -4  19   5         12.85          9.33         6.49 o                         
  -3  19   5        351.21        341.90        12.71 o                         
  -2  19   5        135.12        127.65         8.99 o                         
  -1  19   5        112.19        125.08         8.70 o                         
   0  19   5        301.34        324.85        14.15 o                         
   1  19   5        109.04         95.81         8.58 o                         
   2  19   5         82.10         85.15         8.54 o                         
   3  19   5         60.02         72.98         7.41 o                         
   4  19   5        767.25        860.76        20.65 o                         
   5  19   5         23.35         38.54         7.77 o                         
   6  19   5        265.06        266.46        13.37 o                         
  -8  20   5         91.52        113.86        19.46 o                         
  -7  20   5         68.27         49.73         9.71 o                         
  -6  20   5        149.98        178.10        18.52 o                         
  -5  20   5         22.06         15.04         8.47 o                         
  -4  20   5         18.13         22.93         8.40 o                         
  -3  20   5        160.92        197.26        13.18 o                         
  -2  20   5         86.96         70.29         7.84 o                         
  -1  20   5         18.80          8.14         6.08 o                         
   0  20   5         32.33         24.75         6.42 o                         
   1  20   5        110.65        105.25         8.82 o                         
   2  20   5        121.94        132.17        13.70 o                         
   3  20   5          7.99         17.60         9.92 o                         
   4  20   5         15.18         25.35         7.36 o                         
   5  20   5        155.81        141.64        14.46 o                         
  -6  21   5          0.36         -1.99         7.75 o                         
  -5  21   5        750.98        698.68        23.41 o                         
  -4  21   5         12.96         18.61         8.35 o                         
  -3  21   5        206.59        227.04        15.23 o                         
  -2  21   5        345.85        367.66        14.32 o                         
  -1  21   5          4.44         14.74         6.33 o                         
   0  21   5         29.95         25.73         8.10 o                         
   1  21   5          0.09         -5.98         5.98 o                         
   2  21   5        153.90        178.67        11.55 o                         
   3  21   5        162.20        188.27        11.75 o                         
  -4  22   5         70.68         69.82        10.87 o                         
  -3  22   5         42.38         63.71        13.78 o                         
  -2  22   5         41.52         70.58         9.50 o                         
  -1  22   5          6.81         -1.68         6.19 o                         
   0  22   5        119.13        129.88        10.08 o                         
   1  22   5         15.96         36.89         9.20 o                         
 -16   0   6        119.65        105.37        14.86 o                         
 -15   0   6         70.65         68.03        12.94 o                         
 -14   0   6        505.26        541.39        37.41 o                         
 -13   0   6        542.79        600.88        39.29 o                         
 -12   0   6        169.17        162.03        21.51 o                         
 -11   0   6         65.48         60.37         5.38 o                         
 -10   0   6         28.82         35.00         9.30 o                         
  -9   0   6        608.27        620.23        16.35 o                         
  -8   0   6        462.32        419.30         8.98 o                         
  -7   0   6          3.52          1.91         3.13 o                         
  -6   0   6       3334.30       3382.24        53.01 o                         
  -5   0   6        272.82        264.39        10.18 o                         
  -4   0   6         89.74         87.81         5.61 o                         
  -3   0   6       1579.07       1735.01        26.69 o                         
  -2   0   6         45.16         48.62         5.61 o                         
  -1   0   6        573.65        563.75        15.12 o                         
   0   0   6        124.36        140.15         8.99 o                         
   1   0   6        175.96        153.07         9.65 o                         
   2   0   6        321.84        299.76        12.80 o                         
   3   0   6          0.13         -0.57         5.81 o                         
   4   0   6          1.14          4.56         6.38 o                         
   5   0   6       1546.07       1558.21        32.74 o                         
   6   0   6        235.81        221.21        15.10 o                         
   7   0   6         11.23         11.88         3.41 o                         
   8   0   6        682.22        617.00        34.84 o                         
   9   0   6         11.69          8.71         6.10 o                         
  10   0   6        104.14         98.06        11.51 o                         
  11   0   6        296.80        243.94        19.53 o                         
  12   0   6          0.13         -5.20        10.06 o                         
 -16   1   6        384.20        398.98        16.81 o                         
 -15   1   6        669.22        704.51        20.74 o                         
 -14   1   6         57.16         70.55        14.97 o                         
 -13   1   6         99.36        102.75        11.34 o                         
 -12   1   6       1798.60       1778.91        27.33 o                         
 -11   1   6         18.77         16.38         2.92 o                         
 -10   1   6        196.84        206.32         8.01 o                         
  -9   1   6          0.06          2.57         3.15 o                         
  -8   1   6        251.11        265.58         5.56 o                         
  -7   1   6       1432.68       1538.99        20.75 o                         
  -6   1   6         12.56         14.29         3.04 o                         
  -5   1   6          0.55          0.66         1.61 o                         
  -4   1   6        101.17        128.90         4.33 o                         
  -3   1   6         45.83         43.29         3.34 o                         
  -2   1   6        301.66        272.40         7.39 o                         
  -1   1   6       1704.26       1779.32        22.73 o                         
   0   1   6        137.31        161.55         6.68 o                         
   1   1   6         64.15         64.17         5.10 o                         
   2   1   6         36.78         16.26         4.44 o                         
   3   1   6         54.81         60.01         5.64 o                         
   4   1   6        477.09        472.59        10.44 o                         
   5   1   6         68.62         73.52         5.53 o                         
   6   1   6        275.97        237.22         9.26 o                         
   7   1   6          8.29          6.05         3.10 o                         
   8   1   6         71.20         84.85         6.34 o                         
   9   1   6         82.74         86.38         6.11 o                         
  10   1   6          9.98          7.66         5.93 o                         
  11   1   6         10.14         12.50         7.66 o                         
  12   1   6          0.04          2.30         7.36 o                         
 -16   2   6         10.28          7.38         8.16 o                         
 -15   2   6         30.22         35.75        11.29 o                         
 -14   2   6        101.09         84.07        30.12 o                         
 -13   2   6          4.68          6.11         7.08 o                         
 -12   2   6          1.50         10.91         2.90 o                         
 -11   2   6         35.05         33.20         5.06 o                         
 -10   2   6         23.83         10.83         3.19 o                         
  -9   2   6        304.75        310.64         7.00 o                         
  -8   2   6         49.96         60.91         3.42 o                         
  -7   2   6        578.92        615.61         8.46 o                         
  -6   2   6         68.84         63.26         3.74 o                         
  -5   2   6         42.51         35.05         2.67 o                         
  -4   2   6          4.86         10.54         2.46 o                         
  -3   2   6        151.59        144.14         5.93 o                         
  -2   2   6        165.58        162.36         5.34 o                         
  -1   2   6       1382.39       1447.65        20.49 o                         
   0   2   6          9.09         11.72         3.30 o                         
   1   2   6          5.07          8.06         3.46 o                         
   2   2   6          1.81          4.05         3.64 o                         
   3   2   6        107.33        116.12         6.09 o                         
   4   2   6          0.25         -3.41         3.41 o                         
   5   2   6        186.40        203.18         7.37 o                         
   6   2   6        554.65        536.75        10.67 o                         
   7   2   6         25.63         19.54         4.03 o                         
   8   2   6         15.62         19.73         4.47 o                         
   9   2   6        169.29        172.30         7.94 o                         
  10   2   6        115.33        126.16         8.82 o                         
  11   2   6        164.45        160.74        11.65 o                         
  12   2   6          5.80          8.22         7.00 o                         
 -16   3   6         83.57        121.30        16.72 o                         
 -15   3   6         10.80         17.74         7.19 o                         
 -14   3   6        141.89        115.23        55.19 o                         
 -13   3   6        103.16         97.43         7.24 o                         
 -12   3   6       1045.24       1034.79        22.86 o                         
 -11   3   6         12.04         10.87         3.20 o                         
 -10   3   6        831.91        828.94        14.68 o                         
  -9   3   6        105.72        108.17         4.99 o                         
  -8   3   6        109.09        113.82         5.10 o                         
  -7   3   6         34.96         48.77         3.71 o                         
  -6   3   6        336.94        354.48         7.64 o                         
  -5   3   6          1.01         -2.08         2.08 o                         
  -4   3   6         94.72         98.18         4.09 o                         
  -3   3   6        338.47        323.50         6.27 o                         
  -2   3   6          1.41          6.01         2.71 o                         
  -1   3   6       3616.62       3790.31        39.44 o                         
   0   3   6         69.33         86.77         4.79 o                         
   1   3   6         21.41         31.36         3.81 o                         
   2   3   6          3.73          4.04         3.37 o                         
   3   3   6          3.61          0.95         3.41 o                         
   4   3   6        580.81        532.80        10.49 o                         
   5   3   6        191.99        186.22         7.03 o                         
   6   3   6        161.80        158.53         5.74 o                         
   7   3   6       1133.49       1112.16        17.95 o                         
   8   3   6         93.45         87.04         6.15 o                         
   9   3   6        503.28        491.32        11.87 o                         
  10   3   6        166.38        180.30         9.98 o                         
  11   3   6          8.37         -2.01         7.02 o                         
  12   3   6          8.25          0.78         6.77 o                         
 -16   4   6          0.31          9.13        13.47 o                         
 -15   4   6        400.87        417.27        24.71 o                         
 -14   4   6         26.54         30.56         8.75 o                         
 -13   4   6        538.52        576.34        12.44 o                         
 -12   4   6        291.21        288.71         8.79 o                         
 -11   4   6         31.89         33.16         5.53 o                         
 -10   4   6         48.78         53.80         3.34 o                         
  -9   4   6        160.49        165.95         5.86 o                         
  -8   4   6        479.90        501.35         9.76 o                         
  -7   4   6         15.60         17.06         3.46 o                         
  -6   4   6       1358.92       1305.06        16.85 o                         
  -5   4   6         13.61         18.97         2.53 o                         
  -4   4   6        116.87        131.90         4.43 o                         
  -3   4   6         79.07         68.67         5.00 o                         
  -2   4   6        806.87        802.72        10.83 o                         
  -1   4   6        475.46        486.90        11.60 o                         
   0   4   6         33.20         35.96         3.77 o                         
   1   4   6        171.07        176.51         6.38 o                         
   2   4   6         29.13         18.77         3.88 o                         
   3   4   6          0.02          0.32         3.46 o                         
   4   4   6         80.26         72.57         5.01 o                         
   5   4   6         16.69         18.21         4.64 o                         
   6   4   6        224.42        237.82         8.65 o                         
   7   4   6        526.23        539.67        10.54 o                         
   8   4   6        120.31        110.86         6.74 o                         
   9   4   6        177.96        175.94         8.07 o                         
  10   4   6          6.21          7.11         5.88 o                         
  11   4   6         94.17        102.18        10.71 o                         
  12   4   6         59.14         57.90        10.47 o                         
 -15   5   6        231.38        215.16        19.92 o                         
 -14   5   6          0.00         -2.81         5.60 o                         
 -13   5   6         20.44         15.11         4.18 o                         
 -12   5   6        156.02        139.61         6.79 o                         
 -11   5   6         11.47         19.02         6.01 o                         
 -10   5   6         43.41         51.26         3.77 o                         
  -9   5   6       1242.00       1244.41        23.82 o                         
  -8   5   6         35.74         32.78         3.89 o                         
  -7   5   6        303.54        290.16        10.29 o                         
  -6   5   6         53.37         64.48         3.62 o                         
  -5   5   6         40.08         31.78         3.51 o                         
  -4   5   6       1191.40       1232.02        13.45 o                         
  -3   5   6        926.74        945.06        14.07 o                         
  -2   5   6        306.68        287.38         6.62 o                         
  -1   5   6        556.80        537.26         9.81 o                         
   0   5   6        359.63        329.09         7.92 o                         
   1   5   6         18.77         31.02         4.00 o                         
   2   5   6        692.26        700.75        12.47 o                         
   3   5   6         61.28         64.14         5.67 o                         
   4   5   6        710.72        707.12        11.62 o                         
   5   5   6         90.06         98.68         5.44 o                         
   6   5   6        442.83        434.83         8.64 o                         
   7   5   6        497.23        470.00        10.10 o                         
   8   5   6        205.99        204.93         9.29 o                         
   9   5   6         51.56         59.90         5.78 o                         
  10   5   6         19.76         23.34         6.44 o                         
  11   5   6         13.75         13.67         8.23 o                         
  12   5   6         77.98        100.98         9.99 o                         
 -15   6   6         98.85        105.29         8.70 o                         
 -14   6   6          0.04         -3.66         3.66 o                         
 -13   6   6          5.65         -0.30         3.88 o                         
 -12   6   6         63.63         60.96         5.54 o                         
 -11   6   6         29.46         26.56         4.74 o                         
 -10   6   6       1629.61       1645.14        31.43 o                         
  -9   6   6         14.73         20.62         3.71 o                         
  -8   6   6        648.27        592.40        11.59 o                         
  -7   6   6        178.87        176.38         7.39 o                         
  -6   6   6         18.86         16.42         2.78 o                         
  -5   6   6        815.64        825.39        10.84 o                         
  -4   6   6        280.14        245.40         9.41 o                         
  -3   6   6        548.82        557.68         8.57 o                         
  -2   6   6         25.92         31.49         3.51 o                         
  -1   6   6       2350.04       2443.68        27.74 o                         
   0   6   6         70.12         63.29         4.55 o                         
   1   6   6        145.21        151.77         7.41 o                         
   2   6   6        151.73        151.03         6.37 o                         
   3   6   6        997.74       1008.10        15.08 o                         
   4   6   6         68.29         76.86         5.13 o                         
   5   6   6       1564.58       1542.57        17.68 o                         
   6   6   6          0.31          3.81         3.14 o                         
   7   6   6          3.82          6.24         3.84 o                         
   8   6   6         80.93         71.90         6.10 o                         
   9   6   6         34.76         26.61         5.08 o                         
  10   6   6          7.50         12.64         6.16 o                         
  11   6   6        427.50        400.26        24.57 o                         
 -15   7   6         61.74         82.97         8.90 o                         
 -14   7   6          4.57          4.62         4.39 o                         
 -13   7   6          8.77          8.72         4.53 o                         
 -12   7   6         45.33         50.73         7.83 o                         
 -11   7   6         40.13         42.45         3.88 o                         
 -10   7   6         98.36        117.65         6.61 o                         
  -9   7   6        396.72        364.41        10.66 o                         
  -8   7   6       3252.76       3245.20        37.84 o                         
  -7   7   6        276.83        287.94         8.69 o                         
  -6   7   6        431.88        472.71         8.93 o                         
  -5   7   6          1.26          0.57         2.82 o                         
  -4   7   6          1.16          2.19         2.84 o                         
  -3   7   6          1.20          2.35         2.96 o                         
  -2   7   6          0.35          1.79         2.89 o                         
  -1   7   6        615.55        662.77        10.30 o                         
   0   7   6        337.60        360.00         8.50 o                         
   1   7   6        386.29        415.07         9.37 o                         
   2   7   6        360.11        330.42         8.91 o                         
   3   7   6       1219.69       1165.41        15.54 o                         
   4   7   6        206.77        220.62         6.88 o                         
   5   7   6        314.06        334.96         8.19 o                         
   6   7   6          7.81          7.23         3.17 o                         
   7   7   6        214.88        247.55         8.31 o                         
   8   7   6        615.44        600.48        12.96 o                         
   9   7   6         48.72         41.92         5.70 o                         
  10   7   6        446.01        453.70        14.95 o                         
  11   7   6          1.51         -3.64         7.37 o                         
 -15   8   6         64.95         58.09         8.56 o                         
 -14   8   6          7.95         15.08         5.38 o                         
 -13   8   6        407.60        410.96        13.56 o                         
 -12   8   6         67.62         70.85         5.79 o                         
 -11   8   6        263.31        236.08         8.90 o                         
 -10   8   6        135.16        144.60         6.65 o                         
  -9   8   6        386.92        370.31        14.10 o                         
  -8   8   6       3976.05       3932.99        64.47 o                         
  -7   8   6         28.46         39.28         4.99 o                         
  -6   8   6         43.88         41.63         4.17 o                         
  -5   8   6         20.71         19.47         3.33 o                         
  -4   8   6        452.58        442.03         8.74 o                         
  -3   8   6        523.72        475.31         9.17 o                         
  -2   8   6       1428.20       1444.81        18.80 o                         
  -1   8   6        511.18        537.92         9.86 o                         
   0   8   6       3525.19       3561.74        36.26 o                         
   1   8   6        354.30        347.25         8.78 o                         
   2   8   6        276.54        274.02        10.11 o                         
   3   8   6        396.76        383.82         9.19 o                         
   4   8   6        800.54        816.12        12.17 o                         
   5   8   6        793.43        779.54        11.91 o                         
   6   8   6         12.11         10.53         3.96 o                         
   7   8   6          0.05         -3.05         3.86 o                         
   8   8   6          1.88          1.96         4.34 o                         
   9   8   6        160.48        144.65         7.75 o                         
  10   8   6         39.00         48.89         7.18 o                         
  11   8   6         81.42         68.35        10.31 o                         
 -14   9   6          5.39          7.15         5.58 o                         
 -13   9   6        404.13        391.48        14.08 o                         
 -12   9   6        729.21        756.76        16.63 o                         
 -11   9   6         51.27         37.92         4.53 o                         
 -10   9   6        321.22        297.88        15.72 o                         
  -9   9   6        261.21        257.27        10.56 o                         
  -8   9   6        286.18        324.13        13.59 o                         
  -7   9   6        199.66        238.16        10.40 o                         
  -6   9   6        102.30        111.39         6.59 o                         
  -5   9   6        372.66        343.97         8.84 o                         
  -4   9   6          3.81          3.55         3.09 o                         
  -3   9   6         11.86          5.29         3.21 o                         
  -2   9   6        382.51        369.34        12.10 o                         
  -1   9   6        183.62        188.92         6.89 o                         
   0   9   6       2621.41       2550.56        29.43 o                         
   1   9   6          1.02          5.03         3.95 o                         
   2   9   6          7.47         10.31         3.94 o                         
   3   9   6        580.35        571.31        10.76 o                         
   4   9   6        172.21        162.96         6.26 o                         
   5   9   6        818.67        895.11        13.58 o                         
   6   9   6        107.50        100.20         6.08 o                         
   7   9   6        127.45        121.89         6.56 o                         
   8   9   6        289.27        299.78        13.87 o                         
   9   9   6        569.08        571.87        14.37 o                         
  10   9   6          7.15         14.80         6.42 o                         
  11   9   6         74.37         77.74        14.45 o                         
 -14  10   6        224.46        246.08        12.38 o                         
 -13  10   6        154.82        172.40        10.72 o                         
 -12  10   6         10.98         10.44         6.12 o                         
 -11  10   6         86.36         93.61         8.39 o                         
 -10  10   6        946.91        924.81        19.76 o                         
  -9  10   6         37.24         36.15         5.91 o                         
  -8  10   6        439.49        413.11        12.58 o                         
  -7  10   6        414.30        387.90        13.50 o                         
  -6  10   6       1191.63       1171.30        30.93 o                         
  -5  10   6         20.33         13.54         3.59 o                         
  -4  10   6         17.63         12.54         3.63 o                         
  -3  10   6        413.76        399.74         8.33 o                         
  -2  10   6        321.17        321.93         7.99 o                         
  -1  10   6         67.18         80.08         4.92 o                         
   0  10   6       1060.80       1083.76        15.18 o                         
   1  10   6        289.54        273.89         9.71 o                         
   2  10   6          9.32         -0.26         4.04 o                         
   3  10   6       1093.97       1055.93        14.28 o                         
   4  10   6       1697.53       1674.41        19.22 o                         
   5  10   6        630.48        580.96        10.47 o                         
   6  10   6         56.83         54.20         5.38 o                         
   7  10   6         16.13          9.08         4.84 o                         
   8  10   6        704.19        700.95        15.55 o                         
   9  10   6        366.34        399.92        14.52 o                         
  10  10   6          4.11          9.68         8.61 o                         
 -14  11   6        148.57        183.66        11.54 o                         
 -13  11   6          5.04          7.18         6.77 o                         
 -12  11   6          3.64          6.22         6.25 o                         
 -11  11   6         40.70         42.07         7.40 o                         
 -10  11   6        257.12        254.94        12.82 o                         
  -9  11   6        185.19        150.17         8.89 o                         
  -8  11   6       1640.68       1589.61        29.90 o                         
  -7  11   6       1400.16       1379.19        22.76 o                         
  -6  11   6        220.47        214.79         9.09 o                         
  -5  11   6        142.63        139.60         6.94 o                         
  -4  11   6          0.20         -1.43         3.33 o                         
  -3  11   6         51.88         49.74         4.42 o                         
  -2  11   6         65.05         66.30         5.19 o                         
  -1  11   6         83.97         87.95         5.07 o                         
   0  11   6        560.97        542.58        10.96 o                         
   1  11   6        115.86        118.41         5.17 o                         
   2  11   6        313.88        295.84        11.20 o                         
   3  11   6         62.21         65.18         5.28 o                         
   4  11   6         44.92         47.91         5.12 o                         
   5  11   6        581.44        577.99        15.96 o                         
   6  11   6         17.05         19.56         5.43 o                         
   7  11   6        193.03        180.41        10.11 o                         
   8  11   6         24.56         27.62         6.62 o                         
   9  11   6          0.16          6.36         6.58 o                         
  10  11   6          0.01         -6.50         6.50 o                         
 -13  12   6          7.71         10.63         6.86 o                         
 -12  12   6        166.01        173.51        11.53 o                         
 -11  12   6          5.84          0.60         6.18 o                         
 -10  12   6        277.27        265.15        13.58 o                         
  -9  12   6        250.30        244.18        12.84 o                         
  -8  12   6         58.12         64.04         6.81 o                         
  -7  12   6        203.32        201.64         9.11 o                         
  -6  12   6         14.96          9.96         4.56 o                         
  -5  12   6        155.38        165.39         7.30 o                         
  -4  12   6         15.40         19.43         3.85 o                         
  -3  12   6         64.01         61.30         4.59 o                         
  -2  12   6        326.78        292.89         7.86 o                         
  -1  12   6         19.32         15.28         4.23 o                         
   0  12   6        115.10        116.65         6.61 o                         
   1  12   6         28.72         19.73         4.37 o                         
   2  12   6         13.64         17.28         4.24 o                         
   3  12   6        247.84        263.37         8.64 o                         
   4  12   6         11.46         12.48         4.70 o                         
   5  12   6        467.67        453.89        13.07 o                         
   6  12   6        105.87         88.83         7.12 o                         
   7  12   6          0.96         -2.75         4.90 o                         
   8  12   6          0.36         -1.31         5.55 o                         
   9  12   6        444.46        496.08        15.64 o                         
 -13  13   6         68.01         88.48         9.81 o                         
 -12  13   6          3.29          3.69         6.75 o                         
 -11  13   6        134.43        144.00        16.57 o                         
 -10  13   6         77.38         75.83         9.04 o                         
  -9  13   6        114.34        103.37        10.47 o                         
  -8  13   6         19.90         29.38         7.26 o                         
  -7  13   6         38.00         46.60         7.84 o                         
  -6  13   6         53.76         53.05         6.08 o                         
  -5  13   6        240.25        217.38         7.66 o                         
  -4  13   6         66.20         62.43         5.24 o                         
  -3  13   6          2.34         10.27         4.12 o                         
  -2  13   6        895.68        908.33        18.33 o                         
  -1  13   6         58.05         65.36         6.03 o                         
   0  13   6        323.41        282.64        10.85 o                         
   1  13   6        202.15        186.24         7.95 o                         
   2  13   6        408.74        402.15        10.83 o                         
   3  13   6        136.33        112.12         6.71 o                         
   4  13   6        386.14        373.53        13.45 o                         
   5  13   6        102.20        102.75         8.65 o                         
   6  13   6        111.15        119.59        12.47 o                         
   7  13   6        135.41        159.24         9.73 o                         
   8  13   6         84.14         73.88         7.83 o                         
   9  13   6         43.59         49.90         9.44 o                         
 -12  14   6        154.63        193.85        12.89 o                         
 -11  14   6         30.11         19.72         7.54 o                         
 -10  14   6         66.67         83.07        12.88 o                         
  -9  14   6         53.95         51.87         8.77 o                         
  -8  14   6         16.01         13.28         7.01 o                         
  -7  14   6         11.73          3.27         5.39 o                         
  -6  14   6         17.15         15.27         5.81 o                         
  -5  14   6        159.62        176.30        12.07 o                         
  -4  14   6          8.03         10.73         4.00 o                         
  -3  14   6        107.34        124.49         6.93 o                         
  -2  14   6          1.98          8.70         4.54 o                         
  -1  14   6        188.56        230.52        10.30 o                         
   0  14   6        136.41        122.44         7.52 o                         
   1  14   6         37.63         33.60         4.75 o                         
   2  14   6         58.38         69.70         5.53 o                         
   3  14   6        488.40        448.10        10.92 o                         
   4  14   6         18.83          9.77         4.50 o                         
   5  14   6         28.09         19.47         6.46 o                         
   6  14   6         48.76         46.76         8.34 o                         
   7  14   6          1.10          4.30         5.80 o                         
   8  14   6          0.49         19.29         6.35 o                         
 -12  15   6          0.00         -6.86         6.86 o                         
 -11  15   6          8.60          7.74         7.52 o                         
 -10  15   6         58.17         59.70         9.04 o                         
  -9  15   6          0.01          0.04         7.10 o                         
  -8  15   6         16.00         20.41         6.14 o                         
  -7  15   6          9.47         20.02         6.09 o                         
  -6  15   6         44.85         59.69         7.50 o                         
  -5  15   6        129.58        126.56        13.82 o                         
  -4  15   6        217.95        217.82        15.93 o                         
  -3  15   6         10.99         23.02         4.94 o                         
  -2  15   6          0.25         -4.52         4.52 o                         
  -1  15   6        345.89        303.40        12.25 o                         
   0  15   6        177.51        192.47        11.49 o                         
   1  15   6        136.65        150.05         8.55 o                         
   2  15   6         15.01          3.31         4.53 o                         
   3  15   6         50.69         45.79         5.68 o                         
   4  15   6          1.56          1.53         4.97 o                         
   5  15   6        230.46        280.59        16.65 o                         
   6  15   6         40.85         55.70         7.35 o                         
   7  15   6          1.80         -5.59         5.59 o                         
   8  15   6         67.29        101.78         9.92 o                         
 -11  16   6          2.05          0.53         7.32 o                         
 -10  16   6        220.53        250.63        14.92 o                         
  -9  16   6        102.84        105.71         9.94 o                         
  -8  16   6         70.58         52.39         7.59 o                         
  -7  16   6        188.90        189.23        13.16 o                         
  -6  16   6        125.08        130.11        16.47 o                         
  -5  16   6         92.38         95.76        10.46 o                         
  -4  16   6         32.92         21.54         6.61 o                         
  -3  16   6          9.33          5.05         5.86 o                         
  -2  16   6        372.37        387.28        13.33 o                         
  -1  16   6        116.45        130.49         8.93 o                         
   0  16   6         42.85         32.27         5.74 o                         
   1  16   6          5.67         15.94         5.28 o                         
   2  16   6         92.49         95.61        11.47 o                         
   3  16   6         18.34         20.88         5.82 o                         
   4  16   6        220.11        264.64        17.16 o                         
   5  16   6        159.67        202.36        11.63 o                         
   6  16   6         50.48         50.38         9.86 o                         
   7  16   6         26.57         24.20         7.05 o                         
 -10  17   6          0.77         -2.81         7.46 o                         
  -9  17   6          2.07          0.60         9.74 o                         
  -8  17   6         19.47         25.99         8.52 o                         
  -7  17   6         49.55         68.05         9.60 o                         
  -6  17   6         35.79         21.08        10.35 o                         
  -5  17   6          4.69          8.03         7.54 o                         
  -4  17   6         21.07         25.45         8.35 o                         
  -3  17   6          4.92         18.53         6.78 o                         
  -2  17   6        788.66        825.29        18.65 o                         
  -1  17   6        230.90        228.28        12.76 o                         
   0  17   6         26.22         41.74         7.24 o                         
   1  17   6          1.16         -2.71         4.86 o                         
   2  17   6         20.49         18.09         5.69 o                         
   3  17   6         31.85         53.42         6.82 o                         
   4  17   6        260.19        263.11        26.70 o                         
   5  17   6         60.57         61.90         8.43 o                         
   6  17   6        271.68        331.30        14.83 o                         
  -9  18   6        220.54        218.01        22.87 o                         
  -8  18   6        415.44        445.28        21.51 o                         
  -7  18   6        160.23        145.78        12.82 o                         
  -6  18   6          5.87         10.80         7.91 o                         
  -5  18   6        121.35        137.58        13.52 o                         
  -4  18   6         18.24         15.85         7.84 o                         
  -3  18   6          0.02         -5.06         5.96 o                         
  -2  18   6          1.22         -3.97         5.49 o                         
  -1  18   6          0.02          1.17         6.40 o                         
   0  18   6         59.29         60.13         7.90 o                         
   1  18   6        154.23        173.32        10.43 o                         
   2  18   6         93.63        100.59         8.73 o                         
   3  18   6          5.90          6.23         5.53 o                         
   4  18   6        383.06        462.49        17.07 o                         
   5  18   6          1.67         -6.30         6.95 o                         
  -8  19   6          2.92          6.23         8.01 o                         
  -7  19   6         32.54         24.49         8.42 o                         
  -6  19   6          0.12          4.67         9.22 o                         
  -5  19   6          3.75          1.42         7.87 o                         
  -4  19   6          4.24          8.76         8.50 o                         
  -3  19   6         27.24         26.33         8.36 o                         
  -2  19   6         36.55         26.79         6.69 o                         
  -1  19   6         11.33         13.65         6.98 o                         
   0  19   6         61.50         68.81        10.95 o                         
   1  19   6         68.12         57.19         7.74 o                         
   2  19   6         11.76         12.70         6.61 o                         
   3  19   6         69.96         89.60         9.17 o                         
   4  19   6        317.51        349.60        15.81 o                         
  -6  20   6          0.16          2.68         7.70 o                         
  -5  20   6        122.76        115.17        12.16 o                         
  -4  20   6          1.25         -4.27         7.41 o                         
  -3  20   6         11.76         -0.11         8.03 o                         
  -2  20   6         78.01         90.30         9.94 o                         
  -1  20   6         14.59         13.88         6.58 o                         
   0  20   6          6.28          1.23         6.90 o                         
   1  20   6         55.91         83.25        11.58 o                         
   2  20   6        332.34        338.07        14.84 o                         
   3  20   6         95.45        154.52        12.05 o                         
  -4  21   6          1.94         10.33         8.64 o                         
  -3  21   6         55.14         59.36        12.28 o                         
  -2  21   6         80.17         77.22        10.41 o                         
  -1  21   6        115.08        125.74        11.57 o                         
   0  21   6        101.95        122.37        11.50 o                         
 -15   1   7         58.12         34.19        13.16 o                         
 -14   1   7         74.33         65.77        14.06 o                         
 -13   1   7         18.65         22.25         3.42 o                         
 -12   1   7         21.63         19.07         3.68 o                         
 -11   1   7         33.11         41.68         4.67 o                         
 -10   1   7        105.21         99.60         6.34 o                         
  -9   1   7          4.03         -0.41         2.95 o                         
  -8   1   7        733.26        717.11        13.79 o                         
  -7   1   7        107.93        113.76         5.30 o                         
  -6   1   7        526.09        549.25        10.31 o                         
  -5   1   7          0.84         -2.58         2.58 o                         
  -4   1   7         16.63          7.84         3.05 o                         
  -3   1   7        182.68        159.62         6.60 o                         
  -2   1   7        546.08        520.22        10.98 o                         
  -1   1   7       1583.33       1604.19        22.12 o                         
   0   1   7         35.27         30.70         4.70 o                         
   1   1   7        533.88        527.69        12.20 o                         
   2   1   7        206.72        203.12         8.75 o                         
   3   1   7         57.02         48.84         5.31 o                         
   4   1   7        669.31        597.65        12.71 o                         
   5   1   7        119.14        109.83         6.17 o                         
   6   1   7        749.67        655.39        13.99 o                         
   7   1   7         17.35         22.31         5.25 o                         
   8   1   7        104.96        101.89         7.79 o                         
   9   1   7         26.71         33.46         5.26 o                         
  10   1   7         57.42         62.34         7.67 o                         
  11   1   7          8.97          8.85         8.07 o                         
 -15   2   7         57.44         52.44        14.37 o                         
 -14   2   7        333.78        335.81        29.93 o                         
 -13   2   7         54.84         64.25         7.18 o                         
 -12   2   7        522.05        543.83        19.98 o                         
 -11   2   7       1068.60       1031.24        19.13 o                         
 -10   2   7        116.92        131.69         5.27 o                         
  -9   2   7         55.53         41.05         5.73 o                         
  -8   2   7         56.35         56.85         4.72 o                         
  -7   2   7        328.50        335.99         8.12 o                         
  -6   2   7        906.51        864.19        12.46 o                         
  -5   2   7        171.16        149.91         5.85 o                         
  -4   2   7        920.96        914.83        12.05 o                         
  -3   2   7        106.46        121.23         5.67 o                         
  -2   2   7       2645.12       2591.48        27.41 o                         
  -1   2   7          3.42         -3.42         3.42 o                         
   0   2   7        427.25        378.76         9.44 o                         
   1   2   7         23.01         21.83         4.38 o                         
   2   2   7        502.55        487.13        11.83 o                         
   3   2   7        617.01        536.69        11.17 o                         
   4   2   7         57.62         50.73         5.02 o                         
   5   2   7          2.36         -0.64         3.99 o                         
   6   2   7        122.75        115.31         7.26 o                         
   7   2   7        125.03        121.44         7.58 o                         
   8   2   7         42.51         77.26         8.26 o                         
   9   2   7         84.87        101.16         7.09 o                         
  10   2   7        497.66        456.93        20.76 o                         
  11   2   7          2.53          0.08         7.93 o                         
 -15   3   7         15.08         15.56        12.81 o                         
 -14   3   7          0.78        -10.28        10.28 o                         
 -13   3   7          0.48          0.09         4.31 o                         
 -12   3   7         79.40         73.80         7.72 o                         
 -11   3   7        122.52        120.80         8.37 o                         
 -10   3   7          6.14          4.38         2.87 o                         
  -9   3   7        151.05        143.51         6.23 o                         
  -8   3   7         93.52         85.57         5.61 o                         
  -7   3   7          2.57          3.74         3.30 o                         
  -6   3   7        302.15        323.29         9.14 o                         
  -5   3   7         58.42         62.68         3.62 o                         
  -4   3   7         55.05         54.80         3.70 o                         
  -3   3   7        796.71        749.93        10.50 o                         
  -2   3   7         17.31         27.81         3.55 o                         
  -1   3   7        211.28        229.16         7.87 o                         
   0   3   7        106.85         96.11         5.49 o                         
   1   3   7        947.02        954.11        14.41 o                         
   2   3   7         93.76        101.48         6.00 o                         
   3   3   7          2.61         -1.48         3.88 o                         
   4   3   7        461.78        423.21        10.12 o                         
   5   3   7         21.45         27.27         4.35 o                         
   6   3   7        166.46        136.71         7.71 o                         
   7   3   7        126.39        141.07         9.67 o                         
   8   3   7        295.74        279.50        10.64 o                         
   9   3   7         75.83         90.97         7.31 o                         
  10   3   7         99.81         87.03         8.66 o                         
  11   3   7         92.04         98.46        14.98 o                         
 -15   4   7          0.05        -14.59        14.59 o                         
 -14   4   7        334.13        345.30        33.86 o                         
 -13   4   7         31.62         32.23         7.45 o                         
 -12   4   7        170.12        158.44        11.66 o                         
 -11   4   7         81.93         77.06         5.90 o                         
 -10   4   7         26.59         33.43         3.72 o                         
  -9   4   7         86.09         70.15         5.63 o                         
  -8   4   7        655.64        631.69        12.81 o                         
  -7   4   7        171.06        178.12         7.16 o                         
  -6   4   7         69.21         87.32         4.76 o                         
  -5   4   7        299.27        276.07         6.22 o                         
  -4   4   7        264.74        233.53         6.01 o                         
  -3   4   7         63.18         65.44         4.06 o                         
  -2   4   7          0.23          6.79         3.37 o                         
  -1   4   7        256.75        238.90         7.40 o                         
   0   4   7       1184.01       1141.14        15.90 o                         
   1   4   7         46.16         54.42         4.94 o                         
   2   4   7         39.50         51.78         5.79 o                         
   3   4   7        102.31         92.63         7.11 o                         
   4   4   7        334.02        331.68        10.55 o                         
   5   4   7         12.51         15.02         3.98 o                         
   6   4   7        171.00        178.76         7.63 o                         
   7   4   7         27.45         33.38         5.67 o                         
   8   4   7         83.77         77.89         6.90 o                         
   9   4   7         48.04         48.52         6.30 o                         
  10   4   7        227.34        257.43        13.30 o                         
 -15   5   7        209.30        223.34        58.37 o                         
 -14   5   7        389.92        453.17        18.86 o                         
 -13   5   7         13.43         17.04         5.99 o                         
 -12   5   7         51.83         32.26         6.55 o                         
 -11   5   7         11.24         13.90         2.71 o                         
 -10   5   7         25.86         28.14         4.42 o                         
  -9   5   7          5.66          9.72         3.48 o                         
  -8   5   7       1266.73       1269.81        20.04 o                         
  -7   5   7        114.02        111.97         9.79 o                         
  -6   5   7        148.54        129.13         6.03 o                         
  -5   5   7         40.42         41.15         3.46 o                         
  -4   5   7        701.45        667.87        10.01 o                         
  -3   5   7         57.18         63.96         4.20 o                         
  -2   5   7        951.37       1036.41        13.65 o                         
  -1   5   7         18.17         19.45         3.97 o                         
   0   5   7        144.86        170.56         6.81 o                         
   1   5   7          5.10          6.36         3.97 o                         
   2   5   7        258.42        238.69         8.14 o                         
   3   5   7        984.73        990.14        15.37 o                         
   4   5   7         10.49          5.94         3.90 o                         
   5   5   7       1568.66       1449.46        19.70 o                         
   6   5   7        258.49        256.08        12.09 o                         
   7   5   7         18.59         18.66         5.25 o                         
   8   5   7        162.65        165.20         8.30 o                         
   9   5   7         34.22         34.06         5.69 o                         
  10   5   7         44.82         30.85         8.98 o                         
 -15   6   7        329.76        441.26        28.97 o                         
 -14   6   7        396.21        429.34        13.45 o                         
 -13   6   7        387.82        451.99        13.82 o                         
 -12   6   7        226.85        224.97         9.48 o                         
 -11   6   7         11.41         10.99         5.17 o                         
 -10   6   7         55.12         51.00         5.34 o                         
  -9   6   7         69.36         71.12         5.24 o                         
  -8   6   7        269.55        306.38        11.55 o                         
  -7   6   7        172.52        151.37         7.33 o                         
  -6   6   7          9.09         15.91         4.11 o                         
  -5   6   7        600.94        605.82        12.25 o                         
  -4   6   7        102.58        102.73         4.66 o                         
  -3   6   7          7.79          3.11         3.13 o                         
  -2   6   7         79.73         86.56         5.18 o                         
  -1   6   7          4.19          0.12         3.37 o                         
   0   6   7        109.07        110.51         5.97 o                         
   1   6   7        174.59        176.63         7.17 o                         
   2   6   7       1434.43       1467.06        19.44 o                         
   3   6   7         22.43         25.33         4.52 o                         
   4   6   7          4.56          1.25         4.54 o                         
   5   6   7          1.01         -2.55         3.49 o                         
   6   6   7        525.35        499.39        11.56 o                         
   7   6   7        624.12        652.80        18.38 o                         
   8   6   7        100.46        107.88         7.29 o                         
   9   6   7        179.74        190.23         9.10 o                         
  10   6   7          9.40          5.75         6.56 o                         
 -14   7   7        223.74        219.53         9.72 o                         
 -13   7   7         67.38         80.58         6.90 o                         
 -12   7   7        423.85        423.11        19.64 o                         
 -11   7   7        374.12        372.32        14.52 o                         
 -10   7   7         12.94          7.23         5.35 o                         
  -9   7   7        632.67        609.80        17.43 o                         
  -8   7   7        228.48        222.19         8.44 o                         
  -7   7   7       1519.88       1576.25        33.08 o                         
  -6   7   7        215.42        200.99         7.81 o                         
  -5   7   7        160.74        145.65         6.00 o                         
  -4   7   7          4.64          5.03         3.24 o                         
  -3   7   7        269.19        254.57         6.81 o                         
  -2   7   7        454.03        436.65         8.88 o                         
  -1   7   7       1059.29       1032.41        14.06 o                         
   0   7   7       1268.55       1266.14        17.42 o                         
   1   7   7       1626.42       1698.18        21.34 o                         
   2   7   7        115.78        120.76         6.92 o                         
   3   7   7        458.91        448.39        10.42 o                         
   4   7   7       1508.83       1486.68        20.10 o                         
   5   7   7        746.38        707.48        13.46 o                         
   6   7   7        119.17        137.60         6.86 o                         
   7   7   7          0.01          2.51         4.84 o                         
   8   7   7        209.12        226.44         9.60 o                         
   9   7   7        180.71        152.22         8.83 o                         
  10   7   7        364.97        400.87        23.28 o                         
 -14   8   7         21.81         22.01         6.01 o                         
 -13   8   7          0.99         -3.20         4.84 o                         
 -12   8   7        135.93        121.07         8.14 o                         
 -11   8   7        277.46        231.23         8.35 o                         
 -10   8   7         43.88         47.95         5.83 o                         
  -9   8   7         92.27         93.32         7.00 o                         
  -8   8   7         63.01         54.60         5.36 o                         
  -7   8   7       1553.70       1487.77        23.12 o                         
  -6   8   7        349.54        326.53         9.47 o                         
  -5   8   7        100.75         99.24         5.67 o                         
  -4   8   7          2.23          4.43         3.32 o                         
  -3   8   7        195.76        180.46         6.34 o                         
  -2   8   7       2234.37       2214.04        23.60 o                         
  -1   8   7       3152.48       3071.33        30.65 o                         
   0   8   7        139.07        128.40         6.47 o                         
   1   8   7         72.68         60.46         5.23 o                         
   2   8   7          9.47         13.37         4.21 o                         
   3   8   7         64.29         59.29         5.19 o                         
   4   8   7        389.81        378.97         9.97 o                         
   5   8   7         46.28         74.08         5.68 o                         
   6   8   7          7.53          0.38         4.07 o                         
   7   8   7          6.37         -1.57         5.06 o                         
   8   8   7          6.72          6.24         5.24 o                         
   9   8   7          0.41          7.51         5.43 o                         
  10   8   7        564.95        556.58        21.11 o                         
 -14   9   7        327.37        341.26        18.62 o                         
 -13   9   7        754.91        826.98        19.15 o                         
 -12   9   7        377.59        425.68        12.99 o                         
 -11   9   7       1532.35       1553.53        26.41 o                         
 -10   9   7          0.07         -3.79         3.79 o                         
  -9   9   7         21.58         16.38         5.06 o                         
  -8   9   7        309.51        299.34        10.98 o                         
  -7   9   7        513.98        476.57        12.32 o                         
  -6   9   7        173.30        155.84         8.06 o                         
  -5   9   7        177.84        154.17         7.31 o                         
  -4   9   7         24.04         11.31         3.62 o                         
  -3   9   7          0.58          6.12         3.50 o                         
  -2   9   7          3.32          6.40         3.65 o                         
  -1   9   7          9.36          9.67         3.64 o                         
   0   9   7        235.20        240.60         7.45 o                         
   1   9   7        135.86        134.27         6.53 o                         
   2   9   7         18.00         16.63         4.27 o                         
   3   9   7        200.99        209.02         8.04 o                         
   4   9   7       1897.37       1889.32        28.01 o                         
   5   9   7        105.21        121.30         7.07 o                         
   6   9   7          0.84          5.66         4.54 o                         
   7   9   7         23.10         23.64         5.62 o                         
   8   9   7          3.17          4.42         5.45 o                         
   9   9   7        260.41        248.66        13.90 o                         
 -13  10   7         52.99         61.34         7.86 o                         
 -12  10   7        908.09        985.14        17.74 o                         
 -11  10   7          3.23          3.12         3.95 o                         
 -10  10   7        898.76        853.54        16.58 o                         
  -9  10   7          8.52          6.95         4.47 o                         
  -8  10   7          5.47         10.75         6.18 o                         
  -7  10   7          0.37         -5.49         5.49 o                         
  -6  10   7         50.19         57.08         6.60 o                         
  -5  10   7          3.97          7.98         4.97 o                         
  -4  10   7        273.40        253.46         8.57 o                         
  -3  10   7          7.97         -0.26         3.76 o                         
  -2  10   7         14.54         14.11         4.06 o                         
  -1  10   7        914.14        854.07        14.22 o                         
   0  10   7        509.23        503.95        10.92 o                         
   1  10   7        213.81        202.30         8.93 o                         
   2  10   7        507.48        512.35        11.87 o                         
   3  10   7       1262.01       1245.88        18.02 o                         
   4  10   7        452.80        452.19        10.46 o                         
   5  10   7          0.47         -3.18         4.72 o                         
   6  10   7        137.62        130.90         7.47 o                         
   7  10   7        101.57        114.24         8.16 o                         
   8  10   7        123.15        118.20         9.27 o                         
   9  10   7        143.78        129.17        11.03 o                         
 -13  11   7          1.40          3.01         6.40 o                         
 -12  11   7        144.05        125.56         7.73 o                         
 -11  11   7        202.88        204.75         8.99 o                         
 -10  11   7        606.24        629.20        16.84 o                         
  -9  11   7         43.97         35.73         6.54 o                         
  -8  11   7         53.88         48.15         6.67 o                         
  -7  11   7          0.17         -4.76         5.89 o                         
  -6  11   7        276.46        253.64        12.65 o                         
  -5  11   7          0.00          4.46         5.46 o                         
  -4  11   7         70.50         75.45         7.47 o                         
  -3  11   7         87.03         90.98         5.87 o                         
  -2  11   7        561.86        532.29        13.05 o                         
  -1  11   7        174.76        162.61         7.39 o                         
   0  11   7          2.76         -1.09         3.69 o                         
   1  11   7          1.77         -2.15         4.09 o                         
   2  11   7        231.21        224.18         8.80 o                         
   3  11   7        165.05        148.44         7.17 o                         
   4  11   7        183.17        210.12         9.29 o                         
   5  11   7         11.41         -1.11         4.92 o                         
   6  11   7          0.49         -5.00         6.47 o                         
   7  11   7        334.62        340.63        14.79 o                         
   8  11   7         13.42         24.11         7.58 o                         
   9  11   7          0.75         -6.92         9.40 o                         
 -12  12   7          6.43          0.82         4.54 o                         
 -11  12   7        179.70        166.40        11.66 o                         
 -10  12   7        374.58        360.24        16.38 o                         
  -9  12   7         89.87         94.77         8.40 o                         
  -8  12   7         93.24         88.57         8.12 o                         
  -7  12   7          2.45         11.59         5.32 o                         
  -6  12   7         26.76         40.43         7.05 o                         
  -5  12   7         11.44         11.72         5.32 o                         
  -4  12   7        919.44        827.99        16.64 o                         
  -3  12   7        283.58        264.39        10.78 o                         
  -2  12   7        104.61         65.30         9.02 o                         
  -1  12   7        302.90        344.89        16.69 o                         
   0  12   7        155.54        157.37        11.24 o                         
   1  12   7        132.09        150.69         7.61 o                         
   2  12   7         57.51         73.87         6.66 o                         
   3  12   7          9.21         -1.35         4.48 o                         
   4  12   7         48.09         57.44         7.12 o                         
   5  12   7        891.64        921.57        19.12 o                         
   6  12   7          4.42          2.73         5.76 o                         
   7  12   7         15.86          0.67         6.51 o                         
   8  12   7         44.75         65.11         8.84 o                         
 -12  13   7          3.84          4.13         8.91 o                         
 -11  13   7          9.68         17.24         7.45 o                         
 -10  13   7        108.68        107.79        10.48 o                         
  -9  13   7        354.28        313.85        24.97 o                         
  -8  13   7          3.66         -0.28         5.22 o                         
  -7  13   7         98.85         89.16         7.93 o                         
  -6  13   7         75.49         57.61         8.65 o                         
  -5  13   7          0.33          2.12         8.43 o                         
  -4  13   7        307.28        318.34        15.20 o                         
  -3  13   7        176.17        162.31         9.23 o                         
  -2  13   7          0.06         -5.02         5.02 o                         
  -1  13   7          4.50          4.23         7.40 o                         
   0  13   7        295.50        284.50        22.57 o                         
   1  13   7         81.82         96.13        10.67 o                         
   2  13   7         32.66         31.50         6.22 o                         
   3  13   7          1.36         -4.87         4.87 o                         
   4  13   7        167.56        193.40        13.95 o                         
   5  13   7          0.09          1.60         6.53 o                         
   6  13   7          5.55          5.95         6.90 o                         
   7  13   7         10.95         15.30         7.30 o                         
 -11  14   7         10.56         -0.04         7.39 o                         
 -10  14   7        460.49        439.26        18.11 o                         
  -9  14   7        352.51        341.08        22.90 o                         
  -8  14   7         68.32         86.69        12.94 o                         
  -7  14   7         13.14          9.80         7.42 o                         
  -6  14   7         73.41         61.43         9.10 o                         
  -5  14   7          8.18         13.52         7.30 o                         
  -4  14   7        582.65        578.51        19.77 o                         
  -3  14   7         42.66          8.87         7.22 o                         
  -2  14   7        249.93        253.54        12.36 o                         
  -1  14   7          1.32          9.75         5.93 o                         
   0  14   7         35.84         48.30         7.47 o                         
   1  14   7         52.24         42.31        15.72 o                         
   2  14   7        180.91        213.59        12.67 o                         
   3  14   7         42.04         54.45         7.91 o                         
   4  14   7          4.57          3.64         6.42 o                         
   5  14   7          1.34         -6.10         6.67 o                         
   6  14   7       1450.34       1570.65        26.96 o                         
   7  14   7          8.61          1.46         6.17 o                         
 -11  15   7          2.98          8.08         7.82 o                         
 -10  15   7         65.71         60.49         9.79 o                         
  -9  15   7        804.10        847.70        24.98 o                         
  -8  15   7        111.79        112.68        11.45 o                         
  -7  15   7          0.01          1.50         7.23 o                         
  -6  15   7        267.62        310.33        16.26 o                         
  -5  15   7         42.56         39.86         8.84 o                         
  -4  15   7         10.21          7.55         7.52 o                         
  -3  15   7          2.31         -5.68         5.68 o                         
  -2  15   7          4.82         -2.78         5.70 o                         
  -1  15   7        208.15        243.69        18.42 o                         
   0  15   7        167.16        171.36        11.11 o                         
   1  15   7          1.66          0.45         5.45 o                         
   2  15   7         42.99         44.71         6.45 o                         
   3  15   7          0.63         -3.95         5.85 o                         
   4  15   7         67.17         89.48         8.73 o                         
   5  15   7        537.83        567.49        20.32 o                         
   6  15   7         93.83        129.66        15.42 o                         
 -10  16   7         29.35         24.92         8.67 o                         
  -9  16   7         49.11         54.82        10.04 o                         
  -8  16   7         18.78         26.32        10.55 o                         
  -7  16   7         99.11         88.89        12.21 o                         
  -6  16   7          1.53          9.30         9.07 o                         
  -5  16   7          4.49         11.89         9.24 o                         
  -4  16   7        108.58         92.24        10.71 o                         
  -3  16   7        148.05        160.08        11.02 o                         
  -2  16   7         13.46         22.38         6.20 o                         
  -1  16   7        127.91        110.26         9.76 o                         
   0  16   7         96.70        117.00        11.99 o                         
   1  16   7         63.89         64.65         8.55 o                         
   2  16   7          0.03         -6.61         6.61 o                         
   3  16   7         11.12         11.43         7.02 o                         
   4  16   7         57.91         75.93         8.53 o                         
   5  16   7        198.86        197.08        11.89 o                         
  -9  17   7          0.10         -1.37         7.82 o                         
  -8  17   7          2.00          3.79         8.06 o                         
  -7  17   7        141.68        133.40        12.43 o                         
  -6  17   7        107.21        143.91        12.87 o                         
  -5  17   7        257.56        266.12        15.95 o                         
  -4  17   7        148.20        175.93        24.01 o                         
  -3  17   7        226.06        184.94        13.81 o                         
  -2  17   7         95.85         92.02         9.70 o                         
  -1  17   7        274.40        255.30        13.70 o                         
   0  17   7         53.96         61.20        14.64 o                         
   1  17   7         46.52         37.78         8.25 o                         
   2  17   7          8.44         -0.18         6.34 o                         
   3  17   7        211.88        250.23        13.07 o                         
   4  17   7         36.84         27.35         8.56 o                         
  -8  18   7         71.02         52.13        10.34 o                         
  -7  18   7          5.04         -4.41         7.95 o                         
  -6  18   7        139.46        136.77        12.66 o                         
  -5  18   7         23.32         -1.51         7.45 o                         
  -4  18   7        279.83        288.91        16.92 o                         
  -3  18   7         33.46         33.52         8.99 o                         
  -2  18   7         48.63         54.97         8.72 o                         
  -1  18   7         19.78         19.02         7.29 o                         
   0  18   7          0.00          4.26         6.87 o                         
   1  18   7          0.01          5.27         7.98 o                         
   2  18   7         66.95        107.23         9.69 o                         
   3  18   7        215.85        241.37        18.23 o                         
  -6  19   7          8.85         14.14         8.71 o                         
  -5  19   7         16.02         19.34         8.71 o                         
  -4  19   7         44.08         61.52        13.01 o                         
  -3  19   7          0.41         -0.05        10.42 o                         
  -2  19   7         35.68         36.22         8.55 o                         
  -1  19   7          5.87          0.58         8.28 o                         
   0  19   7          6.99         -0.18         6.92 o                         
   1  19   7          9.92         12.78         8.39 o                         
 -14   0   8         26.84         25.44        16.84 o                         
 -13   0   8          8.03          9.89         5.78 o                         
 -12   0   8         23.92         19.89        15.90 o                         
 -11   0   8        268.64        265.02        14.21 o                         
 -10   0   8        545.73        550.41        27.13 o                         
  -9   0   8         30.65         31.07         6.17 o                         
  -8   0   8        234.74        217.20        12.74 o                         
  -7   0   8        875.78        819.38        20.08 o                         
  -6   0   8         73.32         45.27         6.85 o                         
  -5   0   8        483.82        479.80        19.99 o                         
  -4   0   8          8.71         -4.09         5.40 o                         
  -3   0   8        996.42        941.58        19.78 o                         
  -2   0   8       1208.75       1291.79        27.84 o                         
  -1   0   8          2.53         -6.04         6.04 o                         
   0   0   8         24.78         21.88         7.05 o                         
   1   0   8        713.36        640.54        28.57 o                         
   2   0   8        539.75        453.88        17.20 o                         
   3   0   8        143.33        161.64        12.05 o                         
   4   0   8        111.59         97.88         8.49 o                         
   5   0   8         60.34         56.99         9.22 o                         
   6   0   8         28.57         34.86         8.86 o                         
   7   0   8        119.45        130.08        20.05 o                         
   8   0   8        128.70        163.06        15.01 o                         
   9   0   8         41.19         42.47         9.68 o                         
 -14   1   8        160.37        163.00        26.00 o                         
 -13   1   8        107.77        101.82         6.39 o                         
 -12   1   8        304.11        276.29         9.79 o                         
 -11   1   8          0.00         -1.14         4.21 o                         
 -10   1   8        198.29        180.92         7.10 o                         
  -9   1   8        113.12        130.29         5.84 o                         
  -8   1   8        225.78        234.12         7.67 o                         
  -7   1   8         29.31         34.80         4.36 o                         
  -6   1   8         21.68         19.35         4.27 o                         
  -5   1   8        316.01        292.49         9.18 o                         
  -4   1   8        142.32        155.77         7.25 o                         
  -3   1   8          0.45         -3.24         3.24 o                         
  -2   1   8        347.54        352.33         9.45 o                         
  -1   1   8       2613.45       2583.30        30.48 o                         
   0   1   8        100.53         90.75         6.38 o                         
   1   1   8         48.87         53.79         5.34 o                         
   2   1   8          3.38         -4.02         4.04 o                         
   3   1   8        353.19        317.20        15.16 o                         
   4   1   8        775.91        753.46        15.89 o                         
   5   1   8        316.03        296.09        13.25 o                         
   6   1   8         19.84         23.84         5.89 o                         
   7   1   8          0.09          7.22         5.36 o                         
   8   1   8        142.42        123.79         8.76 o                         
   9   1   8         39.99         46.17         7.09 o                         
 -14   2   8         18.58         26.73        12.16 o                         
 -13   2   8        142.84        132.35         7.08 o                         
 -12   2   8         73.39         78.75         6.22 o                         
 -11   2   8          0.38          1.69         4.12 o                         
 -10   2   8         21.03         33.38         4.31 o                         
  -9   2   8         34.02         41.83         4.67 o                         
  -8   2   8        169.65        155.64         6.57 o                         
  -7   2   8         41.94         52.04         5.41 o                         
  -6   2   8        121.74        122.99         6.00 o                         
  -5   2   8         91.51         87.64         5.60 o                         
  -4   2   8        606.70        609.99        10.27 o                         
  -3   2   8        282.57        296.89         7.85 o                         
  -2   2   8         20.90         13.52         3.99 o                         
  -1   2   8         14.11         20.33         4.60 o                         
   0   2   8         17.47         20.02         4.43 o                         
   1   2   8        460.94        397.25        10.50 o                         
   2   2   8        429.89        418.68        10.26 o                         
   3   2   8        177.28        168.59         7.85 o                         
   4   2   8        272.89        268.10        11.60 o                         
   5   2   8         73.92         88.13         7.50 o                         
   6   2   8         68.52         59.88         6.94 o                         
   7   2   8         28.76         29.54         6.28 o                         
   8   2   8        118.75        128.61        12.52 o                         
   9   2   8         84.22         78.07         7.89 o                         
 -14   3   8        155.04        140.36        18.52 o                         
 -13   3   8          2.65          1.05         4.01 o                         
 -12   3   8        113.96        119.37        10.75 o                         
 -11   3   8          2.15          3.10         4.37 o                         
 -10   3   8         28.59         38.13         4.29 o                         
  -9   3   8        121.94        129.06         6.72 o                         
  -8   3   8          0.05          1.00         3.69 o                         
  -7   3   8        845.02        822.81        14.26 o                         
  -6   3   8         18.55         19.42         4.69 o                         
  -5   3   8        643.47        662.92        12.36 o                         
  -4   3   8         66.70         56.22         4.15 o                         
  -3   3   8         42.54         41.86         4.02 o                         
  -2   3   8        218.64        261.63         7.80 o                         
  -1   3   8        137.22        141.15         6.48 o                         
   0   3   8          0.03         -3.61         3.61 o                         
   1   3   8        475.06        482.20        10.71 o                         
   2   3   8        171.27        177.17         8.07 o                         
   3   3   8        275.44        267.14        10.50 o                         
   4   3   8         36.75         31.73         5.14 o                         
   5   3   8         37.82         41.82         6.67 o                         
   6   3   8          1.49          2.54         5.57 o                         
   7   3   8         84.12         81.56         7.78 o                         
   8   3   8        433.13        454.56        15.45 o                         
   9   3   8        184.54        216.60        11.06 o                         
 -14   4   8          5.30         -7.05         7.05 o                         
 -13   4   8         80.89        110.83         9.33 o                         
 -12   4   8        364.48        349.74        18.90 o                         
 -11   4   8        100.11        110.67         8.64 o                         
 -10   4   8         23.54         29.65         4.39 o                         
  -9   4   8         27.13         20.09         4.48 o                         
  -8   4   8          1.73          9.18         4.09 o                         
  -7   4   8          1.32          1.35         3.54 o                         
  -6   4   8        214.42        208.34        10.91 o                         
  -5   4   8         22.36         13.03         3.94 o                         
  -4   4   8       1524.73       1557.98        18.12 o                         
  -3   4   8        390.26        370.12         8.07 o                         
  -2   4   8          0.21          1.33         3.49 o                         
  -1   4   8        572.94        544.83        10.97 o                         
   0   4   8        438.87        435.75        10.19 o                         
   1   4   8          6.83          3.16         4.15 o                         
   2   4   8        378.79        415.72        10.81 o                         
   3   4   8       1120.94       1040.58        17.74 o                         
   4   4   8        118.14        118.53         7.10 o                         
   5   4   8         90.05         95.55         7.81 o                         
   6   4   8        324.58        322.51        12.40 o                         
   7   4   8          0.59          6.93         5.39 o                         
   8   4   8        117.45        142.81         9.57 o                         
   9   4   8        111.59        122.39         9.01 o                         
 -14   5   8        260.95        284.74        13.63 o                         
 -13   5   8         58.93         62.85        11.38 o                         
 -12   5   8         12.74         15.80         6.18 o                         
 -11   5   8        100.94        106.54         5.74 o                         
 -10   5   8          7.21          5.44         5.10 o                         
  -9   5   8          3.63         -3.09         3.60 o                         
  -8   5   8        566.77        577.36        13.04 o                         
  -7   5   8        115.42        105.63         6.81 o                         
  -6   5   8         22.79         17.12         3.93 o                         
  -5   5   8         85.67         86.05         5.76 o                         
  -4   5   8        494.06        480.36         9.93 o                         
  -3   5   8        287.60        256.89         7.17 o                         
  -2   5   8         16.76         10.05         3.66 o                         
  -1   5   8        588.06        562.97        11.91 o                         
   0   5   8         98.37         89.47         6.09 o                         
   1   5   8        102.22        113.63         6.76 o                         
   2   5   8        385.38        358.42        14.47 o                         
   3   5   8         89.23         90.92         6.41 o                         
   4   5   8        133.24         96.60         6.74 o                         
   5   5   8          1.56          2.90         5.15 o                         
   6   5   8         20.27         19.37         7.71 o                         
   7   5   8        324.32        347.17        13.38 o                         
   8   5   8         12.15          3.23         5.73 o                         
   9   5   8          3.01          5.78         6.22 o                         
 -14   6   8         70.23         86.12        17.21 o                         
 -13   6   8        249.57        258.60        10.60 o                         
 -12   6   8         48.29         52.38         8.19 o                         
 -11   6   8        149.56        159.16         6.96 o                         
 -10   6   8        150.29        144.37         7.66 o                         
  -9   6   8          5.76         14.61         4.26 o                         
  -8   6   8         75.97         78.68         6.69 o                         
  -7   6   8        557.21        578.19        13.52 o                         
  -6   6   8       1363.15       1286.21        21.57 o                         
  -5   6   8          5.15          8.86         4.14 o                         
  -4   6   8         36.16         25.70         4.26 o                         
  -3   6   8        543.81        581.30        10.91 o                         
  -2   6   8         79.67         85.84         5.35 o                         
  -1   6   8        590.67        593.64        11.37 o                         
   0   6   8         43.50         49.17         5.68 o                         
   1   6   8        186.64        175.18         7.88 o                         
   2   6   8        410.04        379.36        11.48 o                         
   3   6   8        334.72        322.76        12.40 o                         
   4   6   8        516.01        533.78        14.34 o                         
   5   6   8         13.72         18.92         5.97 o                         
   6   6   8        264.82        275.37        16.56 o                         
   7   6   8         79.70        104.87         8.41 o                         
   8   6   8          5.17         -0.71         5.83 o                         
   9   6   8         35.76         32.20        10.07 o                         
 -13   7   8          9.63          4.17         8.35 o                         
 -12   7   8         19.12         12.59         6.85 o                         
 -11   7   8         95.17        111.83         7.24 o                         
 -10   7   8        186.17        184.44         7.98 o                         
  -9   7   8        558.81        587.63        13.44 o                         
  -8   7   8         94.38         85.95         7.64 o                         
  -7   7   8       1393.82       1339.05        22.24 o                         
  -6   7   8        716.68        747.33        15.74 o                         
  -5   7   8         34.53         33.55         5.33 o                         
  -4   7   8        276.16        272.44         8.84 o                         
  -3   7   8         30.66         33.19         5.96 o                         
  -2   7   8        227.27        238.59         7.79 o                         
  -1   7   8         59.51         62.09         5.01 o                         
   0   7   8        116.91         99.70         6.29 o                         
   1   7   8          5.26          6.54         4.23 o                         
   2   7   8         23.04         21.03         5.59 o                         
   3   7   8        452.75        502.15        12.35 o                         
   4   7   8          7.85         14.83         7.47 o                         
   5   7   8        133.81        130.00         7.85 o                         
   6   7   8          4.88          7.11         5.76 o                         
   7   7   8          9.81          7.45         5.92 o                         
   8   7   8        119.16        109.78         8.83 o                         
 -13   8   8        128.32        133.83        10.17 o                         
 -12   8   8        141.10        158.80         9.49 o                         
 -11   8   8         27.67         36.17         5.59 o                         
 -10   8   8         42.27         41.83         5.93 o                         
  -9   8   8          8.10         11.80         4.55 o                         
  -8   8   8        184.44        178.73         8.51 o                         
  -7   8   8         26.00         36.82         6.90 o                         
  -6   8   8        852.92        860.23        17.14 o                         
  -5   8   8         27.58         14.56         4.92 o                         
  -4   8   8         51.51         62.11         6.31 o                         
  -3   8   8        569.09        559.20        10.76 o                         
  -2   8   8        465.40        470.61        10.91 o                         
  -1   8   8         44.55         44.22         4.72 o                         
   0   8   8        231.65        221.23         8.03 o                         
   1   8   8        139.85        131.51         7.16 o                         
   2   8   8         42.06         57.24         5.86 o                         
   3   8   8       2230.43       2304.79        33.95 o                         
   4   8   8         24.49         29.44         6.31 o                         
   5   8   8         29.37         29.78         5.80 o                         
   6   8   8          1.72         -1.54         5.40 o                         
   7   8   8          8.28          7.84         6.83 o                         
   8   8   8         10.05          7.07         6.04 o                         
 -13   9   8        190.13        165.22        20.52 o                         
 -12   9   8        121.91        126.53        16.26 o                         
 -11   9   8        788.33        766.73        15.75 o                         
 -10   9   8         45.30         45.63         8.69 o                         
  -9   9   8         82.89         77.28         7.28 o                         
  -8   9   8          4.30         -3.44         4.41 o                         
  -7   9   8         61.28         51.71         5.87 o                         
  -6   9   8         29.84         30.32         5.28 o                         
  -5   9   8          5.52          2.25         4.43 o                         
  -4   9   8        300.14        308.60        12.36 o                         
  -3   9   8          6.51         13.04         4.13 o                         
  -2   9   8          8.20          8.13         4.24 o                         
  -1   9   8          0.47          7.12         3.99 o                         
   0   9   8        257.70        253.85         8.41 o                         
   1   9   8         95.51         93.19         8.73 o                         
   2   9   8          0.87          7.04         4.47 o                         
   3   9   8          1.79          1.98         4.43 o                         
   4   9   8          4.76         -4.03         4.81 o                         
   5   9   8         90.38         90.30         7.25 o                         
   6   9   8         76.77         85.89         8.15 o                         
   7   9   8          6.87          8.08         5.96 o                         
   8   9   8         30.57         32.81         7.15 o                         
 -12  10   8        709.18        712.17        15.23 o                         
 -11  10   8        208.82        244.05        10.45 o                         
 -10  10   8        457.39        433.97        14.01 o                         
  -9  10   8         49.53         41.88         6.40 o                         
  -8  10   8        812.04        812.92        26.86 o                         
  -7  10   8        487.45        499.26        13.29 o                         
  -6  10   8         23.78         19.75         5.09 o                         
  -5  10   8          2.58         -4.46         4.46 o                         
  -4  10   8         17.59         16.69         5.01 o                         
  -3  10   8          3.37          1.16         4.07 o                         
  -2  10   8        477.27        431.86        11.23 o                         
  -1  10   8          0.50          1.85         5.19 o                         
   0  10   8        268.44        238.31         9.36 o                         
   1  10   8         35.36         33.69         4.74 o                         
   2  10   8        806.53        839.18        15.95 o                         
   3  10   8         28.96         29.42         5.68 o                         
   4  10   8        183.82        197.99         9.32 o                         
   5  10   8         88.68         99.48         7.47 o                         
   6  10   8         53.85         67.35         7.56 o                         
   7  10   8         23.96         26.80         6.74 o                         
 -12  11   8        285.32        272.06        10.28 o                         
 -11  11   8        252.58        289.27        13.24 o                         
 -10  11   8        220.75        222.14         9.93 o                         
  -9  11   8         20.34         15.57         6.25 o                         
  -8  11   8         52.06         64.46         7.28 o                         
  -7  11   8        118.73        114.59         8.68 o                         
  -6  11   8          1.29          2.87         5.23 o                         
  -5  11   8        130.57        114.36         7.76 o                         
  -4  11   8        432.18        426.57        16.84 o                         
  -3  11   8        366.26        352.88        11.77 o                         
  -2  11   8       1014.35        916.52        21.52 o                         
  -1  11   8        262.17        239.28        15.81 o                         
   0  11   8        588.22        558.88        15.23 o                         
   1  11   8        274.08        271.43        16.74 o                         
   2  11   8         88.50         91.66         7.22 o                         
   3  11   8         63.17         79.95         8.18 o                         
   4  11   8         36.75         42.64         6.62 o                         
   5  11   8         67.69         61.20         7.45 o                         
   6  11   8         70.60         63.82         7.76 o                         
   7  11   8          3.55         -7.99         8.86 o                         
 -11  12   8          6.90          0.83         4.73 o                         
 -10  12   8         36.01         28.58         5.52 o                         
  -9  12   8        115.41         98.11         7.50 o                         
  -8  12   8         35.50         20.56         6.07 o                         
  -7  12   8          2.22          3.00         5.22 o                         
  -6  12   8         48.50         43.18         6.60 o                         
  -5  12   8          5.33         19.26        10.98 o                         
  -4  12   8          7.71          9.64         8.62 o                         
  -3  12   8         87.27         79.96         7.56 o                         
  -2  12   8         18.55         10.62         5.33 o                         
  -1  12   8        626.26        605.78        15.73 o                         
   0  12   8         23.40          6.59         5.93 o                         
   1  12   8        561.05        556.00        16.69 o                         
   2  12   8         12.64         20.89         6.37 o                         
   3  12   8          3.90          0.34         5.95 o                         
   4  12   8        220.33        243.03        12.69 o                         
   5  12   8        161.01        188.45        13.14 o                         
   6  12   8          1.84         -3.45         8.45 o                         
 -11  13   8         24.67         28.09         6.23 o                         
 -10  13   8         33.75         44.71         6.90 o                         
  -9  13   8          5.93         15.16         5.87 o                         
  -8  13   8        198.98        198.74        21.00 o                         
  -7  13   8         34.54         38.19        10.75 o                         
  -6  13   8         58.90         56.64        12.53 o                         
  -5  13   8         59.37         68.85        15.34 o                         
  -4  13   8          9.92          2.12        10.85 o                         
  -3  13   8          0.05         -9.35         9.35 o                         
  -2  13   8        110.55         91.92        10.51 o                         
  -1  13   8         33.13         25.82         7.01 o                         
   0  13   8         46.68         67.38         9.35 o                         
   1  13   8        176.49        188.16        15.50 o                         
   2  13   8        226.09        229.69        14.73 o                         
   3  13   8         14.68          5.83         7.08 o                         
   4  13   8          2.84         14.11         7.58 o                         
   5  13   8        239.03        226.28        14.53 o                         
   6  13   8          0.29          1.98         6.98 o                         
 -10  14   8         54.28         63.71         9.88 o                         
  -9  14   8          0.33         -4.12         7.37 o                         
  -8  14   8        197.46        213.35        16.07 o                         
  -7  14   8         49.73         42.54         9.19 o                         
  -6  14   8        109.21        134.92        15.22 o                         
  -5  14   8          4.54          6.18        13.28 o                         
  -4  14   8        122.24        129.79        15.28 o                         
  -3  14   8        142.19        149.83        15.60 o                         
  -2  14   8         25.02         32.53        18.33 o                         
  -1  14   8         40.30         49.71        10.89 o                         
   0  14   8        368.94        385.53        16.47 o                         
   1  14   8         20.71         16.00         7.07 o                         
   2  14   8        210.10        189.38        25.24 o                         
   3  14   8          8.20         -1.32         7.00 o                         
   4  14   8         61.15        108.55        11.04 o                         
   5  14   8         15.94         12.00         8.16 o                         
  -9  15   8         28.27         31.55         9.11 o                         
  -8  15   8         73.49         73.95        10.57 o                         
  -7  15   8        189.01        210.68        16.15 o                         
  -6  15   8          0.31          1.16         7.41 o                         
  -5  15   8         48.01         54.25         9.77 o                         
  -4  15   8          2.36          0.03         7.38 o                         
  -3  15   8         41.40         40.58         9.61 o                         
  -2  15   8          8.83          1.48         8.45 o                         
  -1  15   8          4.36         -6.77         6.77 o                         
   0  15   8         11.45         27.67        12.62 o                         
   1  15   8          0.37          7.52         6.85 o                         
   2  15   8         83.01         94.98        11.11 o                         
   3  15   8        285.43        267.96        15.41 o                         
   4  15   8        255.38        246.82        18.04 o                         
  -8  16   8         23.13         37.62         9.38 o                         
  -7  16   8        148.30        189.67        20.89 o                         
  -6  16   8         52.72         48.67        11.03 o                         
  -5  16   8          0.92          4.80         7.99 o                         
  -4  16   8          8.37         14.80         8.41 o                         
  -3  16   8          1.46          0.85         7.66 o                         
  -2  16   8        311.57        295.81        31.98 o                         
  -1  16   8         84.03         74.13        10.39 o                         
   0  16   8         70.95         73.90         9.65 o                         
   1  16   8         20.82         12.52         6.67 o                         
   2  16   8         26.70         12.49         6.78 o                         
   3  16   8          9.51         16.76         7.66 o                         
  -7  17   8         81.45         98.53        11.95 o                         
  -6  17   8        108.17        118.75        12.93 o                         
  -5  17   8         11.73          4.18         8.17 o                         
  -4  17   8          2.02         15.87         8.10 o                         
  -3  17   8         22.78         19.27         9.07 o                         
  -2  17   8         24.87         17.53        11.13 o                         
  -1  17   8        205.26        218.28        15.70 o                         
   0  17   8          0.01         -5.90         6.74 o                         
   1  17   8         35.90         38.11         8.70 o                         
  -4  18   8          9.81          8.94         8.50 o                         
  -3  18   8         20.50         13.00        11.62 o                         
  -2  18   8          2.22          1.17         8.78 o                         
  -1  18   8          0.25         -4.20         8.16 o                         
 -13   1   9        259.44        268.40        10.56 o                         
 -12   1   9         15.77         23.59         5.27 o                         
 -11   1   9         51.63         42.30         6.16 o                         
 -10   1   9         66.59         65.15         5.67 o                         
  -9   1   9        897.87        911.17        15.50 o                         
  -8   1   9         46.38         47.20         5.05 o                         
  -7   1   9        504.17        454.15        11.29 o                         
  -6   1   9         14.04         19.21         4.61 o                         
  -5   1   9        116.70        107.71         6.72 o                         
  -4   1   9        281.61        284.14        10.28 o                         
  -3   1   9         27.56         25.85         4.45 o                         
  -2   1   9         15.64          4.73         4.08 o                         
  -1   1   9        300.14        305.19        12.63 o                         
   0   1   9        103.73        101.98        10.15 o                         
   1   1   9        262.08        273.86         9.95 o                         
   2   1   9          4.11          8.51         4.89 o                         
   3   1   9          6.12         -1.00         4.53 o                         
   4   1   9         56.88         55.55         7.56 o                         
   5   1   9        171.64        174.49         9.82 o                         
   6   1   9          0.07          1.89         5.44 o                         
   7   1   9        340.28        392.62        19.09 o                         
 -13   2   9        141.28        152.30         8.55 o                         
 -12   2   9         60.77         62.96         6.55 o                         
 -11   2   9         19.59         21.14         5.28 o                         
 -10   2   9        444.01        420.20        14.30 o                         
  -9   2   9         54.75         59.33         5.71 o                         
  -8   2   9         17.74         30.54         4.66 o                         
  -7   2   9          0.52         -4.24         4.24 o                         
  -6   2   9          0.12          0.39         4.03 o                         
  -5   2   9        459.99        475.86        12.12 o                         
  -4   2   9        409.03        432.10        11.56 o                         
  -3   2   9        619.86        615.62        12.70 o                         
  -2   2   9          0.91          1.02         3.93 o                         
  -1   2   9          7.92          3.11         4.35 o                         
   0   2   9        709.33        679.33        14.91 o                         
   1   2   9         60.35         60.98         5.82 o                         
   2   2   9         57.76         37.22         5.45 o                         
   3   2   9        404.64        404.89        12.98 o                         
   4   2   9          3.51          6.30         9.12 o                         
   5   2   9        113.72        103.42         8.50 o                         
   6   2   9         31.31         27.19         6.46 o                         
   7   2   9        195.80        215.44        11.30 o                         
 -13   3   9        142.57        167.63        15.88 o                         
 -12   3   9         64.05         60.22         6.75 o                         
 -11   3   9          7.21          3.82         3.68 o                         
 -10   3   9         24.31         32.65         4.90 o                         
  -9   3   9          3.33          0.70         5.88 o                         
  -8   3   9         82.25         73.12         5.64 o                         
  -7   3   9        149.36        141.22         7.22 o                         
  -6   3   9         19.23         19.82         4.57 o                         
  -5   3   9         81.57        101.09         6.76 o                         
  -4   3   9          0.15          0.17         4.33 o                         
  -3   3   9        579.66        559.66        12.10 o                         
  -2   3   9       1139.32       1073.31        17.02 o                         
  -1   3   9        119.14        129.85         7.66 o                         
   0   3   9        136.39        144.63         8.27 o                         
   1   3   9        592.08        593.10        13.12 o                         
   2   3   9         77.99         75.95         6.26 o                         
   3   3   9       1242.65       1288.87        20.64 o                         
   4   3   9          3.11          9.93         5.68 o                         
   5   3   9          4.26          5.10         7.42 o                         
   6   3   9         87.57         79.65         8.18 o                         
   7   3   9        107.04        119.35         9.32 o                         
 -13   4   9          2.70         -1.73         4.79 o                         
 -12   4   9         18.53         24.26         7.94 o                         
 -11   4   9        149.74        169.89         8.45 o                         
 -10   4   9        100.19        113.22         6.88 o                         
  -9   4   9         67.94         59.22         7.98 o                         
  -8   4   9         23.77         32.40         5.41 o                         
  -7   4   9        322.30        325.69        10.05 o                         
  -6   4   9        684.46        631.64        13.52 o                         
  -5   4   9         86.74         84.28         6.31 o                         
  -4   4   9        728.05        712.02        14.74 o                         
  -3   4   9         27.95         34.91         5.46 o                         
  -2   4   9        193.51        183.88         7.84 o                         
  -1   4   9         24.50         21.51         5.04 o                         
   0   4   9         41.95         47.30         5.89 o                         
   1   4   9        307.40        301.97        12.72 o                         
   2   4   9          0.97          2.68         4.51 o                         
   3   4   9        790.58        703.37        14.95 o                         
   4   4   9        361.16        378.68        13.53 o                         
   5   4   9         10.80         17.00         6.29 o                         
   6   4   9         39.23         39.52         6.79 o                         
   7   4   9         35.99         24.96         6.79 o                         
 -13   5   9        319.17        355.72        12.69 o                         
 -12   5   9          0.98          0.47         5.24 o                         
 -11   5   9         16.78         25.03         4.74 o                         
 -10   5   9          5.73          4.92         6.13 o                         
  -9   5   9        154.32        169.69         8.38 o                         
  -8   5   9          2.00          5.59         5.16 o                         
  -7   5   9        814.21        800.67        16.89 o                         
  -6   5   9          2.02          5.99         4.34 o                         
  -5   5   9          9.92         12.82         4.59 o                         
  -4   5   9        307.01        314.24        10.57 o                         
  -3   5   9        249.47        256.81        11.68 o                         
  -2   5   9          2.10          8.34         4.19 o                         
  -1   5   9        250.09        283.50         9.69 o                         
   0   5   9         88.82        104.41        10.35 o                         
   1   5   9         16.44         19.07         4.93 o                         
   2   5   9        503.61        514.23        13.14 o                         
   3   5   9        350.16        367.14        15.49 o                         
   4   5   9        608.84        610.46        16.82 o                         
   5   5   9        238.14        240.37        12.52 o                         
   6   5   9         98.44         79.05         8.16 o                         
   7   5   9          5.66         13.79         6.45 o                         
 -12   6   9         94.38        116.39         9.18 o                         
 -11   6   9         52.29         49.90         5.27 o                         
 -10   6   9          5.16          1.56         4.16 o                         
  -9   6   9         18.88         12.07         4.64 o                         
  -8   6   9        159.82        166.20        11.74 o                         
  -7   6   9          8.21          4.92         4.72 o                         
  -6   6   9       1363.10       1323.41        28.74 o                         
  -5   6   9        301.65        301.14        11.88 o                         
  -4   6   9        662.33        637.16        14.15 o                         
  -3   6   9        703.80        709.78        16.76 o                         
  -2   6   9         45.43         56.11         5.39 o                         
  -1   6   9        101.26        103.34         6.63 o                         
   0   6   9        104.55        128.90         8.18 o                         
   1   6   9        305.55        272.98        11.14 o                         
   2   6   9          0.00          2.60         4.55 o                         
   3   6   9        508.60        519.34        14.62 o                         
   4   6   9         29.65         20.26         6.12 o                         
   5   6   9         13.66          6.07         5.93 o                         
   6   6   9         77.36         85.39         8.34 o                         
   7   6   9          0.12         -3.55         5.99 o                         
 -12   7   9         31.69         30.29         9.44 o                         
 -11   7   9        147.13        172.83         8.31 o                         
 -10   7   9         15.45         13.61         4.71 o                         
  -9   7   9         46.98         47.00         5.77 o                         
  -8   7   9         71.81         60.26         6.32 o                         
  -7   7   9        245.99        206.40         9.64 o                         
  -6   7   9         84.33        108.68         7.81 o                         
  -5   7   9        113.79        115.10         7.97 o                         
  -4   7   9         22.34         13.34         4.93 o                         
  -3   7   9        114.76        112.15         7.52 o                         
  -2   7   9        370.59        358.83        10.50 o                         
  -1   7   9          4.73          3.66         4.23 o                         
   0   7   9        203.98        193.48        11.82 o                         
   1   7   9         10.03          8.20         5.77 o                         
   2   7   9          0.02         -1.56         4.46 o                         
   3   7   9          6.95          7.62         5.84 o                         
   4   7   9          2.01         -3.17         5.55 o                         
   5   7   9        185.26        179.11        10.60 o                         
   6   7   9         47.48         39.40         7.29 o                         
 -12   8   9          1.01         -4.78         6.85 o                         
 -11   8   9         84.83         87.82         7.59 o                         
 -10   8   9          2.99          7.68         4.81 o                         
  -9   8   9        224.92        245.16        13.18 o                         
  -8   8   9         58.40         62.75         6.61 o                         
  -7   8   9         58.94         58.83         6.41 o                         
  -6   8   9         18.60         25.18         5.42 o                         
  -5   8   9       1020.32        973.01        19.45 o                         
  -4   8   9         11.80          7.51         5.20 o                         
  -3   8   9          0.38         -0.76         4.62 o                         
  -2   8   9         84.64         89.32         6.88 o                         
  -1   8   9         57.02         46.77         5.78 o                         
   0   8   9         78.33         79.14         7.36 o                         
   1   8   9         65.43         53.26         6.61 o                         
   2   8   9        150.93        155.71         9.50 o                         
   3   8   9        329.88        338.32        13.04 o                         
   4   8   9        244.14        228.70        11.19 o                         
   5   8   9         39.02         46.16         7.39 o                         
   6   8   9         29.66         21.51         6.91 o                         
 -11   9   9        170.18        166.60         9.91 o                         
 -10   9   9          2.33          1.19         5.17 o                         
  -9   9   9         13.85         12.02         5.39 o                         
  -8   9   9         17.59          9.06         4.99 o                         
  -7   9   9          7.23          8.87         5.15 o                         
  -6   9   9         21.48         17.14         5.47 o                         
  -5   9   9         64.40         70.25         6.95 o                         
  -4   9   9          6.76          3.27         5.11 o                         
  -3   9   9         38.26         33.83         6.03 o                         
  -2   9   9        342.46        329.48        12.43 o                         
  -1   9   9        421.73        417.64        11.32 o                         
   0   9   9        542.02        511.99        12.59 o                         
   1   9   9        183.79        173.64        11.36 o                         
   2   9   9         17.06         22.74         6.06 o                         
   3   9   9          2.72         -1.12         5.54 o                         
   4   9   9          0.22          7.59         5.99 o                         
   5   9   9         39.02         35.67         6.94 o                         
   6   9   9          5.55          7.73         6.57 o                         
 -11  10   9         51.18         47.56         6.91 o                         
 -10  10   9         30.20         27.17         6.31 o                         
  -9  10   9         70.10         82.56         8.95 o                         
  -8  10   9         76.95         87.69         7.23 o                         
  -7  10   9         94.06         90.06         7.44 o                         
  -6  10   9          1.30          0.43         4.82 o                         
  -5  10   9        217.71        223.38        10.33 o                         
  -4  10   9        248.67        240.61        10.89 o                         
  -3  10   9        108.16        114.63        12.44 o                         
  -2  10   9         65.10         55.90         6.58 o                         
  -1  10   9        244.56        206.26         9.34 o                         
   0  10   9         30.18         28.19         6.04 o                         
   1  10   9         74.82         75.43         7.26 o                         
   2  10   9         40.76         29.26         6.41 o                         
   3  10   9        112.01        105.00         8.62 o                         
   4  10   9         21.63         32.25         6.78 o                         
   5  10   9          2.22         -5.79         5.79 o                         
 -10  11   9        351.84        360.24        14.17 o                         
  -9  11   9          2.28         -0.60         5.37 o                         
  -8  11   9         39.23         45.91         6.88 o                         
  -7  11   9          0.76          6.15         4.89 o                         
  -6  11   9          2.66          8.17        10.68 o                         
  -5  11   9         45.04         39.09         9.45 o                         
  -4  11   9         39.64         57.12         8.05 o                         
  -3  11   9         62.01         47.95         7.65 o                         
  -2  11   9        818.57        791.63        29.82 o                         
  -1  11   9         35.28         43.98         6.76 o                         
   0  11   9        154.10        166.46        10.09 o                         
   1  11   9        333.57        293.03        16.66 o                         
   2  11   9         30.77         36.84         7.23 o                         
   3  11   9         29.96         56.10         7.45 o                         
   4  11   9         24.88         14.87         6.47 o                         
   5  11   9          8.51         16.28         6.77 o                         
 -10  12   9         44.07         39.87         6.95 o                         
  -9  12   9          7.87          7.09         6.67 o                         
  -8  12   9          0.78         -6.02         6.02 o                         
  -7  12   9         16.60         32.06         7.97 o                         
  -6  12   9         13.13          2.21         6.64 o                         
  -5  12   9         20.53         11.79         9.34 o                         
  -4  12   9         37.84         38.94         7.61 o                         
  -3  12   9          0.11          0.02         7.34 o                         
  -2  12   9         19.44         25.18         8.17 o                         
  -1  12   9         36.31         34.32         7.38 o                         
   0  12   9        211.46        195.13        19.25 o                         
   1  12   9         13.38         20.77         6.50 o                         
   2  12   9        151.07        144.80        10.37 o                         
   3  12   9        194.17        217.73        14.17 o                         
   4  12   9          3.23         -6.37         6.62 o                         
  -9  13   9          2.26          4.63         8.15 o                         
  -8  13   9         64.28         81.11         8.70 o                         
  -7  13   9        137.69        151.09        12.44 o                         
  -6  13   9        144.27        154.16        12.74 o                         
  -5  13   9         39.72         36.09        14.68 o                         
  -4  13   9         72.53         71.92        11.09 o                         
  -3  13   9         27.00         19.32         8.37 o                         
  -2  13   9        265.51        224.52        18.85 o                         
  -1  13   9        567.98        547.70        18.12 o                         
   0  13   9         32.98         47.96         7.41 o                         
   1  13   9        753.34        840.58        20.43 o                         
   2  13   9        492.16        506.56        18.99 o                         
   3  13   9          0.06          1.09         7.48 o                         
  -8  14   9         41.89         55.92        10.85 o                         
  -7  14   9         23.46         24.36         7.22 o                         
  -6  14   9        102.77         90.13        11.29 o                         
  -5  14   9          0.07          0.76         7.48 o                         
  -4  14   9          1.62          1.78         7.64 o                         
  -3  14   9         58.16         83.47        11.05 o                         
  -2  14   9         65.92         51.97        11.72 o                         
  -1  14   9        166.96        129.28        13.04 o                         
   0  14   9        294.62        317.33        18.20 o                         
   1  14   9         21.90         24.11         8.08 o                         
   2  14   9         42.57         33.05         8.87 o                         
  -6  15   9         24.84         20.64         9.00 o                         
  -5  15   9         43.40         64.57         9.11 o                         
  -4  15   9          1.01          1.62         7.53 o                         
  -3  15   9        187.76        202.92        15.76 o                         
  -2  15   9        106.73         88.52        11.74 o                         
  -1  15   9          5.04        -10.66        10.66 o                         
   0  15   9          2.10         16.25         8.77 o                         
   1  15   9          0.00         -4.00         7.10 o                         
  -4  16   9          0.81          2.34         7.46 o                         
  -3  16   9         86.38         91.39        10.51 o                         
  -2  16   9        148.58        166.21        23.73 o                         
 -12   0  10        140.97        137.88        13.19 o                         
 -11   0  10          0.96         14.84         8.03 o                         
 -10   0  10         39.48         44.95         9.80 o                         
  -9   0  10         87.56         91.62         8.97 o                         
  -8   0  10        725.73        727.59        34.63 o                         
  -7   0  10         30.14         33.21         7.53 o                         
  -6   0  10         39.89         48.72         8.24 o                         
  -5   0  10          0.20         -3.33        12.87 o                         
  -4   0  10          1.18          5.53         7.04 o                         
  -3   0  10        580.54        567.47        19.92 o                         
  -2   0  10        195.59        212.53        14.50 o                         
  -1   0  10         39.36         45.47         8.70 o                         
   0   0  10         24.61         31.93         8.59 o                         
   1   0  10        481.45        476.39        19.48 o                         
   2   0  10         61.58         50.86         9.87 o                         
   3   0  10         24.89         17.60         8.91 o                         
   4   0  10         66.68         63.26        10.96 o                         
   5   0  10        114.04        114.52        13.19 o                         
 -12   1  10        150.49        166.07        10.09 o                         
 -11   1  10        112.88        114.97        10.64 o                         
 -10   1  10          0.54          2.74         4.28 o                         
  -9   1  10          0.75          0.13         4.60 o                         
  -8   1  10        177.29        191.73         8.61 o                         
  -7   1  10       1292.59       1285.46        21.05 o                         
  -6   1  10        530.45        583.57        13.73 o                         
  -5   1  10          1.93          2.37         4.77 o                         
  -4   1  10        277.92        275.82        10.80 o                         
  -3   1  10        236.45        256.65        10.82 o                         
  -2   1  10         53.08         51.25         6.39 o                         
  -1   1  10       1686.65       1680.61        25.90 o                         
   0   1  10         77.99         80.78         7.17 o                         
   1   1  10        353.21        309.07        14.51 o                         
   2   1  10         95.42        105.06         8.72 o                         
   3   1  10          4.17         -1.94         5.32 o                         
   4   1  10        115.69        121.05         9.22 o                         
   5   1  10          9.58          8.74         5.95 o                         
 -12   2  10          1.64         -0.64         8.42 o                         
 -11   2  10        273.45        275.32        12.29 o                         
 -10   2  10         21.55         20.47         4.82 o                         
  -9   2  10         25.21         22.75         4.50 o                         
  -8   2  10        331.69        340.04        10.58 o                         
  -7   2  10        177.48        196.02         8.92 o                         
  -6   2  10        663.45        654.27        23.20 o                         
  -5   2  10          3.92          5.58         4.78 o                         
  -4   2  10        176.82        182.30         9.01 o                         
  -3   2  10         56.59         52.97         6.39 o                         
  -2   2  10         61.95         66.56         7.35 o                         
  -1   2  10        224.52        214.29        11.63 o                         
   0   2  10         69.40         61.44         6.80 o                         
   1   2  10         69.74         77.82         7.29 o                         
   2   2  10        130.71        154.03         9.47 o                         
   3   2  10        280.33        296.40        12.50 o                         
   4   2  10         58.13         75.06         8.79 o                         
   5   2  10        118.77        113.74         9.35 o                         
 -11   3  10         13.85         15.93         4.60 o                         
 -10   3  10          0.48          6.57         4.69 o                         
  -9   3  10        311.88        318.95        11.62 o                         
  -8   3  10        257.44        255.36         9.88 o                         
  -7   3  10        124.33        118.08         7.34 o                         
  -6   3  10        112.71         92.75        12.57 o                         
  -5   3  10          4.85          5.55         4.87 o                         
  -4   3  10          5.13         -3.86         4.46 o                         
  -3   3  10          0.01         -1.90         5.02 o                         
  -2   3  10          4.14          5.02         5.35 o                         
  -1   3  10         14.63         20.78         5.07 o                         
   0   3  10        125.90        141.39         8.70 o                         
   1   3  10         83.93         78.85         7.61 o                         
   2   3  10         24.00         13.02         5.91 o                         
   3   3  10         13.21         13.93         6.18 o                         
   4   3  10        384.08        385.23        14.45 o                         
   5   3  10          2.00          3.68         6.03 o                         
 -11   4  10         38.42         46.50         8.82 o                         
 -10   4  10         41.72         46.25         5.88 o                         
  -9   4  10          0.29          6.80         4.67 o                         
  -8   4  10          2.97         -3.74         4.71 o                         
  -7   4  10        682.99        707.57        22.81 o                         
  -6   4  10          0.76          7.07         4.78 o                         
  -5   4  10        353.02        383.04        12.12 o                         
  -4   4  10         31.04         25.83         5.53 o                         
  -3   4  10         85.41         79.00         6.97 o                         
  -2   4  10        214.71        196.29        18.36 o                         
  -1   4  10         92.94         91.76         6.78 o                         
   0   4  10         30.42         34.82         6.18 o                         
   1   4  10          2.56         -3.06         5.08 o                         
   2   4  10        277.28        300.74        12.26 o                         
   3   4  10        166.52        166.94         9.81 o                         
   4   4  10         58.96         39.80         7.24 o                         
   5   4  10        188.99        198.43        11.28 o                         
 -11   5  10         34.57         35.21         5.38 o                         
 -10   5  10         21.10         34.69         5.56 o                         
  -9   5  10         15.21         16.78         5.24 o                         
  -8   5  10        182.41        201.39         9.91 o
[truncated: 15,634 more chars]
